# Supplementary material for: Unveiling Angiotensin II and Losartan-Induced Gene Regulatory Networks Using Human Urine-Derived Podocytes
Source: Int J Mol Sci. 2023 Jun 23;24(13):10551. doi: 10.3390/ijms241310551 (PMC10341883; doi:10.3390/ijms241310551)
Supplement: Supplementary file 1 [file ijms-24-10551-s001.zip]

Archive with 5 entries (5 files):
- .DS_Store
- Supplementary Materials_R1.pdf
- Supplementary Table S3_gostats.xlsx
- Supplementary Table S4_ full gene list.xlsx
- Supplementary Table S5_KEGG signaling pathwaths.xlsx
