# Supplementary material for: Unveiling Angiotensin II and Losartan-Induced Gene Regulatory Networks Using Human Urine-Derived Podocytes
Source: Int J Mol Sci. 2023 Jun 23;24(13):10551. doi: 10.3390/ijms241310551 (PMC10341883; doi:10.3390/ijms241310551)
Supplement: Supplementary file 1 [file ijms-24-10551-s001.zip › Supplementary Table S3_gostats.xlsx]

## Sheet: gostats.94_podocyte_losartan_ve
GOID	Pvalue	OddsRatio	ExpCount	Count	Size	Term	GO_type	genes_x000D_
GO:0019935	0.000321268	13.4879	0.326702	4	83	cyclic-nucleotide-mediated signaling	GO_BP	EPHA5,NPPA,PDE11A,PDE4D_x000D_
GO:0022898	0.000719504	6.10013	1.07457	6	273	regulation of transmembrane transporter activity	GO_BP	DMD,NPPA,PDE4D,PDZK1,RELN,SCN1B_x000D_
GO:0032414	0.000811316	10.4336	0.417234	4	106	positive regulation of ion transmembrane transporter activity	GO_BP	DMD,NPPA,PDZK1,RELN_x000D_
GO:0043951	0.000821566	57.7685	0.0432979	2	11	negative regulation of cAMP-mediated signaling	GO_BP	PDE11A,PDE4D_x000D_
GO:0043508	0.00176981	37.127	0.0629787	2	16	negative regulation of JUN kinase activity	GO_BP	NPPA,SFRP2_x000D_
GO:1904064	0.00276871	7.37381	0.582553	4	148	positive regulation of cation transmembrane transport	GO_BP	DMD,NPPA,PDZK1,RELN_x000D_
GO:0032793	0.00277381	28.8704	0.0787234	2	20	positive regulation of CREB transcription factor activity	GO_BP	EPHA5,RELN_x000D_
GO:0007194	0.003058	27.3494	0.0826596	2	21	negative regulation of adenylate cyclase activity	GO_BP	AKAP5,NPR3_x000D_
GO:1900273	0.00335526	25.9806	0.0865957	2	22	positive regulation of long-term synaptic potentiation	GO_BP	AKAP5,RELN_x000D_
GO:0042326	0.00392249	4.30616	1.50362	6	382	negative regulation of phosphorylation	GO_BP	DMD,KIRREL2,NCAPG2,NPPA,PDE4D,SFRP2_x000D_
GO:0035994	0.00398855	23.6162	0.0944681	2	24	response to muscle stretch	GO_BP	DMD,NPPA_x000D_
GO:0006937	0.00454173	6.38898	0.669149	4	170	regulation of muscle contraction	GO_BP	DMD,NPPA,PDE4D,PPP1R12B_x000D_
GO:0060314	0.00467286	21.6458	0.10234	2	26	regulation of ryanodine-sensitive calcium-release channel activity	GO_BP	DMD,PDE4D_x000D_
GO:0006941	0.00534065	6.09261	0.700638	4	178	striated muscle contraction	GO_BP	DMD,NPPA,PDE4D,SCN1B_x000D_
GO:0032501	0.00548251	2.42578	8.41269	16	2676	multicellular organismal process	GO_BP	BAAT,CDH7,CDHR1,CRTAC1,CTRB1,DMD,DOCK10,EPHA5,FANCA,GP9,HEY1,IGSF9,INSRR,KRT78,L3MBTL1,LIAS,MAFB,NCAPG2,NEK8,NID1,NPPA,NPR3,OR12D1,OR12D2,OR5C1,PDE4D,PER3,PLAC1,PLAC8,POLA1,POLR3G,PPP1R12B,PUS7,RELN,RIMBP3,RSPH6A,RTKN2,SCN1B,SFRP2,SLC10A7,SLC38A5,SLC7A2,SLITRK4,SOX6,TFAP2C,TRPC4_x000D_
GO:0002027	0.00656877	8.40226	0.380674	3	98	regulation of heart rate	GO_BP	DMD,NPPA,PDE4D,SCN1B_x000D_
GO:0033137	0.00660148	17.909	0.122021	2	31	negative regulation of peptidyl-serine phosphorylation	GO_BP	DMD,PDE4D_x000D_
GO:0003180	0.00702375	17.3111	0.125957	2	32	aortic valve morphogenesis	GO_BP	HEY1,NPPA_x000D_
GO:0010765	0.00745796	16.7518	0.129894	2	33	positive regulation of sodium ion transport	GO_BP	DMD,SCN1B_x000D_
GO:0010563	0.00778887	3.71014	1.73585	6	441	negative regulation of phosphorus metabolic process	GO_BP	DMD,KIRREL2,NCAPG2,NPPA,PDE4D,SFRP2_x000D_
GO:0014808	0.00836185	15.7348	0.137766	2	35	release of sequestered calcium ion into cytosol by sarcoplasmic reticulum	GO_BP	DMD,PDE4D_x000D_
GO:0003161	0.00931237	14.8341	0.145638	2	37	cardiac conduction system development	GO_BP	HEY1,NPPA_x000D_
GO:1901385	0.00980487	14.4213	0.149574	2	38	regulation of voltage-gated calcium channel activity	GO_BP	DMD,NPPA_x000D_
GO:0034764	0.00993797	5.06275	0.838404	4	213	positive regulation of transmembrane transport	GO_BP	DMD,NPPA,PDZK1,RELN_x000D_
GO:0009187	0.0103087	14.0308	0.153511	2	39	cyclic nucleotide metabolic process	GO_BP	NPPA,PDE4D_x000D_
GO:0060306	0.0103087	14.0308	0.153511	2	39	regulation of membrane repolarization	GO_BP	NPPA,SCN1B_x000D_
GO:0099622	0.0108239	13.6608	0.157447	2	40	cardiac muscle cell membrane repolarization	GO_BP	NPPA,SCN1B_x000D_
GO:1903524	0.0108239	13.6608	0.157447	2	40	positive regulation of blood circulation	GO_BP	NPPA,PDE4D_x000D_
GO:0032502	0.0109711	1.76164	25.0144	35	6355	developmental process	GO_BP	BAAT,CDH7,CDHR1,CRTAC1,DMD,DOCK10,EPHA5,FANCA,HEY1,IGSF9,INSRR,KRT78,L3MBTL1,LIAS,MAFB,NCAPG2,NEK8,NID1,NPPA,NPR3,PDE4D,PLAC1,PLAC8,PUS7,RELN,RIMBP3,RSPH6A,RTKN2,SCN1B,SFRP2,SLC10A7,SLITRK4,SOX6,TFAP2C,TRPC4_x000D_
GO:0034765	0.0110924	3.42728	1.87362	6	476	regulation of ion transmembrane transport	GO_BP	DMD,NPPA,PDE4D,PDZK1,RELN,SCN1B_x000D_
GO:1905314	0.0113502	13.3098	0.161383	2	41	semi-lunar valve development	GO_BP	HEY1,NPPA_x000D_
GO:0051209	0.0120994	6.66317	0.476277	3	121	release of sequestered calcium ion into cytosol	GO_BP	DMD,GP9,PDE4D_x000D_
GO:0051282	0.0129214	6.49692	0.488085	3	124	regulation of sequestering of calcium ion	GO_BP	DMD,GP9,PDE4D_x000D_
GO:0006812	0.0130712	2.44924	4.46463	10	1149	cation transport	GO_BP	DMD,GP9,NPPA,PDE4D,PDZK1,RELN,SCN1B,SLC10A7,SLC38A5,SLC7A2,TRPC4_x000D_
GO:0097485	0.0138445	4.57514	0.925	4	235	neuron projection guidance	GO_BP	EPHA5,IGSF9,RELN,SCN1B_x000D_
GO:0042908	0.0147378	11.5315	0.185	2	47	xenobiotic transport	GO_BP	ABCA8,PDZK1_x000D_
GO:0042311	0.0153398	11.2802	0.188936	2	48	vasodilation	GO_BP	NPPA,NPR3_x000D_
GO:0008038	0.0159523	11.0396	0.192872	2	49	neuron recognition	GO_BP	CRTAC1,IGSF9_x000D_
GO:0018212	0.0162879	3.5851	1.48	5	376	peptidyl-tyrosine modification	GO_BP	EPHA5,INSRR,NCAPG2,RELN,SFRP2_x000D_
GO:0060047	0.0163354	4.34638	0.972234	4	247	heart contraction	GO_BP	DMD,NPPA,PDE4D,SCN1B_x000D_
GO:0032873	0.0165751	10.809	0.196809	2	50	negative regulation of stress-activated MAPK cascade	GO_BP	NPPA,SFRP2_x000D_
GO:0061178	0.0165751	10.809	0.196809	2	50	regulation of insulin secretion involved in cellular response to glucose stimulus	GO_BP	EPHA5,VSNL1_x000D_
GO:0008584	0.0178374	5.73322	0.551064	3	140	male gonad development	GO_BP	FANCA,SFRP2,TFAP2C_x000D_
GO:0030097	0.0195132	2.54289	3.38511	8	860	hemopoiesis	GO_BP	DOCK10,FANCA,L3MBTL1,MAFB,NCAPG2,PUS7,RTKN2,SFRP2_x000D_
GO:0006865	0.0195592	5.52986	0.570745	3	145	amino acid transport	GO_BP	SLC38A5,SLC7A2,TRPC4_x000D_
GO:0003018	0.0200709	4.07435	1.03521	4	263	vascular process in circulatory system	GO_BP	NPPA,NPR3,SLC38A5,SLC7A2_x000D_
GO:0042592	0.0215196	2.03395	7.04181	13	1789	homeostatic process	GO_BP	CDHR1,DMD,DOCK10,EPHA5,GP9,MAFB,NCAPG2,NPR3,PDE4D,PLAC8,SLC10A7,TRPC4,VSNL1_x000D_
GO:0000904	0.0216525	2.67457	2.79862	7	711	cell morphogenesis involved in differentiation	GO_BP	CDHR1,DOCK10,EPHA5,IGSF9,RELN,SCN1B,SLITRK4_x000D_
GO:0050732	0.02192	9.26091	0.228298	2	58	negative regulation of peptidyl-tyrosine phosphorylation	GO_BP	NCAPG2,SFRP2_x000D_
GO:0060997	0.02192	9.26091	0.228298	2	58	dendritic spine morphogenesis	GO_BP	DOCK10,RELN_x000D_
GO:0086065	0.02192	9.26091	0.228298	2	58	cell communication involved in cardiac conduction	GO_BP	PDE4D,SCN1B_x000D_
GO:2000649	0.02192	9.26091	0.228298	2	58	regulation of sodium ion transmembrane transporter activity	GO_BP	DMD,SCN1B_x000D_
GO:0048699	0.0230884	2.13772	5.60904	11	1425	generation of neurons	GO_BP	CDHR1,CRTAC1,DMD,DOCK10,EPHA5,HEY1,IGSF9,RELN,SCN1B,SFRP2,SLITRK4_x000D_
GO:1903169	0.0236605	5.12925	0.614043	3	156	regulation of calcium ion transmembrane transport	GO_BP	DMD,NPPA,PDE4D_x000D_
GO:0007275	0.0243392	1.74267	15.4876	23	4208	multicellular organism development	GO_BP	BAAT,CDH7,CDHR1,CRTAC1,DMD,DOCK10,EPHA5,FANCA,HEY1,IGSF9,INSRR,L3MBTL1,LIAS,MAFB,NCAPG2,NEK8,NID1,NPPA,NPR3,PLAC1,PUS7,RELN,RTKN2,SCN1B,SFRP2,SLC10A7,SLITRK4,SOX6,TFAP2C,TRPC4_x000D_
GO:0048513	0.024531	1.75193	13.6782	21	3475	animal organ development	GO_BP	BAAT,DMD,DOCK10,EPHA5,FANCA,HEY1,KRT78,L3MBTL1,MAFB,NCAPG2,NEK8,NID1,NPPA,PLAC1,PUS7,RELN,RTKN2,SFRP2,SLC10A7,SOX6,TFAP2C_x000D_
GO:2000736	0.0248251	8.64167	0.244043	2	62	regulation of stem cell differentiation	GO_BP	PUS7,SOX6_x000D_
GO:0006816	0.0258017	3.1661	1.66894	5	424	calcium ion transport	GO_BP	DMD,GP9,NPPA,PDE4D,TRPC4_x000D_
GO:0044057	0.0259984	2.80545	2.27117	6	577	regulation of system process	GO_BP	DMD,NPPA,PDE4D,PPP1R12B,RELN,SCN1B_x000D_
GO:0046661	0.0269143	4.87228	0.645532	3	164	male sex differentiation	GO_BP	FANCA,SFRP2,TFAP2C_x000D_
GO:0007409	0.0271969	3.12038	1.69255	5	430	axonogenesis	GO_BP	EPHA5,IGSF9,RELN,SCN1B,SLITRK4_x000D_
GO:0048608	0.0279122	3.098	1.70436	5	433	reproductive structure development	GO_BP	FANCA,HEY1,PLAC1,SFRP2,TFAP2C_x000D_
GO:0007156	0.0286267	4.75314	0.661277	3	168	homophilic cell adhesion via plasma membrane adhesion molecules	GO_BP	CDH7,CDHR1,IGSF9_x000D_
GO:0055117	0.0287536	7.96073	0.264169	2	68	regulation of cardiac muscle contraction	GO_BP	DMD,NPPA,PDE4D_x000D_
GO:0060402	0.0299482	4.66751	0.673085	3	171	calcium ion transport into cytosol	GO_BP	DMD,GP9,PDE4D_x000D_
GO:0050795	0.0302618	7.7359	0.271596	2	69	regulation of behavior	GO_BP	PER3,RELN_x000D_
GO:0010469	0.030847	4.6121	0.680957	3	173	regulation of signaling receptor activity	GO_BP	NCAPG2,PDE4D,RELN_x000D_
GO:0003012	0.0319305	2.98374	1.76734	5	449	muscle system process	GO_BP	DMD,NPPA,PDE4D,PPP1R12B,SCN1B_x000D_
GO:0003208	0.0327237	7.40317	0.283404	2	72	cardiac ventricle morphogenesis	GO_BP	HEY1,SFRP2_x000D_
GO:0007155	0.0334848	2.0066	5.94362	11	1510	cell adhesion	GO_BP	ABI3BP,CDH7,CDHR1,CLDN6,GP9,IGSF9,KIRREL2,NID1,RELN,SCN1B,SFRP2_x000D_
GO:0006874	0.0337973	2.93631	1.79489	5	456	cellular calcium ion homeostasis	GO_BP	DMD,GP9,PDE4D,SLC10A7,TRPC4_x000D_
GO:0140115	0.0344073	7.19676	0.291277	2	74	export across plasma membrane	GO_BP	NPPA,PDZK1_x000D_
GO:0002520	0.0347719	2.26055	3.78266	8	961	immune system development	GO_BP	DOCK10,FANCA,L3MBTL1,MAFB,NCAPG2,PUS7,RTKN2,SFRP2_x000D_
GO:0086003	0.0352616	7.09779	0.295213	2	75	cardiac muscle cell contraction	GO_BP	PDE4D,SCN1B_x000D_
GO:0008217	0.0355523	4.35352	0.720319	3	183	regulation of blood pressure	GO_BP	NPPA,NPR3,PDE4D_x000D_
GO:0007389	0.0357311	2.89032	1.82245	5	463	pattern specification process	GO_BP	HEY1,MAFB,NEK8,RELN,SFRP2_x000D_
GO:0051339	0.0369947	6.90778	0.303085	2	77	regulation of lyase activity	GO_BP	AKAP5,NPR3_x000D_
GO:0086001	0.0369947	6.90778	0.303085	2	77	cardiac muscle cell action potential	GO_BP	DMD,SCN1B_x000D_
GO:0007193	0.0378734	6.81652	0.307021	2	78	adenylate cyclase-inhibiting G protein-coupled receptor signaling pathway	GO_BP	AKAP5,NPR3_x000D_
GO:0031279	0.0378734	6.81652	0.307021	2	78	regulation of cyclase activity	GO_BP	AKAP5,NPR3_x000D_
GO:0044093	0.0383115	1.95961	6.07351	11	1543	positive regulation of molecular function	GO_BP	AKAP5,DMD,DOCK10,EPHA5,INSRR,NPPA,NPR3,PDZK1,RELN,RTKN2,SFRP2_x000D_
GO:0120039	0.0388152	2.53862	2.49947	6	635	plasma membrane bounded cell projection morphogenesis	GO_BP	DOCK10,EPHA5,IGSF9,RELN,SCN1B,SLITRK4_x000D_
GO:0021766	0.0396546	6.64103	0.314894	2	80	hippocampus development	GO_BP	EPHA5,RELN_x000D_
GO:0055082	0.0433432	2.28727	3.24734	7	825	cellular chemical homeostasis	GO_BP	DMD,EPHA5,GP9,PDE4D,SLC10A7,TRPC4,VSNL1_x000D_
GO:0032990	0.0448522	2.44596	2.59	6	658	cell part morphogenesis	GO_BP	DOCK10,EPHA5,IGSF9,RELN,SCN1B,SLITRK4_x000D_
GO:0150104	0.0461322	6.09183	0.342447	2	87	transport across blood-brain barrier	GO_BP	SLC38A5,SLC7A2_x000D_
GO:0007399	0.0463063	1.73525	9.4783	15	2408	nervous system development	GO_BP	CDHR1,CRTAC1,DMD,DOCK10,EPHA5,HEY1,IGSF9,LIAS,MAFB,RELN,SCN1B,SFRP2,SLITRK4,SOX6,TRPC4_x000D_
GO:0048666	0.047108	2.12007	4.02411	8	1048	neuron development	GO_BP	CDHR1,CRTAC1,DMD,DOCK10,EPHA5,IGSF9,RELN,SCN1B,SFRP2,SLITRK4_x000D_
GO:0106027	0.04805	5.95115	0.350319	2	89	neuron projection organization	GO_BP	DOCK10,RELN_x000D_
GO:0030154	0.0483137	1.58348	16.4296	23	4174	cell differentiation	GO_BP	CDHR1,CRTAC1,DMD,DOCK10,EPHA5,FANCA,HEY1,IGSF9,KRT78,L3MBTL1,MAFB,NCAPG2,PDE4D,PLAC8,PUS7,RELN,RIMBP3,RSPH6A,SCN1B,SFRP2,SLITRK4,SOX6,TRPC4_x000D_
GO:0031400	0.0488298	2.6414	1.98883	5	512	negative regulation of protein modification process	GO_BP	DMD,KIRREL2,NCAPG2,NPPA,PDE4D,SFRP2_x000D_
GO:0061097	0.0490197	5.88321	0.354255	2	90	regulation of protein tyrosine kinase activity	GO_BP	NCAPG2,RELN_x000D_
GO:0050807	0.0494099	3.79871	0.82266	3	209	regulation of synapse organization	GO_BP	IGSF9,RELN,SLITRK4_x000D_
GO:0060606	0.0499965	5.81679	0.358191	2	91	tube closure	GO_BP	LIAS,SFRP2_x000D_
GO:0036477	0.0198291	2.52663	3.38879	8	830	somatodendritic compartment	GO_CC	AKAP5,DOCK10,EPHA5,IGSF9,NPPA,PDE11A,RELN,SCN1B_x000D_
GO:0043204	0.0247695	5.02961	0.624681	3	153	perikaryon	GO_CC	NPPA,PDE11A,SCN1B_x000D_
GO:0030312	0.0292174	2.7193	2.33133	6	571	external encapsulating structure	GO_CC	ABI3BP,NID1,NPPA,RELN,SFRP2,TGM4_x000D_
GO:0062023	0.0310171	3.00157	1.75156	5	429	collagen-containing extracellular matrix	GO_CC	ABI3BP,NID1,NPPA,SFRP2,TGM4_x000D_
GO:0034704	0.0315218	7.55556	0.277636	2	68	calcium channel complex	GO_CC	PDE4D,TRPC4_x000D_
GO:0016021	0.0324846	1.58603	21.9904	30	5386	integral component of membrane	GO_CC	ABCA8,ANKAR,ASGR2,CD247,CDH7,CDHR1,CLDN6,DCBLD1,EPHA5,ERVK13-1,GP9,IGSF9,INSRR,KIRREL2,NPR3,OR12D1,OR12D2,OR5C1,PDE4D,PHTF2,PLSCR4,RNF222,SCN1B,SLC10A7,SLC38A5,SLC7A2,SLITRK4,SMIM4,TMEM196,TRPC4_x000D_
GO:0045121	0.0444478	3.13697	1.33102	4	326	membrane raft	GO_CC	AKAP5,DMD,PDZK1,TRPC4_x000D_
GO:0031698	0.000249587	123.851	0.0247691	2	6	beta-2 adrenergic receptor binding	GO_MF	AKAP5,PDE4D_x000D_
GO:0004115	0.00194396	35.3668	0.0660511	2	16	3',5'-cyclic-AMP phosphodiesterase activity	GO_MF	PDE11A,PDE4D_x000D_
GO:0004112	0.00474454	21.517	0.103205	2	25	cyclic-nucleotide phosphodiesterase activity	GO_MF	PDE11A,PDE4D_x000D_
GO:0030551	0.0102019	14.1305	0.152743	2	37	cyclic nucleotide binding	GO_MF	PDE11A,PDE4D_x000D_
GO:0005549	0.0131465	6.45418	0.491255	3	119	odorant binding	GO_MF	OR12D1,OR12D2,OR5C1_x000D_
GO:0005509	0.0276193	2.53307	2.9434	7	713	calcium ion binding	GO_MF	CALML4,CDH7,CDHR1,CRTAC1,NID1,PLSCR4,VSNL1_x000D_
GO:0005319	0.0280916	4.78872	0.656382	3	159	lipid transporter activity	GO_MF	ABCA8,PLSCR4,SLC10A7_x000D_
GO:0005342	0.0308734	4.60984	0.681152	3	165	organic acid transmembrane transporter activity	GO_MF	SLC10A7,SLC38A5,SLC7A2_x000D_
GO:0097110	0.0312862	7.59626	0.276589	2	67	scaffold protein binding	GO_MF	AKAP5,PDE4D_x000D_
GO:0140030	0.0313507	4.58131	0.68528	3	166	modification-dependent protein binding	GO_MF	L3MBTL1,NCAPG2,UBQLN3_x000D_
GO:0043169	0.040056	1.59647	17.8833	25	4332	cation binding	GO_MF	CALML4,CDH7,CDHR1,CRTAC1,DMD,L3MBTL1,LHPP,LIAS,METAP1D,NEK8,NID1,PDE11A,PDE4D,PLSCR4,PNMA3,POLA1,RELN,RNF222,TGM4,VSNL1,ZNF594,ZNF619,ZNF671,ZNF829,ZNF846_x000D_
GO:0035064	0.0412831	6.49289	0.321999	2	78	methylated histone binding	GO_MF	L3MBTL1,NCAPG2_x000D_
GO:0019199	0.0422445	6.40821	0.326127	2	79	transmembrane receptor protein kinase activity	GO_MF	EPHA5,INSRR_x000D_
GO:0001227	0.0437738	3.15755	1.32515	4	321	DNA-binding transcription repressor activity, RNA polymerase II-specific	GO_MF	HEY1,TFAP2C,ZNF619,ZNF846_x000D_
GO:0015171	0.0471757	6.01582	0.346768	2	84	amino acid transmembrane transporter activity	GO_MF	SLC38A5,SLC7A2_x000D_

## Sheet: gostats.106_podocyte_losartan_a
GOID	Pvalue	OddsRatio	ExpCount	Count	Size	Term	GO_type	genes_x000D_
GO:0032502	1.38135e-05	3.14226	13.713	29	3609	developmental process	GO_BP	ADAMTSL2,ARHGDIB,ATOH1,C1QA,CACNA1H,CATSPER1,CCL3,CDH8,CFTR,COL13A1,COL22A1,CRTAC1,CSH1,CSRP3,DMD,DOCK10,DUOX2,GJC2,GPR37L1,IKZF1,KLF4,KRT78,KRTAP6-2,L3MBTL1,LCE2A,LCE6A,LCK,LHX1,LRRC4B,MMP9,MOV10L1,MYLPF,MYO7A,NPPA,ODF3,OR51E2,PAX7,PLA2G3,PLD4,PPARGC1B,PSG9,RTN4RL2,SOX21,TET1,TET3,TFAP2C,UBD,WAS,ZNF74_x000D_
GO:0030154	4.29236e-05	2.62334	17.1071	33	4109	cell differentiation	GO_BP	ATOH1,C1QA,CACNA1H,CATSPER1,CCL3,CFTR,COL13A1,COL22A1,CRTAC1,CSRP3,DMD,DOCK10,GJC2,GPR37L1,IKZF1,KLF4,KRT78,KRTAP6-2,L3MBTL1,LCE2A,LCE6A,LCK,LHX1,MMP9,MOV10L1,MYO7A,ODF3,OR51E2,PLA2G3,PLD4,PPARGC1B,PSG9,RTN4RL2,SOX21,TET1,UBD_x000D_
GO:0006211	5.48511e-05	473.873	0.0129255	2	3	5-methylcytosine catabolic process	GO_BP	TET1,TET3_x000D_
GO:0048513	0.000379121	2.57211	11.1959	23	2869	animal organ development	GO_BP	ADAMTSL2,ATOH1,CACNA1H,CCL3,CFTR,COL13A1,CSH1,CSRP3,DMD,DOCK10,GJC2,GPR37L1,IKZF1,KLF4,KRT78,KRTAP6-2,L3MBTL1,LCE2A,LCE6A,LCK,LHX1,MMP9,MYLPF,MYO7A,NPPA,PAX7,PLA2G3,PLD4,PPARGC1B,PSG9,SOX21,TFAP2C,UBD_x000D_
GO:0031424	0.000496763	11.9532	0.366223	4	85	keratinization	GO_BP	KRT78,KRTAP6-2,LCE2A,LCE6A_x000D_
GO:0002520	0.00080809	3.25652	4.14048	12	961	immune system development	GO_BP	CCL3,DOCK10,IKZF1,KLF4,L3MBTL1,LCK,MMP9,PLA2G3,PLD4,PPARGC1B,PSG9,UBD_x000D_
GO:0030097	0.000970814	3.3716	3.64333	11	856	hemopoiesis	GO_BP	CCL3,DOCK10,IKZF1,KLF4,L3MBTL1,LCK,MMP9,PLA2G3,PLD4,PPARGC1B,PSG9,UBD_x000D_
GO:0009913	0.00105348	7.02095	0.770917	5	183	epidermal cell differentiation	GO_BP	ATOH1,KLF4,KRT78,KRTAP6-2,LCE2A,LCE6A,MYO7A_x000D_
GO:0043269	0.00131909	6.67406	0.811811	5	201	regulation of ion transport	GO_BP	CACNA1H,CATSPER1,CCL3,CFTR,DMD,GJC2,LRRC38,MMP9,NPPA,PLA2G3,SLC10A1,SYT12_x000D_
GO:0032411	0.00163916	8.5535	0.504096	4	117	positive regulation of transporter activity	GO_BP	CFTR,DMD,LRRC38,NPPA_x000D_
GO:0021924	0.00185636	36.4284	0.0646277	2	15	cell proliferation in external granule layer	GO_BP	GPR37L1,LHX1_x000D_
GO:0007565	0.00209985	7.97419	0.539508	4	128	female pregnancy	GO_BP	ARHGDIB,MMP9,NPPA,PSG3,PSG4,PSG9_x000D_
GO:0002573	0.00213576	5.94159	0.904787	5	210	myeloid leukocyte differentiation	GO_BP	CCL3,MMP9,PLA2G3,PPARGC1B,UBD_x000D_
GO:0034764	0.00227146	5.85495	0.917713	5	213	positive regulation of transmembrane transport	GO_BP	CFTR,DMD,GJC2,LRRC38,NPPA_x000D_
GO:0035994	0.00233493	31.9624	0.0723674	2	17	response to muscle stretch	GO_BP	CSRP3,DMD,NPPA_x000D_
GO:0070989	0.00298962	27.8511	0.0818617	2	19	oxidative demethylation	GO_BP	TET1,TET3_x000D_
GO:0034341	0.00314584	7.09817	0.603191	4	140	response to interferon-gamma	GO_BP	CCL3,CIITA,UBD,WAS_x000D_
GO:0098660	0.00336472	3.01284	3.645	10	846	inorganic ion transmembrane transport	GO_BP	CACNA1H,CATSPER1,CCL3,CFTR,DMD,GJC2,LCK,LRRC38,NPPA,SLC12A3_x000D_
GO:0003085	0.00365103	24.9167	0.0904787	2	21	negative regulation of systemic arterial blood pressure	GO_BP	GPR37L1,NPPA_x000D_
GO:0060429	0.00400053	2.65448	5.0108	12	1163	epithelium development	GO_BP	ADAMTSL2,ATOH1,COL22A1,KLF4,KRT78,KRTAP6-2,LCE2A,LCE6A,LHX1,MMP9,MYO7A,SOX21_x000D_
GO:1900015	0.00416278	9.961	0.323138	3	75	regulation of cytokine production involved in inflammatory response	GO_BP	PLA2G3,PLD4,PSG9_x000D_
GO:0070588	0.00435541	6.46262	0.661017	4	158	calcium ion transmembrane transport	GO_BP	CACNA1H,CATSPER1,CCL3,DMD,GJC2,LCK,NPPA_x000D_
GO:2000177	0.00590454	8.74156	0.366223	3	85	regulation of neural precursor cell proliferation	GO_BP	GJC2,GPR37L1,LHX1_x000D_
GO:1901018	0.00600126	18.9306	0.11633	2	27	positive regulation of potassium ion transmembrane transporter activity	GO_BP	LRRC38,NPPA_x000D_
GO:0006952	0.00616988	2.27211	7.40859	15	1740	defense response	GO_BP	C1QA,C1QB,CCL3,CIITA,CSRP3,DUOX2,ITGAL,KLF4,LCK,MMP9,PLA2G3,PLD4,PSG3,PSG9,UBD,WAS_x000D_
GO:2000026	0.00627456	2.4058	5.99314	13	1391	regulation of multicellular organismal development	GO_BP	ATOH1,CCL3,CFTR,GJC2,GPR37L1,KLF4,L3MBTL1,LHX1,LRRC4B,MMP9,PLA2G3,PPARGC1B,PSG9_x000D_
GO:0080111	0.00644493	18.2016	0.120638	2	28	DNA demethylation	GO_BP	TET1,TET3_x000D_
GO:0051591	0.00670603	8.33318	0.383457	3	89	response to cAMP	GO_BP	CFTR,DUOX2,PPARGC1B_x000D_
GO:0048870	0.00726883	2.22478	7.53989	15	1750	cell motility	GO_BP	ARHGDIB,ATOH1,CATSPER1,CCL3,DOCK10,DUOX2,ITGAL,KLF4,LCK,LHX1,MMP9,OR51E2,PIK3C2B,PLA2G3,WAS_x000D_
GO:0002532	0.0084953	7.6207	0.417926	3	97	production of molecular mediator involved in inflammatory response	GO_BP	PLA2G3,PLD4,PSG9_x000D_
GO:0043588	0.0090547	4.16621	1.27532	5	296	skin development	GO_BP	KRT78,KRTAP6-2,LCE2A,LCE6A,SOX21_x000D_
GO:0009888	0.00956104	2.92456	2.98112	8	762	tissue development	GO_BP	ADAMTSL2,ATOH1,CCL3,CFTR,COL22A1,CSRP3,DMD,IKZF1,KLF4,KRT78,KRTAP6-2,LCE2A,LCE6A,LHX1,MMP9,MYLPF,MYO7A,NPPA,SOX21,WAS_x000D_
GO:0014808	0.00994929	14.3353	0.150798	2	35	release of sequestered calcium ion into cytosol by sarcoplasmic reticulum	GO_BP	CCL3,DMD_x000D_
GO:0042116	0.0108135	6.95146	0.456702	3	106	macrophage activation	GO_BP	C1QA,CCL3,PLA2G3_x000D_
GO:0009653	0.01126	1.92355	11.8312	20	2746	anatomical structure morphogenesis	GO_BP	ATOH1,CACNA1H,CCL3,CDH8,CFTR,COL13A1,COL22A1,CSRP3,DOCK10,KLF4,LHX1,MMP9,MYLPF,MYO7A,NPPA,PAX7,PLA2G3,PPARGC1B,SOX21,TET1_x000D_
GO:1901385	0.0116577	13.1385	0.163723	2	38	regulation of voltage-gated calcium channel activity	GO_BP	DMD,NPPA_x000D_
GO:0017157	0.0116953	4.81013	0.878936	4	204	regulation of exocytosis	GO_BP	CACNA1H,CFTR,PLA2G3,SYT12_x000D_
GO:1902275	0.0122538	12.7828	0.168032	2	39	regulation of chromatin organization	GO_BP	LSM11,TET1_x000D_
GO:0045637	0.0124856	4.7148	0.89617	4	208	regulation of myeloid cell differentiation	GO_BP	CCL3,L3MBTL1,PLA2G3,PPARGC1B_x000D_
GO:0017158	0.0128631	12.4457	0.17234	2	40	regulation of calcium ion-dependent exocytosis	GO_BP	CACNA1H,SYT12_x000D_
GO:0043270	0.0129904	4.66103	0.907122	4	218	positive regulation of ion transport	GO_BP	CCL3,CFTR,DMD,GJC2,LRRC38,NPPA,PLA2G3_x000D_
GO:0008016	0.0131004	4.64571	0.909096	4	211	regulation of heart contraction	GO_BP	CACNA1H,CSRP3,DMD,NPPA_x000D_
GO:0014014	0.0134853	12.1259	0.176649	2	41	negative regulation of gliogenesis	GO_BP	ATOH1,GPR37L1_x000D_
GO:0055069	0.0134853	12.1259	0.176649	2	41	zinc ion homeostasis	GO_BP	LCK,TMC8_x000D_
GO:0150077	0.0134853	12.1259	0.176649	2	41	regulation of neuroinflammatory response	GO_BP	CCL3,MMP9_x000D_
GO:0030001	0.0145055	3.22033	1.98706	6	481	metal ion transport	GO_BP	CACNA1H,CATSPER1,CCL3,DMD,GJC2,HEPHL1,LCK,LRRC38,NPPA,SLC10A1,SLC12A3_x000D_
GO:0007517	0.014664	3.67741	1.43904	5	334	muscle organ development	GO_BP	CACNA1H,CSRP3,DMD,MYLPF,PAX7_x000D_
GO:0006304	0.01475	6.1681	0.512713	3	119	DNA modification	GO_BP	MOV10L1,TET1,TET3_x000D_
GO:0032501	0.0149913	2.22283	7.73158	14	2554	multicellular organismal process	GO_BP	ADAMTSL2,ARHGDIB,ATOH1,C1QA,CACNA1H,CATSPER1,CCL3,CDH8,CFTR,COL13A1,COL22A1,CRTAC1,CSRP3,CTRB1,CTRB2,DMD,DOCK10,DUOX2,GJC2,GPR37L1,HGFAC,IKZF1,KLF4,KRT78,KRTAP6-2,L3MBTL1,LCE2A,LCE6A,LCK,LHX1,LRRC4B,MMP9,MOV10L1,MYLPF,MYO7A,NPPA,ODF3,OR14J1,OR51E2,PLA2G3,PLD4,PPARGC1B,PSG3,PSG4,PSG9,RTN4RL2,SOX21,TET1,TET3,TFAP2C,UBD,WAS,ZNF74_x000D_
GO:0051209	0.0154184	6.06291	0.52133	3	121	release of sequestered calcium ion into cytosol	GO_BP	CCL3,DMD,LCK_x000D_
GO:0023052	0.0154652	1.66518	28.126	38	6528	signaling	GO_BP	ADAMTSL2,ARHGDIB,ATOH1,C1QA,CACNA1H,CCL3,CDH8,CFTR,CSH1,CSRP3,DMD,DOCK10,DOK2,DUOX2,GJC2,GPR37L1,ITGAL,KLF4,LCK,LHX1,MMP9,NPPA,OR14J1,OR51E2,PELI3,PIK3C2B,PLA2G3,PPARGC1B,PSG3,PSG4,PSG9,RTN4RL2,SLC10A1,SYT12,TFAP2C,TMC8,UBD,WAS_x000D_
GO:0051282	0.0164527	5.91163	0.534255	3	124	regulation of sequestering of calcium ion	GO_BP	CCL3,DMD,LCK_x000D_
GO:0050801	0.0172184	2.59674	3.30032	8	766	ion homeostasis	GO_BP	CCL3,CFTR,CSRP3,DMD,HEPHL1,LCK,SLC12A3,TMC8_x000D_
GO:0035315	0.0174847	10.5058	0.2025	2	47	hair cell differentiation	GO_BP	ATOH1,MYO7A_x000D_
GO:0022414	0.0177159	2.14875	6.10319	12	1448	reproductive process	GO_BP	ARHGDIB,CACNA1H,CATSPER1,CFTR,LHX1,MMP9,MOV10L1,NPPA,ODF3,PLA2G3,PSG3,PSG4,PSG9,TFAP2C_x000D_
GO:0007154	0.0178076	1.64376	28.3629	38	6583	cell communication	GO_BP	ADAMTSL2,ARHGDIB,ATOH1,C1QA,CACNA1H,CCL3,CDH8,CFTR,CSH1,CSRP3,DMD,DOCK10,DOK2,DUOX2,GJC2,GPR37L1,ITGAL,KLF4,LCK,LHX1,MMP9,NPPA,OR14J1,OR51E2,PELI3,PIK3C2B,PLA2G3,PPARGC1B,PSG3,PSG4,PSG9,RTN4RL2,SLC10A1,SYT12,TFAP2C,TMC8,UBD,WAS_x000D_
GO:0048666	0.019157	2.28462	4.72644	10	1097	neuron development	GO_BP	ATOH1,C1QA,CRTAC1,DMD,DOCK10,KLF4,LHX1,MYO7A,PLA2G3,RTN4RL2_x000D_
GO:0002269	0.0196501	9.84757	0.215426	2	50	leukocyte activation involved in inflammatory response	GO_BP	C1QA,CCL3_x000D_
GO:1903307	0.0196501	9.84757	0.215426	2	50	positive regulation of regulated secretory pathway	GO_BP	CACNA1H,PLA2G3_x000D_
GO:0030048	0.0197849	5.4997	0.573032	3	133	actin filament-based movement	GO_BP	MYLPF,MYO7A,WAS_x000D_
GO:0007157	0.0203958	9.64609	0.219734	2	51	heterophilic cell-cell adhesion via plasma membrane cell adhesion molecules	GO_BP	CEACAM8,ITGAL_x000D_
GO:0043268	0.0203958	9.64609	0.219734	2	51	positive regulation of potassium ion transport	GO_BP	LRRC38,NPPA_x000D_
GO:0006636	0.0211531	9.45266	0.224043	2	52	unsaturated fatty acid biosynthetic process	GO_BP	ELOVL2,PLA2G3_x000D_
GO:0031103	0.0211531	9.45266	0.224043	2	52	axon regeneration	GO_BP	KLF4,RTN4RL2_x000D_
GO:0061900	0.0227024	9.08812	0.23266	2	54	glial cell activation	GO_BP	C1QA,CCL3_x000D_
GO:0040029	0.023037	5.17865	0.6075	3	141	regulation of gene expression, epigenetic	GO_BP	L3MBTL1,TET1,TFAP2C_x000D_
GO:0032412	0.023172	3.88653	1.08137	4	254	regulation of ion transmembrane transporter activity	GO_BP	CFTR,DMD,LRRC38,MMP9,NPPA_x000D_
GO:0001706	0.0234942	8.91617	0.236968	2	55	endoderm formation	GO_BP	LHX1,MMP9_x000D_
GO:0055065	0.0244486	2.59646	2.86516	7	665	metal ion homeostasis	GO_BP	CCL3,CSRP3,DMD,HEPHL1,LCK,SLC12A3,TMC8_x000D_
GO:0003015	0.0250127	3.79159	1.10729	4	257	heart process	GO_BP	CACNA1H,CSRP3,DMD,NPPA_x000D_
GO:0007566	0.0251114	8.59102	0.245585	2	57	embryo implantation	GO_BP	ARHGDIB,MMP9_x000D_
GO:0043388	0.0251114	8.59102	0.245585	2	57	positive regulation of DNA binding	GO_BP	KLF4,MMP9_x000D_
GO:0034614	0.0256557	4.96127	0.633351	3	147	cellular response to reactive oxygen species	GO_BP	GPR37L1,MMP9,PPARGC1B_x000D_
GO:0061005	0.0259367	8.43716	0.249894	2	58	cell differentiation involved in kidney development	GO_BP	LHX1,MMP9_x000D_
GO:0009605	0.0268707	1.75777	12.0552	19	2798	response to external stimulus	GO_BP	ATOH1,C1QA,C1QB,CCL3,CIITA,CSH1,CSRP3,DMD,DUOX2,KLF4,LCK,LHX1,MMP9,NPPA,PLA2G3,PLD4,SLC10A1,UBD,WAS_x000D_
GO:0007519	0.0293865	4.69813	0.667819	3	155	skeletal muscle tissue development	GO_BP	CSRP3,DMD,MYLPF_x000D_
GO:1903169	0.029872	4.66717	0.672128	3	156	regulation of calcium ion transmembrane transport	GO_BP	DMD,GJC2,NPPA_x000D_
GO:0010959	0.0300358	3.02846	1.73633	5	403	regulation of metal ion transport	GO_BP	CCL3,DMD,GJC2,LRRC38,NPPA_x000D_
GO:1903532	0.0306567	3.54959	1.18053	4	274	positive regulation of secretion by cell	GO_BP	CACNA1H,CFTR,OR51E2,PLA2G3_x000D_
GO:0045670	0.0311141	7.61821	0.275745	2	64	regulation of osteoclast differentiation	GO_BP	CCL3,PPARGC1B_x000D_
GO:0006955	0.0314342	1.86608	8.18186	14	1899	immune response	GO_BP	C1QA,C1QB,CCL3,CEACAM8,CIITA,DOCK10,ITGAL,LCK,MYLPF,PLA2G3,PLD4,PSG9,UBD,WAS_x000D_
GO:2000045	0.0318564	4.54728	0.689362	3	160	regulation of G1/S transition of mitotic cell cycle	GO_BP	GJC2,KLF4,LSM11_x000D_
GO:0007275	0.0320007	1.75242	12.423	19	3307	multicellular organism development	GO_BP	ADAMTSL2,ARHGDIB,ATOH1,C1QA,CCL3,CDH8,CFTR,COL13A1,COL22A1,CRTAC1,CSRP3,DMD,DOCK10,DUOX2,GJC2,GPR37L1,IKZF1,KLF4,L3MBTL1,LCK,LHX1,LRRC4B,MMP9,MYO7A,NPPA,PLA2G3,PLD4,PPARGC1B,PSG9,RTN4RL2,TET1,TET3,TFAP2C,UBD,ZNF74_x000D_
GO:0030858	0.0320137	7.49689	0.280053	2	65	positive regulation of epithelial cell differentiation	GO_BP	ATOH1,LHX1_x000D_
GO:0042446	0.0320137	7.49689	0.280053	2	65	hormone biosynthetic process	GO_BP	CACNA1H,DUOX2_x000D_
GO:1902476	0.0329235	7.37935	0.284362	2	66	chloride transmembrane transport	GO_BP	CFTR,SLC12A3_x000D_
GO:0009611	0.0332478	2.6329	2.40415	6	558	response to wounding	GO_BP	DUOX2,HGFAC,KLF4,LCK,RTN4RL2,WAS_x000D_
GO:0045944	0.0334956	2.06911	5.18314	10	1203	positive regulation of transcription by RNA polymerase II	GO_BP	ATOH1,CIITA,CSRP3,KLF4,PPARGC1B,SOX21,TET1,TET3,TFAP2C,WAS_x000D_
GO:0072678	0.0338434	7.26543	0.28867	2	67	T cell migration	GO_BP	CCL3,ITGAL_x000D_
GO:1902105	0.0339259	3.43341	1.21931	4	283	regulation of leukocyte differentiation	GO_BP	CCL3,PLA2G3,PPARGC1B,PSG9_x000D_
GO:0002366	0.0346791	3.40861	1.22793	4	285	leukocyte activation involved in immune response	GO_BP	CCL3,DOCK10,ITGAL,PLA2G3_x000D_
GO:0031507	0.037622	6.84278	0.305904	2	71	heterochromatin assembly	GO_BP	L3MBTL1,TET1_x000D_
GO:2001259	0.037622	6.84278	0.305904	2	71	positive regulation of cation channel activity	GO_BP	LRRC38,NPPA_x000D_
GO:0060402	0.0376617	4.24702	0.736755	3	171	calcium ion transport into cytosol	GO_BP	CCL3,DMD,LCK_x000D_
GO:0044057	0.0381796	2.54263	2.48601	6	577	regulation of system process	GO_BP	CACNA1H,CCL3,CSRP3,DMD,NPPA,OR51E2_x000D_
GO:1903131	0.0390487	2.81158	1.86559	5	433	mononuclear cell differentiation	GO_BP	DOCK10,IKZF1,LCK,PSG9,UBD_x000D_
GO:0140029	0.0395693	6.64931	0.314521	2	73	exocytic process	GO_BP	CFTR,PLA2G3_x000D_
GO:0006306	0.0405571	6.55661	0.31883	2	74	DNA methylation	GO_BP	MOV10L1,TET3_x000D_
GO:0035725	0.0410414	4.09925	0.762606	3	177	sodium ion transmembrane transport	GO_BP	CACNA1H,DMD,SLC12A3_x000D_
GO:0048699	0.0415667	1.92317	6.13963	11	1425	generation of neurons	GO_BP	ATOH1,C1QA,CRTAC1,DMD,DOCK10,GPR37L1,KLF4,LHX1,MYO7A,PLA2G3,RTN4RL2_x000D_
GO:0006941	0.0416191	4.0756	0.766915	3	178	striated muscle contraction	GO_BP	CSRP3,DMD,NPPA_x000D_
GO:1904064	0.0419381	6.4329	0.32479	2	77	positive regulation of cation transmembrane transport	GO_BP	DMD,GJC2,LRRC38,NPPA_x000D_
GO:0009791	0.0426514	6.37094	0.327834	2	77	post-embryonic development	GO_BP	KLF4,LHX1,MYO7A_x000D_
GO:0030198	0.0436076	3.15734	1.32271	4	307	extracellular matrix organization	GO_BP	ADAMTSL2,COL13A1,COL22A1,MMP9_x000D_
GO:0003012	0.0444668	2.70789	1.93452	5	449	muscle system process	GO_BP	CACNA1H,CSRP3,DMD,MYLPF,NPPA_x000D_
GO:0008217	0.0445696	3.96132	0.788457	3	183	regulation of blood pressure	GO_BP	GPR37L1,NPPA,OR51E2_x000D_
GO:0048469	0.0445696	3.96132	0.788457	3	183	cell maturation	GO_BP	C1QA,CFTR,PLA2G3_x000D_
GO:0002682	0.0456048	1.8913	6.23441	11	1447	regulation of immune system process	GO_BP	C1QA,C1QB,CCL3,L3MBTL1,LCK,PLA2G3,PPARGC1B,PSG3,PSG4,PSG9,WAS_x000D_
GO:0048708	0.0456337	6.12921	0.340372	2	79	astrocyte differentiation	GO_BP	C1QA,GPR37L1_x000D_
GO:0002443	0.0473377	2.6588	1.96899	5	457	leukocyte mediated immunity	GO_BP	C1QA,C1QB,CCL3,PLA2G3,WAS_x000D_
GO:0010941	0.0479382	1.82454	7.07027	12	1641	regulation of cell death	GO_BP	ATOH1,C1QA,CCL3,GPR37L1,KLF4,LCK,MMP9,PAX7,PELI3,PLA2G3,TMC8,UBD_x000D_
GO:0072527	0.0487865	5.89842	0.353298	2	82	pyrimidine-containing compound metabolic process	GO_BP	TET1,TET3_x000D_
GO:0032879	0.0491536	1.66471	11.2097	17	2684	regulation of localization	GO_BP	ARHGDIB,CACNA1H,CATSPER1,CCL3,CFTR,CSRP3,DMD,DOCK10,DUOX2,GJC2,KLF4,LCK,LRRC38,MMP9,NPPA,OR51E2,PLA2G3,SLC10A1,SYT12,WAS_x000D_
GO:0071248	0.0495017	3.79112	0.822926	3	191	cellular response to metal ion	GO_BP	CACNA1H,MMP9,SYT12_x000D_
GO:0019935	0.0498546	5.82529	0.357606	2	83	cyclic-nucleotide-mediated signaling	GO_BP	NPPA,OR51E2_x000D_
GO:0062167	6.5222e-05	433.356	0.0140859	2	3	complement component C1q complex	GO_CC	C1QA,C1QB_x000D_
GO:0005581	0.000720341	10.765	0.403797	4	86	collagen trimer	GO_CC	C1QA,C1QB,COL13A1,COL22A1_x000D_
GO:0062023	0.0156368	3.14679	2.01429	6	429	collagen-containing extracellular matrix	GO_CC	C1QA,C1QB,COL13A1,ITIH2,MMP9,NPPA_x000D_
GO:0005891	0.0181531	10.2963	0.206594	2	44	voltage-gated calcium channel complex	GO_CC	CACNA1H,CATSPER1_x000D_
GO:0005882	0.018891	4.13593	1.01419	4	216	intermediate filament	GO_CC	KRT78,KRTAP11-1,KRTAP6-2,KRTAP9-7_x000D_
GO:0005615	0.0198538	1.71761	15.8071	24	3493	extracellular space	GO_CC	ARHGDIB,C1QA,C1QB,CCL3,CEACAM8,COL13A1,COL22A1,CRTAC1,CSH1,CTRB1,CTRB2,CTRL,DOCK10,DUOX2,HGFAC,HSPA6,ITGAL,ITIH2,KLK11,KRT78,LCK,MMP9,NPPA,PLA2G3,RTN4RL2,SLC12A3,TMC8,WAS_x000D_
GO:0031012	0.0256097	4.96097	0.632716	3	141	extracellular matrix	GO_CC	ADAMTSL2,C1QA,C1QB,COL13A1,COL22A1,ITIH2,MMP9,NPPA,RTN4RL2_x000D_
GO:0071944	0.0263796	1.54709	29.6979	39	6325	cell periphery	GO_CC	ADAMTSL2,C1QA,C1QB,CACNA1H,CATSPER1,CDH8,CEACAM8,CFTR,COL13A1,COL22A1,DMD,DUOX2,GJC2,GPR37L1,HEPHL1,HSPA6,ITGAL,ITIH2,L3MBTL1,LCK,LRRC38,LRRC4B,MMP9,MYO7A,NPPA,OR14J1,OR51E2,PIK3C2B,PLA2G3,PSG3,PSG4,PSG9,RTN4RL2,SLC10A1,SLC12A3,SYT12,TMC8,TMEM130,WAS_x000D_
GO:0016459	0.0285013	8.00329	0.262938	2	56	myosin complex	GO_CC	MYLPF,MYO7A_x000D_
GO:0098797	0.0300002	2.4739	2.98701	7	656	plasma membrane protein complex	GO_CC	CACNA1H,CATSPER1,CDH8,COL13A1,DMD,DUOX2,GJC2,ITGAL,LRRC38,PSG9_x000D_
GO:0005814	0.032006	4.53137	0.690211	3	147	centriole	GO_CC	HSPA6,PLA2G3,SFI1_x000D_
GO:0072562	0.032006	4.53137	0.690211	3	147	blood microparticle	GO_CC	C1QB,HSPA6,ITIH2_x000D_
GO:0009986	0.0344118	2.13644	4.46524	9	951	cell surface	GO_CC	CEACAM8,CFTR,DMD,DUOX2,ITGAL,PSG3,PSG4,PSG9,RTN4RL2_x000D_
GO:0043204	0.035406	4.34876	0.718383	3	153	perikaryon	GO_CC	GJC2,NPPA,RTN4RL2_x000D_
GO:0099512	0.042924	2.045	4.65306	9	991	supramolecular fiber	GO_CC	CSRP3,DMD,KRT78,KRTAP11-1,KRTAP6-2,KRTAP9-7,MYLPF,ODF3,WAS_x000D_
GO:0005576	0.0452996	2.14993	4.00376	8	998	extracellular region	GO_CC	ADAMTSL2,ARHGDIB,C1QA,C1QB,CCL3,CDH8,CEACAM8,COL13A1,COL22A1,CRTAC1,CSH1,CTRB1,CTRB2,CTRL,DOCK10,DUOX2,FAM180A,HCG22,HGFAC,HSPA6,ITGAL,ITIH2,KLK11,KRT78,LCK,MMP9,NPPA,PLA2G3,PSG3,PSG4,PSG9,PTX4,RTN4RL2,SLC12A3,TMC8,WAS_x000D_
GO:0034702	0.049773	3.01129	1.38042	4	294	ion channel complex	GO_CC	CACNA1H,CATSPER1,CFTR,LRRC38_x000D_
GO:0070579	0.000122699	223.463	0.018251	2	4	methylcytosine dioxygenase activity	GO_MF	TET1,TET3_x000D_
GO:0004252	0.000144448	8.3141	0.793916	6	174	serine-type endopeptidase activity	GO_MF	CTRB1,CTRB2,CTRL,HGFAC,KLK11,MMP9_x000D_
GO:0017171	0.000267762	7.38177	0.889734	6	195	serine hydrolase activity	GO_MF	CTRB1,CTRB2,CTRL,HGFAC,KLK11,MMP9_x000D_
GO:0008307	0.00092517	17.3666	0.191635	3	42	structural constituent of muscle	GO_MF	CSRP3,DMD,MYLPF_x000D_
GO:1990782	0.00178006	8.35642	0.515589	4	113	protein tyrosine kinase binding	GO_MF	DOK2,PSG3,PSG4,PSG9_x000D_
GO:0016004	0.00180652	37.2236	0.0638783	2	14	phospholipase activator activity	GO_MF	CCL3,LCK_x000D_
GO:0043274	0.00489057	21.2602	0.104943	2	23	phospholipase binding	GO_MF	LCK,WAS_x000D_
GO:0008327	0.00576495	19.4093	0.114068	2	25	methyl-CpG binding	GO_MF	TET1,TET3_x000D_
GO:0022836	0.0196619	3.39902	1.55133	5	340	gated channel activity	GO_MF	CACNA1H,CATSPER1,CFTR,LRRC38,TMC8_x000D_
GO:0001067	0.0203584	2.03612	6.95817	13	1525	transcription regulatory region nucleic acid binding	GO_MF	ATOH1,CIITA,IKZF1,KLF4,LHX1,PAX7,SOX21,TFAP2C,ZBTB22,ZNF154,ZNF660,ZNF74,ZNF77_x000D_
GO:0022803	0.0245115	2.83566	2.23574	6	490	passive transmembrane transporter activity	GO_MF	CACNA1H,CATSPER1,CFTR,GJC2,LRRC38,TMC8_x000D_
GO:1990837	0.0263626	1.95823	7.20913	13	1580	sequence-specific double-stranded DNA binding	GO_MF	ATOH1,CIITA,IKZF1,KLF4,LHX1,PAX7,SOX21,TFAP2C,ZBTB22,ZNF154,ZNF660,ZNF74,ZNF77_x000D_
GO:0022843	0.0281927	4.77673	0.657034	3	144	voltage-gated cation channel activity	GO_MF	CACNA1H,CATSPER1,LRRC38_x000D_
GO:0000977	0.0282632	1.99035	6.51559	12	1428	RNA polymerase II transcription regulatory region sequence-specific DNA binding	GO_MF	ATOH1,IKZF1,KLF4,LHX1,PAX7,SOX21,TFAP2C,ZBTB22,ZNF154,ZNF660,ZNF74,ZNF77_x000D_
GO:0003700	0.0283972	1.98883	6.52015	12	1429	DNA-binding transcription factor activity	GO_MF	ATOH1,IKZF1,KLF4,LHX1,PAX7,SOX21,TFAP2C,ZBTB22,ZNF154,ZNF660,ZNF74,ZNF77_x000D_
GO:0046872	0.0353136	1.58531	19.3597	27	4243	metal ion binding	GO_MF	CACNA1H,CDH8,CRTAC1,CSH1,CSRP3,CYP4B1,DMD,DUOX2,HEPHL1,IKZF1,ITGAL,KLF4,L3MBTL1,LHX1,MMP9,MOV10L1,MYLPF,PLA2G3,PTX4,SYT12,TET1,TET3,ZBTB22,ZNF154,ZNF660,ZNF74,ZNF77_x000D_
GO:0015370	0.0428031	6.36098	0.328517	2	72	solute:sodium symporter activity	GO_MF	SLC10A1,SLC12A3_x000D_
GO:0046873	0.0460352	2.67873	1.95285	5	428	metal ion transmembrane transporter activity	GO_MF	CACNA1H,CATSPER1,LRRC38,SLC10A1,SLC12A3_x000D_
GO:0016705	0.0472866	3.86377	0.807605	3	177	oxidoreductase activity, acting on paired donors, with incorporation or reduction of molecular oxygen	GO_MF	CYP4B1,TET1,TET3_x000D_
GO:0015318	0.0478056	2.2262	3.31255	7	726	inorganic molecular entity transmembrane transporter activity	GO_MF	CACNA1H,CATSPER1,CFTR,LRRC38,SLC10A1,SLC12A3,TMC8_x000D_

## Sheet: gostats.1219_podocyte_venn_podo
GOID	Pvalue	OddsRatio	ExpCount	Count	Size	Term	GO_type	genes_x000D_
GO:0016048	0.00014159	7.70934	1.22426	7	24	detection of temperature stimulus	GO_BP	CXCR4,LXN,NTRK1,NTSR1,PRDM12,RHO,TRPM3_x000D_
GO:0045103	0.000157198	3.50933	4.53995	14	89	intermediate filament-based process	GO_BP	BFSP1,DES,EPPK1,EVPLL,KRT13,KRT14,KRT15,KRT23,KRT33A,KRT38,KRT71,KRT74,MTM1,VPS54_x000D_
GO:0048513	0.000167086	1.37238	144.762	185	2884	animal organ development	GO_BP	ABCB10,ADA,ADAM29,ADAMTS18,ADAMTSL2,ADCY1,ADRA1A,AGR2,AGT,ALAS2,ALOX5,AMELY,AMIGO3,ANG,AREG,ARG2,ARHGAP11B,ASPRV1,ATOH1,ATOH7,ATP7B,BBS4,BFSP1,BGN,BMP8A,BRIP1,CACNA1G,CCBE1,CCDC103,CCL11,CCNA2,CCNF,CDH1,CDH17,CEACAM1,CEBPE,CFC1,CHODL,CITED1,CLCN2,CLRN2,CNTFR,COBL,COL13A1,COL9A1,CRB2,CRH,CRYBB1,CRYBB3,CSF3R,CSH1,CTSH,CXCL10,CXCR4,CYP4A11,CYTL1,DAND5,DCLK1,DES,DHH,DLL1,DLX6,DMBX1,DNER,DSPP,DUSP9,DY…
GO:0050951	0.000262719	8.64984	0.967541	6	19	sensory perception of temperature stimulus	GO_BP	ADRA2A,CXCR4,LXN,NTRK1,NTSR1,PRDM12,RHO,TRPM3_x000D_
GO:0030593	0.000309034	3.09939	5.40713	15	106	neutrophil chemotaxis	GO_BP	C3AR1,CCL1,CCL11,CCL14,CCL18,CCL23,CCL7,CSF3R,CXCL10,DAPK2,EDN3,IL1B,PDE4B,PIK3CG,S100A9_x000D_
GO:0097530	0.000324432	2.65102	7.85564	19	154	granulocyte migration	GO_BP	C3AR1,CCL1,CCL11,CCL14,CCL18,CCL23,CCL7,CD300A,CSF3R,CXCL10,CXCL17,DAPK2,EDN3,IL1A,IL1B,PDE4B,PIK3CG,S100A9,UMOD_x000D_
GO:0034220	0.000376476	1.53873	56.3157	82	1104	ion transmembrane transport	GO_BP	ADRA2A,AGT,ATP1A3,ATP2A1,ATP7B,CACHD1,CACNA1A,CACNA1G,CACNA2D3,CCT8L2,CLCN1,CLCN2,CLCN5,CLIC5,CLIC6,CRH,CXCL10,EDN3,EMB,FGF13,FOLR2,FXYD6,FXYD7,GABRQ,GAL,GJC2,GLRB,GP1BB,GPER1,GRIA4,GRIK4,GRIN3B,GSG1L,HECW1,HECW2,ITPR1,JPH1,JPH3,KCNA1,KCNH2,KCNK12,KCNK16,KCNK2,KCNS1,KCNV1,LCK,LRRC38,MEF2C,NLGN1,NOS1AP,NTSR1,OSR1,PDE4B,PIK3CG,PLP1,PTAFR,RGS4,RHCE,SCN3B,SCNN1B,SHANK3,SHISA7,SLC12A5,SLC25A19,SLC26A9…
GO:0060732	0.000464936	10.3843	0.714149	5	14	positive regulation of inositol phosphate biosynthetic process	GO_BP	AVPR1B,GPER1,NTSR1,PTAFR,PTH1R_x000D_
GO:0010575	0.000510675	5.95555	1.47931	7	29	positive regulation of vascular endothelial growth factor production	GO_BP	C3AR1,CCBE1,CXCL17,FLT4,IL1A,IL1B,NODAL_x000D_
GO:0032303	0.000639391	7.01403	1.12223	6	22	regulation of icosanoid secretion	GO_BP	AVPR1B,CYP4A11,IL1A,IL1B,MAP2K6,NTSR1_x000D_
GO:0048869	0.000683893	1.39087	100.245	131	2065	cellular developmental process	GO_BP	ABCB10,ACRBP,ACTL7A,ADA,ADAMTS15,ADCY1,ADRA1A,AGR2,AGT,AKR1C2,ALAS2,ALOX5,AMIGO3,ANG,AREG,ARHGAP22,ARMC12,ATL1,ATOH1,ATOH7,BBS4,BEX1,BFSP1,BMP8A,BRINP1,BRINP2,BRIP1,BTG1,CAMK2B,CCDC87,CCL11,CCNO,CDC20,CDH1,CDH17,CEACAM1,CEBPE,CFAP206,CHODL,CITED1,CLCN2,CLRN2,COBL,COL13A1,CRABP2,CRB2,CSF3R,CTH,CXCL10,CXCL17,CXCR4,CYTL1,DCLK1,DHH,DLK1,DLK2,DLL1,DLX6,DNER,DNMT3L,DSPP,DTNB,DYNC2H1,DZANK1,ECM1,EDAR,ED…
GO:0046548	0.000689674	14.9412	0.459096	4	9	retinal rod cell development	GO_BP	BBS4,NRL,NTRK2,RORB_x000D_
GO:0043269	0.000719462	2.08702	13.8323	27	276	regulation of ion transport	GO_BP	ADRA2A,AGT,ATP2A1,AVPR1B,CACNA1A,CACNA1G,CACNA2D3,CAMK2B,CLCN1,CLCN2,CLDN10,CLIC5,CLIC6,CRH,CXCL10,CXCR4,CYP4A11,EDN3,FGF13,FXYD6,FXYD7,GAL,GCK,GJC2,GPER1,GRIN3B,GRM6,GSG1L,HECW1,HECW2,IL16,IL1A,IL1B,JPH1,JPH3,KCNA1,KCNH2,KCNK12,KCNK16,KCNS1,KCNV1,LRRC38,MAOB,MAP2K6,MEF2C,NKAIN1,NLGN1,NOS1AP,NTSR1,OSR1,PDE4B,PIK3CG,PLP1,PRKG2,PTAFR,RGS4,SCN3B,SHANK3,SHISA7,SLC10A1,SYT1,TESC,TMEM38A,WNK2_x000D_
GO:0006812	0.000737234	1.49281	59.2744	84	1162	cation transport	GO_BP	ADRA1A,ADRA2A,AGT,ATP1A3,ATP2A1,ATP7B,CACHD1,CACNA1A,CACNA1G,CACNA2D3,CAMK2B,CCT8L2,CLCN5,CRH,CXCL10,CXCR4,EDN3,FGF13,FXYD6,FXYD7,GAL,GCK,GJC2,GP1BB,GPER1,GRIN3B,GRM6,GSG1L,HECW1,HECW2,IL16,ITPR1,JPH1,JPH3,KCNA1,KCNH2,KCNK12,KCNK16,KCNK2,KCNS1,KCNV1,LCK,LRRC38,LTF,MAOB,MEF2C,NKAIN1,NLGN1,NMUR1,NOS1AP,NTSR1,OSR1,PANX3,PDE4B,PIK3CG,PLP1,RAMP2,RGS4,RHCE,SCN3B,SCNN1B,SHANK3,SHISA7,SLC10A1,SLC12A5,SLC…
GO:0051240	0.000778028	1.51696	53.4871	77	1074	positive regulation of multicellular organismal process	GO_BP	ADA,ADRA1A,ADRA2A,ADRB3,AFAP1L2,AGT,ALOX5,AMIGO3,ATP2A1,AVPR1B,BBS4,BTG1,C3AR1,CAMK2B,CASP1,CCBE1,CCL1,CCL11,CD6,CHODL,CRABP2,CRB2,CRH,CST7,CTSH,CXCL17,CXCR4,DLL1,EBI3,ECM1,EDN3,EGR2,ELL3,ENAM,ERBB3,EREG,FAIM,FGF18,FGFR2,FLT4,FOXA2,FOXG1,FZD5,GAL,GATA5,GATM,GHSR,GJC2,GPER1,GPIHBP1,GPR3,HCLS1,HOXC11,IL15,IL16,IL18,IL1A,IL1B,IL20RB,KISS1,KLF4,LILRB4,LRRN1,LRRN3,LTF,LUM,MEF2C,MMRN2,NFAM1,NLGN1,NLRP1…
GO:0050965	0.000931394	8.49533	0.81617	5	16	detection of temperature stimulus involved in sensory perception of pain	GO_BP	CXCR4,LXN,NTRK1,NTSR1,PRDM12_x000D_
GO:0045109	0.000946866	3.68242	3.10632	10	61	intermediate filament organization	GO_BP	BFSP1,DES,EPPK1,KRT13,KRT14,KRT15,KRT23,KRT33A,KRT38,KRT71,KRT74,MTM1_x000D_
GO:0048699	0.000959222	1.43374	72.6902	99	1425	generation of neurons	GO_BP	ADCY1,AGT,AMIGO3,AREG,ATL1,ATOH1,ATOH7,BBS4,BRINP1,BRINP2,CAMK2B,CDC20,CDH1,CHODL,CLRN2,COBL,CRABP2,CRB2,CXCR4,DCLK1,DLL1,DNER,DTNB,DYNC2H1,DZANK1,EDN3,EGR2,EMB,EPHA8,EYA1,FBXO45,FGF13,FGFR2,FOXA2,FOXG1,FZD5,GBX2,GDF11,GDF7,GLDN,GPR37,GPR37L1,GPRIN2,HECW1,HECW2,INPP5J,IRX6,KCNA1,KLF4,KLK6,LAMA2,LBX1,LIN28A,LST1,MAP1A,MAP2,MEF2C,MYPN,MYT1L,NFASC,NGEF,NLGN1,NR2E3,NRL,NRN1,NTRK1,NTRK2,PDZD7,PLP1,PRD…
GO:0048562	0.00114968	1.98711	14.9971	28	294	embryonic organ morphogenesis	GO_BP	ATOH1,BBS4,CCDC103,CLRN2,CRB2,DLL1,DLX6,EYA1,FGFR2,FOXG1,FZD5,GBX2,HOXC11,LBX1,MEF2C,MSX1,MYO3B,NODAL,OSR1,PDZD7,SETDB2,SIX3,SLC44A4,SOX11,STIL,TBX18,TBX2,TGFB3_x000D_
GO:0009888	0.00118292	1.45393	63.6922	88	1267	tissue development	GO_BP	ADA,ADAMTSL2,ADRA1A,AGR2,AGT,AKR1C2,ALOX5,AMELY,AREG,ARG2,ATOH1,BBS4,BFSP1,BGN,BMP8A,BTG1,C1orf68,CACNA1G,CCDC103,CCL11,CCNO,CEACAM1,CITED1,CLRN2,COBL,CRABP2,CRB2,CTSH,CXCL10,CXCR4,CYTL1,DAND5,DLL1,DLX6,DNER,DSPP,ECM1,EDAR,EDN3,EGR2,ELL3,ENAM,EPPK1,ERBB3,EREG,EVPLL,EYA1,FA2H,FGF18,FGFR2,FOXA2,FZD5,GAL,GATA5,GBX2,GDF11,GDF7,GHSR,GJB5,GSTA1,HCK,HOXC11,IL1A,IL1B,INTU,ITGAM,ITGB1BP1,KCNK2,KLF15,KLF4,…
GO:0006599	0.00122449	27.9901	0.255053	3	5	phosphagen metabolic process	GO_BP	CKMT1A,CKMT1B,CKMT2_x000D_
GO:0015888	0.00122449	27.9901	0.255053	3	5	thiamine transport	GO_BP	SLC25A19,SLC35F3,SLC44A4_x000D_
GO:0046314	0.00122449	27.9901	0.255053	3	5	phosphocreatine biosynthetic process	GO_BP	CKMT1A,CKMT1B,CKMT2_x000D_
GO:1904306	0.00122449	27.9901	0.255053	3	5	positive regulation of gastro-intestinal system smooth muscle contraction	GO_BP	GHSR,PTAFR,SPX_x000D_
GO:0051716	0.00131504	1.22919	366.455	411	7237	cellular response to stimulus	GO_BP	AANAT,ABCB10,ABCB4,ACOT11,ACSM1,ADA,ADAMTSL2,ADAP1,ADCY1,ADRA1A,ADRA2A,ADRB3,AFAP1L2,AGR2,AGT,AIFM2,AKAP4,AKR1C2,ALKBH3,ALOX5,AOC1,AREG,ARG2,ARHGAP11B,ARHGAP22,ARL6,ATOH1,ATP1A3,ATP2A1,AUNIP,AVPR1B,BBS4,BCL2A1,BDKRB2,BEGAIN,BEX1,BEX5,BMP8A,BPHL,BRINP1,BRINP2,BRIP1,BTNL10,BTNL3,C3AR1,C3orf33,CACNA1A,CAMK2B,CASP1,CBLC,CBR3,CCBE1,CCL1,CCL11,CCL14,CCL18,CCL23,CCL7,CCNA2,CD300A,CD6,CD69,CDC34,CDC6,CDH…
GO:2000193	0.00133122	5.90556	1.27527	6	25	positive regulation of fatty acid transport	GO_BP	AVPR1B,CYP4A11,IL1A,IL1B,MAP2K6,NTSR1_x000D_
GO:0090596	0.00156078	2.70415	5.67028	14	112	sensory organ morphogenesis	GO_BP	ATOH1,BBS4,CLRN2,CRB2,DLL1,DLX6,DZANK1,EYA1,FGFR2,FOXG1,FZD5,GBX2,GDF11,INTU,MEGF11,MSX1,MYO3B,NR2E3,NRL,NTRK2,OSR1,PDZD7,RORB,SIX3,SLC44A4,SOX11,TBX18,TBX2,WNT9A_x000D_
GO:2000026	0.00156452	1.44039	63.409	87	1255	regulation of multicellular organismal development	GO_BP	ABCB10,ADA,AGT,ALOX5,AMIGO3,ATOH1,BRINP1,BTG1,C3AR1,CAMK2B,CCBE1,CCL11,CEACAM1,CHODL,CRABP2,CRB2,CSF3R,CST7,CTSH,CXCL10,CXCR4,DLL1,DSPP,DUSP9,ECM1,EGR2,ELL3,ENAM,FAIM,FANCD2,FGF13,FGF18,FGFR2,FGL2,FOXA2,FOXG1,GAL,GBX2,GHSR,GJC2,GPER1,GPR37L1,HCLS1,HES2,HLA-DOA,IL15,IL18,IL1A,IL1B,KCNK2,KLF4,LAG3,LAMA2,LILRB3,LILRB4,LIN28A,LRRN1,LRRN3,LTF,MAP2,MEF2C,MEIS2,MMRN2,MYOD1,NFAM1,NLGN1,NLRP3,NODAL,NPR1,N…
GO:0009967	0.00161173	1.39789	77.3831	103	1517	positive regulation of signal transduction	GO_BP	ADA,ADRA1A,ADRA2A,ADRB3,AFAP1L2,AGR2,AGT,AKR1C2,AREG,AVPR1B,BMP8A,CASP1,CCBE1,CCL1,CCL11,CCL14,CCL18,CCL23,CCL7,CD300A,CENPJ,CITED1,CRB2,CSH1,CTH,CTSH,CXCL17,CXCR4,DEPDC1B,DKK2,DLL1,DYNC2H1,ECM1,EDAR,EDN3,EPHA8,ERBB3,EREG,ERN2,FGF18,FGFBP1,FGFR2,FLT4,FPR2,FZD5,GATA5,GDF11,GDF7,GHSR,GPER1,GPR3,GPR37,GPR37L1,GUCA1A,HCLS1,IL18,IL1A,IL1B,ING2,INTU,ITGB1BP1,KISS1,KLK6,LCK,LIN28A,LTF,MAP2K6,MC1R,MST1R,…
GO:0010959	0.0018056	2.38672	7.69465	17	152	regulation of metal ion transport	GO_BP	ADRA2A,AGT,ATP2A1,CAMK2B,CXCL10,CXCR4,EDN3,FGF13,FXYD6,FXYD7,GAL,GCK,GJC2,GPER1,GRIN3B,GRM6,HECW1,HECW2,IL16,JPH1,JPH3,KCNA1,KCNH2,KCNS1,LRRC38,NKAIN1,NOS1AP,NTSR1,OSR1,PDE4B,PIK3CG,PLP1,RGS4,SCN3B,TESC,TMEM38A,WNK2_x000D_
GO:0009799	0.00194961	2.44409	7.09048	16	139	specification of symmetry	GO_BP	ALG5,ARL6,BBS4,CCDC103,CFC1,DAND5,DLL1,DNAAF2,DNAI2,DYNC2H1,LBX1,MEF2C,NODAL,SETDB2,STIL,TBX2_x000D_
GO:0006954	0.00215627	1.56552	36.1708	54	713	inflammatory response	GO_BP	ADA,ADCY1,ADRA2A,AFAP1L2,AGT,ALOX5,BDKRB2,C3AR1,CASP1,CCL1,CCL11,CCL14,CCL18,CCL23,CCL7,CD6,CRH,CST7,CXCL10,CXCL17,CXCR4,ECM1,FANCD2,FOLR2,FPR2,GAL,GHSR,GPER1,HCK,IL15,IL16,IL18,IL1A,IL1B,IL20RB,ITGAL,ITGAM,KLF4,LILRB4,LXN,MBL2,MYLK3,NAIP,NCF1,NFAM1,NFKBIB,NLRP10,NLRP2,NLRP3,NOD1,NR1H4,NRROS,PIK3CG,PLD4,PLP1,PTAFR,REG3A,S100A9,SCNN1B,SERPINF1,TAC1,TLR1,TYRO3,USP18,VNN1_x000D_
GO:0007283	0.00232482	1.63064	28.9676	45	569	spermatogenesis	GO_BP	ACRBP,ACTL7A,ADAM29,ARMC12,AZIN2,BBS4,BRIP1,BTG1,CCDC87,CCNA1,CFAP206,CNBD2,DEFB118,DHH,DNMT3L,ELL3,GHSR,HSF2BP,IL1A,ING2,MEIOC,MOV10L1,NKAPL,NME5,OAZ3,ODF3,OSBP2,OVOL1,PIWIL4,PTTG1,ROPN1L,SERPINA5,SPANXB1,SPATA25,SPATC1L,SSTR1,TBATA,TBC1D21,TNP1,TPPP2,TSGA10,TSSK6,TYRO3,WFDC2,WIPF3,ZBTB16,ZGLP1_x000D_
GO:1990918	0.00235606	18.659	0.306064	3	6	double-strand break repair involved in meiotic recombination	GO_BP	BRIP1,FANCD2,HSF2BP_x000D_
GO:0034762	0.0023858	1.81587	18.019	31	357	regulation of transmembrane transport	GO_BP	ADRA2A,AGT,ATP2A1,AZIN2,CACNA1A,CACNA1G,CACNA2D3,CLCN1,CLCN2,CLIC5,CLIC6,CRH,CXCL10,EDN3,FGF13,FXYD6,FXYD7,GAL,GJC2,GPER1,GSG1L,HECW1,HECW2,IL1B,ITLN1,JPH1,JPH3,KCNA1,KCNH2,KCNK12,KCNK16,KCNS1,KCNV1,KLF15,LRRC38,MEF2C,NLGN1,NOS1AP,NTSR1,OAZ3,OSR1,PDE4B,PIK3CG,PLP1,PTAFR,RGS4,SCN3B,SHANK3,SHISA7,TESC,TMEM38A,WNK2_x000D_
GO:0007141	0.00248507	5.0994	1.4283	6	28	male meiosis I	GO_BP	CCNA1,DNMT3L,HSF2BP,ING2,MEIOC,MOV10L1_x000D_
GO:0032504	0.00250061	1.68776	24.2913	39	482	multicellular organism reproduction	GO_BP	ACRBP,ACTL7A,ADA,ADAM29,ANG,ARMC12,AZIN2,BBS4,BRINP1,BRIP1,BTG1,CCDC87,CCNA1,CFAP206,CNBD2,DDO,DEFB118,DHH,DNMT3L,ELL3,EREG,FANCD2,FOLR2,GHSR,HSF2BP,IL1A,ING2,KIF18A,KISS1,LIN28A,MAP2K6,MASTL,MEIOC,MOV10L1,MTNR1A,NKAPL,NME5,NODAL,NR5A1,OAZ3,ODF3,OSBP2,OVOL1,PI3,PIWIL4,PTAFR,PTGDR2,PTTG1,ROPN1L,SERPINA5,SERPINF1,SPACA3,SPANXB1,SPATA25,SPATC1L,SSTR1,TAC1,TBATA,TBC1D21,TCF23,TGFB3,TLE6,TNP1,TPPP2,TS…
GO:0048468	0.00272265	1.46566	50.0415	70	1001	cell development	GO_BP	ABCB10,ACRBP,ACTL7A,ADCY1,ADRA1A,AGT,ALAS2,AMIGO3,ANG,AREG,ARMC12,ATL1,ATOH1,BBS4,BFSP1,BRINP1,BRIP1,CAMK2B,CCL11,CDC20,CDH1,CFAP206,CHODL,CLRN2,COBL,CRABP2,CRB2,CXCR4,DCLK1,DHH,DLL1,DNER,DZANK1,ECM1,EDN3,EGR2,ELL3,EMB,EPHA8,EREG,FA2H,FAIM,FBXO45,FGF13,FGF18,FGFR2,FOXG1,FPR2,FZD5,GBX2,GDF11,GDF7,GJC2,GLDN,GPER1,GPR37,GPR37L1,GPRIN2,HECW1,HECW2,HES2,IL15,IL1A,IL1B,ING2,INPP5J,IRX6,ITGB1BP1,KLF4,KL…
GO:0043500	0.00274647	2.52664	6.01926	14	118	muscle adaptation	GO_BP	ADRA1A,AGT,CAMK2B,GATA5,GATM,IL15,IL1B,KLF15,MYH7,MYOD1,PDE9A,PI16,RGS4,SGCA_x000D_
GO:1903793	0.00311862	3.65212	2.49952	8	49	positive regulation of anion transport	GO_BP	AGT,AVPR1B,CYP4A11,IL1A,IL1B,MAP2K6,NTSR1,PTAFR_x000D_
GO:0045741	0.00332153	8.29878	0.663138	4	13	positive regulation of epidermal growth factor-activated receptor activity	GO_BP	ADRA2A,AREG,EREG,NCF1_x000D_
GO:0007218	0.00337604	2.56702	5.50915	13	108	neuropeptide signaling pathway	GO_BP	GAL,GLRB,GPR37,KISS1R,NMBR,NMUR1,NPY2R,NTSR1,PTGDR2,RXFP3,SSTR1,TAC1,TYRO3_x000D_
GO:0007368	0.0034105	2.4599	6.16171	14	121	determination of left/right symmetry	GO_BP	ALG5,ARL6,BBS4,CCDC103,CFC1,DAND5,DLL1,DNAAF2,DNAI2,DYNC2H1,LBX1,MEF2C,NODAL,SETDB2,STIL,TBX2_x000D_
GO:0006936	0.00349686	1.84682	15.431	27	304	muscle contraction	GO_BP	ADA,ADRA1A,ADRA2A,AGT,ARG2,ATP2A1,BDKRB2,CACNA1G,CKMT2,CLCN1,CXCR4,DES,EDN3,FGF13,GHSR,GPER1,KCNA1,KCNH2,MAP2K6,MYH2,MYH7,MYOM2,NMUR1,NOS1AP,PDE4B,PIK3CG,PTAFR,SCN3B,SCNN1B,SGCA,SPX,TBX2,TMEM38A,TNNT3_x000D_
GO:0003085	0.00350872	5.8389	1.07122	5	21	negative regulation of systemic arterial blood pressure	GO_BP	ADRA1A,ADRB3,BBS4,GPR37L1,NTSR1_x000D_
GO:1904062	0.00359008	2.0638	10.3137	20	204	regulation of cation transmembrane transport	GO_BP	ADRA2A,AGT,ATP2A1,CRH,CXCL10,EDN3,FGF13,FXYD6,FXYD7,GAL,GJC2,GPER1,GSG1L,HECW1,HECW2,JPH1,JPH3,KCNA1,KCNH2,KCNS1,LRRC38,MEF2C,NLGN1,NOS1AP,NTSR1,OSR1,PDE4B,PIK3CG,PLP1,RGS4,SCN3B,SHANK3,SHISA7,TESC,TMEM38A,WNK2_x000D_
GO:0007202	0.00359089	4.67392	1.53032	6	30	activation of phospholipase C activity	GO_BP	ADRA1A,AGT,ANG,AVPR1B,NMUR1,TXK_x000D_
GO:1904064	0.00368264	2.27629	7.54957	16	148	positive regulation of cation transmembrane transport	GO_BP	AGT,ATP2A1,CXCL10,EDN3,GAL,GJC2,GPER1,KCNA1,KCNH2,LRRC38,NOS1AP,NTSR1,PLP1,SHANK3,TESC,WNK2_x000D_
GO:0045595	0.00369646	1.37366	71.5321	94	1410	regulation of cell differentiation	GO_BP	ABCB10,ADA,AGT,ALOX5,AREG,ATOH1,BRINP1,BRINP2,BTG1,CAMK2B,CCL11,CEACAM1,CHODL,CITED1,CRABP2,CRB2,CSF3R,CTH,CXCL10,CXCR4,DLK2,DLL1,DSPP,EDN3,EGR2,ELL3,EREG,EYA1,FAIM,FANCD2,FGF13,FGF18,FGFR2,FGL2,FOXA2,FOXG1,GATA5,GDF11,GDF7,GJC2,GNB3,GPER1,GPR37L1,HCLS1,HES2,HLA-DOA,IL15,IL18,IL1A,IL1B,ITGB1BP1,KLF4,KLK6,LAG3,LBX1,LILRB3,LILRB4,LIN28A,LRP3,LTF,MAP2,MEF2C,MEIS2,MMP11,MSX1,MYLK3,MYOD1,NFAM1,NLGN1,N…
GO:0061669	0.00396707	13.9935	0.357074	3	7	spontaneous neurotransmitter secretion	GO_BP	DOC2A,DOC2B,SYT1_x000D_
GO:1990314	0.00396707	13.9935	0.357074	3	7	cellular response to insulin-like growth factor stimulus	GO_BP	CCNA2,GHSR,SLC25A33_x000D_
GO:2000543	0.00396707	13.9935	0.357074	3	7	positive regulation of gastrulation	GO_BP	FOXA2,OSR1,SCX_x000D_
GO:0007157	0.00402624	3.48187	2.60154	8	51	heterophilic cell-cell adhesion via plasma membrane cell adhesion molecules	GO_BP	AMIGO3,CD6,CRB2,ITGAL,NLGN1,PSG11,REG3A,UMOD_x000D_
GO:0043268	0.00402624	3.48187	2.60154	8	51	positive regulation of potassium ion transport	GO_BP	ADRA2A,EDN3,GAL,KCNA1,KCNH2,LRRC38,NOS1AP,WNK2_x000D_
GO:0045087	0.00410341	1.46512	44.8894	63	880	innate immune response	GO_BP	ANG,APOBEC3G,ARG2,C8G,CASP1,CCL1,CCL11,CCL14,CCL18,CCL23,CCL7,CD6,CEACAM1,CITED1,CXCL10,DEFA5,DEFB118,DEFB123,EREG,FPR2,GBP4,GBP6,GPER1,HCK,IFIT1,IFNL2,IL18,ITGAM,KYNU,LAG3,LCK,LTF,MBL2,MST1R,MX2,NAIP,NCF1,NLRP10,NLRP2,NLRP3,NOD1,NR1H4,OAS2,PI3,PIK3CG,PLD4,RAET1E,RNASE2,RSAD2,S100A9,SARM1,SERPING1,SLAMF7,SLPI,STYK1,TRIM29,TRIM34,TRIML1,TXK,TYRO3,USP18,VNN1,WFDC2_x000D_
GO:0043410	0.00422276	1.63085	25.0462	39	491	positive regulation of MAPK cascade	GO_BP	ADRA1A,ADRA2A,ADRB3,AVPR1B,CCL1,CCL11,CCL14,CCL18,CCL23,CCL7,CXCL17,EDAR,EDN3,EPHA8,ERN2,FGF18,FGFR2,FLT4,FPR2,FZD5,GPER1,GPR37,GPR37L1,IL1A,IL1B,KISS1,MAP2K6,MST1R,NAIP,NCF1,NOD1,NODAL,NTRK1,NTRK2,PELI2,PIK3CG,SOX2,TGFB3,TP73_x000D_
GO:0035821	0.00442353	7.48866	0.712332	4	14	modulation of process of another organism	GO_BP	DEFA5,DEFB118,FCER2,LTF,REG3A,S100A9,SLPI_x000D_
GO:0050966	0.00446417	7.46848	0.714149	4	14	detection of mechanical stimulus involved in sensory perception of pain	GO_BP	CXCR4,KCNA1,NTRK1,PHF24_x000D_
GO:1902930	0.0045502	3.40254	2.65255	8	52	regulation of alcohol biosynthetic process	GO_BP	AVPR1B,CLCN2,DGKQ,GPER1,NTSR1,PLEK,PTAFR,PTH1R_x000D_
GO:0007276	0.00466726	1.50125	37.5438	54	736	gamete generation	GO_BP	ACRBP,ACTL7A,ADAM29,ANG,ARMC12,AZIN2,BBS4,BRIP1,BTG1,CCDC87,CCNA1,CFAP206,CNBD2,DEFB118,DHH,DNMT3L,ELL3,EREG,FANCD2,GHSR,HSF2BP,IL1A,ING2,KIF18A,LIN28A,MASTL,MEIOC,MOV10L1,NKAPL,NME5,OAZ3,ODF3,OSBP2,OVOL1,PIWIL4,PTGDR2,PTTG1,ROPN1L,SERPINA5,SPANXB1,SPATA25,SPATC1L,SSTR1,TBATA,TBC1D21,TNP1,TPPP2,TSGA10,TSSK6,TYRO3,WFDC2,WIPF3,ZBTB16,ZGLP1_x000D_
GO:1900274	0.00496081	3.74076	2.14245	7	42	regulation of phospholipase C activity	GO_BP	ADRA1A,AGT,ANG,AVPR1B,NMUR1,PTAFR,TXK_x000D_
GO:0001947	0.00497171	3.06362	3.26468	9	64	heart looping	GO_BP	BBS4,CCDC103,DLL1,LBX1,MEF2C,NODAL,SETDB2,STIL,TBX2_x000D_
GO:0007275	0.00497873	1.24839	167.817	198	3413	multicellular organism development	GO_BP	ABCB10,ADA,ADAM29,ADAMTS18,ADAMTSL2,ADCY1,ADRA1A,AGR2,AGT,ALAS2,ALG5,ALOX5,AMIGO3,ANG,APBA1,AREG,ARG2,ARHGAP11B,ARHGAP22,ARL6,ATL1,ATOH1,ATOH7,AVPR1B,BBS4,BEX1,BFSP1,BGN,BMP8A,BRINP1,BRINP2,BRIP1,BTG1,C3AR1,CACNA1G,CAMK2B,CCBE1,CCDC103,CCL11,CCNF,CDC20,CDH1,CDH17,CDH20,CEACAM1,CEBPE,CFC1,CHODL,CITED1,CLCN2,CLRN2,CMTM8,CNTFR,COBL,COL13A1,CRABP2,CRB2,CRH,CRYBB1,CRYBB3,CSF3R,CST7,CTH,CTSH,CXCL10,CXC…
GO:0008285	0.00507022	1.51253	35.1889	51	693	negative regulation of cell population proliferation	GO_BP	ADRA1A,ALOX5,ANG,ARG2,BRIP1,BTG1,CCL23,CD300A,CDC6,CEACAM1,DLL1,EPPK1,EREG,FGFBP1,FGFR2,FZD5,GAL,GDF11,GPER1,IL15,IL1A,IL1B,IL20RB,ING2,INTU,ITGB1BP1,KCNK2,KISS1,KLF4,LBX1,LGALS9C,LILRB4,LST1,MEF2C,MMRN2,MSX1,MYOD1,NODAL,NPR1,NR2E3,NTRK1,OVOL1,PTGDR2,PTH1R,RIPPLY3,SERPINF1,SOX11,SOX2,SSTR1,TESC,TFF1,TGFB3,TNS2,TP73,UMOD,VTCN1,WNK2,WNT9A,ZBTB16,ZBTB7C_x000D_
GO:0008211	0.0053317	5.18955	1.17324	5	23	glucocorticoid metabolic process	GO_BP	CRH,DGKQ,GAL,HSD11B2,SERPINA6_x000D_
GO:0008284	0.00548001	1.42721	48.9192	67	959	positive regulation of cell population proliferation	GO_BP	ADA,ADRA2A,AGT,AKR1C2,ANG,AREG,CCL11,CCL14,CCNA2,CD6,CDC20,CDC6,CITED1,CNTFR,CTSH,CXCL10,DLL1,DLX6,EBI3,ECM1,EDN3,ELL3,ERBB3,EREG,EYA1,FGF18,FGFBP1,FGFR2,FLT4,FOLR2,FOXG1,GHSR,GJC2,GPER1,GPR37L1,HCK,HCLS1,HMGN5,IL15,IL18,IL1A,IL1B,ITGB1BP1,LIN28A,LTF,MEF2C,MEIS2,MST1R,NODAL,NTRK2,OSR1,PKHD1,PRAMEF12,PRLR,PTAFR,PTH1R,REG3A,SCX,SHC4,SLC25A33,SOX11,TBX2,TGFB3,TIAM1,TOX,VTCN1,ZBED9_x000D_
GO:0016310	0.0057	1.30833	94.1656	118	1846	phosphorylation	GO_BP	ADRA1A,ADRA2A,AFAP1L2,AGT,AK9,ANG,ANKK1,AREG,BDKRB2,BMP8A,CAMK2B,CBLC,CCL11,CCNA1,CCNA2,CCNF,CCNO,CD300A,CD6,CDC6,CDKL4,CEACAM1,CENPE,CEP85,CHKA,CKMT1A,CKMT1B,CKMT2,CMPK2,CSH1,DAPK2,DCLK1,DCLK3,DGKQ,EDN3,ENO4,EPHA8,ERBB3,EREG,ERN2,FGF13,FGF18,FGFR2,FLT4,FOXA2,FPR2,FZD5,GCK,GDF11,GDF7,GJC2,GPER1,HCK,HCLS1,HUNK,HYKK,IDNK,IL15,IL18,IL1B,INPP5J,ITGB1BP1,ITLN1,LCK,LCP2,LILRB4,LTF,MAP2K6,MAP3K6,MAPK4,M…
GO:0008015	0.00570334	1.8181	14.4767	25	287	blood circulation	GO_BP	ACSM3,ADA,ADRA1A,ADRA2A,ADRB3,AGT,ATP1A3,ATP2A1,AVPR1B,BBS4,BDKRB2,C3AR1,CACNA1G,CEACAM1,CXCL10,CXCR4,CYP4A11,DES,DLL1,EDN3,FGF13,GNB3,GPER1,GPR37L1,HSD11B2,ITGB1BP1,KCNH2,MAP2K6,MYH7,MYLK3,NOS1AP,NPR1,NTSR1,PDE4B,PIK3CG,PTAFR,RAMP2,RENBP,RGS4,SCN3B,SCNN1B,SERPING1,SH3GL2,SPX,TBX18,TBX2,TMEM38A_x000D_
GO:0008016	0.00577024	1.96823	10.7632	20	211	regulation of heart contraction	GO_BP	ADA,ADRA1A,AGT,ATP1A3,ATP2A1,CACNA1G,DES,EDN3,FGF13,KCNH2,MYH7,NOS1AP,PDE4B,PIK3CG,RGS4,SCN3B,SPX,TBX18,TBX2,TMEM38A_x000D_
GO:0002679	0.00584451	6.78915	0.76516	4	15	respiratory burst involved in defense response	GO_BP	HCK,MPO,NCF1,PIK3CG_x000D_
GO:0008217	0.00587677	2.04919	9.33495	18	183	regulation of blood pressure	GO_BP	ACSM3,ADRA1A,ADRB3,AGT,AVPR1B,BBS4,CYP4A11,DLL1,EDN3,GNB3,GPR37L1,HSD11B2,NPR1,NTSR1,PTAFR,RAMP2,RENBP,SPX_x000D_
GO:0019233	0.00597113	2.96675	3.35504	9	66	sensory perception of pain	GO_BP	CXCR4,IL1A,KCNA1,LXN,MC1R,NTRK1,NTSR1,PHF24,PRDM12,PTAFR,SCN3B,SPX,TAC1,TMEM100_x000D_
GO:0000255	0.00610775	11.1941	0.408085	3	8	allantoin metabolic process	GO_BP	ADA,GDA,URAD_x000D_
GO:0048664	0.00610775	11.1941	0.408085	3	8	neuron fate determination	GO_BP	ATOH1,FOXG1,LBX1_x000D_
GO:0097113	0.00610775	11.1941	0.408085	3	8	AMPA glutamate receptor clustering	GO_BP	NLGN1,SHANK3,SHISA7_x000D_
GO:0034764	0.00639431	1.94761	10.8653	20	213	positive regulation of transmembrane transport	GO_BP	AGT,ATP2A1,AZIN2,CXCL10,EDN3,GAL,GJC2,GPER1,ITLN1,KCNA1,KCNH2,KLF15,LRRC38,NOS1AP,NTSR1,PLP1,PTAFR,SHANK3,TESC,WNK2_x000D_
GO:1901863	0.00645666	4.91614	1.22426	5	24	positive regulation of muscle tissue development	GO_BP	DLL1,ERBB3,MEF2C,MTM1,MYOD1_x000D_
GO:1901184	0.00673048	2.71407	4.02984	10	79	regulation of ERBB signaling pathway	GO_BP	ADRA2A,AFAP1L2,AGR2,AGT,AREG,CBLC,CEACAM1,EREG,GPER1,NCF1_x000D_
GO:0007399	0.00714411	1.28081	107.65	132	2138	nervous system development	GO_BP	ADCY1,AGT,AMIGO3,APBA1,AREG,ARHGAP11B,ATL1,ATOH1,ATOH7,BBS4,BEX1,BRINP1,BRINP2,CAMK2B,CCL11,CDC20,CDH1,CHODL,CITED1,CLRN2,CMTM8,CNTFR,COBL,CRABP2,CRB2,CST7,CXCR4,CYP46A1,DCLK1,DHH,DLL1,DLX6,DMBX1,DNER,DOC2A,DTNB,DYNC2H1,DZANK1,EDN3,EGR2,ELL3,EMB,EPHA8,ERBB3,EYA1,FA2H,FAIM,FANCD2,FBXO45,FGF13,FGFR2,FOXA2,FOXG1,FPR2,FZD5,GBX2,GDA,GDF11,GDF7,GHSR,GJB1,GJC2,GLDN,GLRB,GPER1,GPR37,GPR37L1,GPRIN2,HECW1,…
GO:0045933	0.00731271	3.44485	2.29548	7	45	positive regulation of muscle contraction	GO_BP	ADA,ADRA1A,ATP2A1,GHSR,GPER1,PTAFR,SPX_x000D_
GO:0009946	0.00753385	37.2832	0.153032	2	3	proximal/distal axis specification	GO_BP	NODAL,SIX3_x000D_
GO:0010841	0.00753385	37.2832	0.153032	2	3	positive regulation of circadian sleep/wake cycle, wakefulness	GO_BP	CRH,NLGN1_x000D_
GO:0035990	0.00753385	37.2832	0.153032	2	3	tendon cell differentiation	GO_BP	GDF7,SCX_x000D_
GO:0051729	0.00753385	37.2832	0.153032	2	3	germline cell cycle switching, mitotic to meiotic cell cycle	GO_BP	MEIOC,OVOL1_x000D_
GO:0060184	0.00753385	37.2832	0.153032	2	3	cell cycle switching	GO_BP	MEIOC,OVOL1_x000D_
GO:0006304	0.0076829	2.2992	6.07027	13	119	DNA modification	GO_BP	ALKBH3,APOBEC2,APOBEC3G,DNMT3L,DNTT,HELLS,MOV10L1,N6AMT1,NEIL3,NTHL1,PIWIL4,TET3,TOX_x000D_
GO:0060219	0.00773802	4.67007	1.27527	5	25	camera-type eye photoreceptor cell differentiation	GO_BP	BBS4,CRB2,NRL,NTRK2,RORB_x000D_
GO:2000311	0.00773802	4.67007	1.27527	5	25	regulation of AMPA receptor activity	GO_BP	GSG1L,MEF2C,NLGN1,SHANK3,SHISA7_x000D_
GO:0007601	0.0078082	1.90763	11.0693	20	217	visual perception	GO_BP	ARL6,BBS4,CLIC5,CRB2,CRYBB1,CRYBB3,GJA3,GLRB,GRM6,GRM8,GUCA1A,LUM,MYO3B,NR2E3,NRL,RDH12,RGS16,RHO,RORB,SIX3_x000D_
GO:0010628	0.00784526	1.36971	58.4582	77	1146	positive regulation of gene expression	GO_BP	ADRA2A,AFAP1L2,AGR2,AGT,C3AR1,CASP1,CCBE1,CCL1,CD6,CEBPE,CITED1,CTSH,CXCL17,DGKQ,DLL1,EBI3,EDAR,EIF5AL1,EPHX2,ERBB3,EREG,FASTKD3,FGF18,FLT4,FZD5,GATA5,GDF7,GJC2,GPER1,HMGN5,IL15,IL16,IL18,IL1A,IL1B,IL20RB,KLF4,LGALS9C,LIN28A,LRP3,LUM,MEF2C,MEIOC,NFAM1,NLRP10,NLRP2,NLRP3,NOD1,NODAL,NOS1AP,NR1H4,NR2E3,NR5A1,NRL,NTRK2,NTSR1,OAS2,OSR1,PANX3,PDE4B,PGC,PIK3CG,PLP1,PTAFR,RAMP2,RSAD2,SCX,SEC16B,SLC26A9,S…
GO:0007166	0.00815955	1.24653	137.631	164	2711	cell surface receptor signaling pathway	GO_BP	ADA,ADAMTSL2,ADAP1,ADRA2A,AFAP1L2,AGR2,AGT,AKAP4,AREG,ARL6,ATOH1,BBS4,BCL2A1,BDKRB2,BMP8A,BTNL10,BTNL3,C3AR1,CASP1,CBLC,CCBE1,CCL1,CCL11,CCL14,CCL18,CCL23,CCL7,CD300A,CD6,CDH17,CEACAM1,CENPJ,CFC1,CITED1,CLEC2D,CNKSR1,CNTFR,COL4A6,CRB2,CSF3R,CSH1,CXCL10,CXCR4,DAND5,DEPDC1B,DGKQ,DHH,DKK2,DLK1,DLK2,DLL1,DNER,DTX4,DYNC2H1,EBI3,ECM1,EDN3,EPHA8,ERBB3,EREG,EYA1,FAIM,FAM83A,FANCD2,FGF18,FGFBP1,FGFR2,FLT4…
GO:0010001	0.00819866	1.89789	11.1203	20	218	glial cell differentiation	GO_BP	CXCR4,DLL1,DNER,EGR2,ERBB3,FA2H,FPR2,GPR37L1,IL1B,KLF15,LIN28A,NRROS,NTRK2,PLP1,RNF112,S100A9,SOX11,SOX2,TP73,ZNF488_x000D_
GO:0043583	0.0086048	1.88825	11.1713	20	219	ear development	GO_BP	ATOH1,CCNA2,CLRN2,CYTL1,DLL1,DLX6,EYA1,FGFR2,FOXG1,GBX2,KCNK2,MSX1,MYO3B,OSR1,PDZD7,SLC44A4,SOX2,TBX18,TBX2,TGFB3_x000D_
GO:0033240	0.00881679	9.32793	0.459096	3	9	positive regulation of cellular amine metabolic process	GO_BP	GPR37,MAOB,NR1H4_x000D_
GO:0086015	0.00881679	9.32793	0.459096	3	9	SA node cell action potential	GO_BP	CACNA1G,SCN3B,TBX18_x000D_
GO:0044703	0.00883914	1.91858	10.4572	19	205	multi-organism reproductive process	GO_BP	ADRA2A,AGT,CLIC5,CRH,DDO,GHSR,HSD11B2,IL1B,NODAL,OVGP1,PRLR,PSG11,PSG3,PTAFR,TAC1,TCF23,TGFB3,TLE6,UCP2_x000D_
GO:0071310	0.00913719	1.25369	123.191	148	2415	cellular response to organic substance	GO_BP	AANAT,ABCB10,ABCB4,ADAMTSL2,ADCY1,ADRA2A,AGR2,AGT,AKR1C2,AOC1,ATP1A3,BBS4,BMP8A,BRINP1,BRINP2,BRIP1,CACNA1A,CASP1,CCBE1,CCL1,CCL11,CCL14,CCL18,CCL23,CCL7,CCNA2,CD6,CDC34,CDC6,CDH1,CEACAM1,CEBPE,CITED1,CMPK2,CNTFR,COL4A6,CRB2,CSF3R,CSH1,CTH,CTSH,CXCL10,CXCR4,DAND5,DEFA5,DLL1,EBI3,ECM1,EGR2,EPHA8,EREG,ERN2,FGF18,FGFBP1,FGFR2,FLT4,FMOD,FOLR2,FOXA2,FPR2,GATA5,GBP4,GBP6,GCK,GDF7,GHSR,GNA14,GPER1,GPT,H…
GO:0002726	0.00918594	4.44744	1.32628	5	26	positive regulation of T cell cytokine production	GO_BP	FZD5,IL18,IL1B,NLRP3,RSAD2_x000D_
GO:0090257	0.00921614	1.81377	12.7527	22	250	regulation of muscle system process	GO_BP	ADA,ADRA1A,ADRA2A,AGT,ATP2A1,CAMK2B,FGF13,GATA5,GHSR,GPER1,KCNA1,MYH7,PDE4B,PDE9A,PI16,PIK3CG,PTAFR,RGS4,SGCA,SPX,TMEM38A,TNNT3_x000D_
GO:0060041	0.0092188	2.09971	7.60059	15	149	retina development in camera-type eye	GO_BP	ATOH7,BBS4,CLCN2,CRB2,DLL1,GRM6,MEGF11,NR2E3,NRL,NTRK2,RHO,RHOJ,RORB,SERPINF1,SIX3_x000D_
GO:0051962	0.00937471	1.90613	10.5174	19	207	positive regulation of nervous system development	GO_BP	AMIGO3,CAMK2B,CHODL,CRABP2,CXCR4,EGR2,ELL3,FAIM,FOXG1,GJC2,GPER1,IL1B,LRRN1,LRRN3,NLGN1,NTRK1,NTRK2,RNF112,SERPINF1,SHANK3,SOX11,ST8SIA2,TIAM1,TIAM2,TP73,ZNF488_x000D_
GO:0030855	0.00991797	1.57702	23.133	35	457	epithelial cell differentiation	GO_BP	AGR2,AKR1C2,ATOH1,BFSP1,BTG1,CCNO,CEACAM1,CITED1,CLRN2,CXCR4,DLL1,DLX6,DSPP,ENAM,EREG,FA2H,FGFR2,GATA5,GDF7,GSTA1,IL1A,IL1B,INTU,KLF15,KLF4,KRT13,KRT14,KRT15,KRT23,KRT33A,KRT38,KRT71,KRT74,KRTAP6-2,LCE1A,LCE2A,LCE2C,MEF2C,NODAL,NPHS1,NTRK1,OSR1,OVOL1,PDZD7,PKHD1,PRLR,REG3A,SCEL,SCX,SIX3,SLC44A4,SOX11,TMEM100,UPK1A_x000D_
GO:0035050	0.0102794	2.52997	4.28489	10	84	embryonic heart tube development	GO_BP	BBS4,CCDC103,DLL1,LBX1,MEF2C,NODAL,PIFO,SETDB2,STIL,TBX2_x000D_
GO:0032502	0.0103851	1.28839	94.6831	116	2034	developmental process	GO_BP	ABCB10,ACRBP,ACTL7A,ADA,ADAM29,ADAMTS15,ADAMTS18,ADAMTSL2,ADCY1,ADRA1A,AGR2,AGT,AKR1C2,ALAS2,ALG5,ALOX5,AMELY,AMIGO3,ANG,APBA1,AREG,ARG2,ARHGAP11B,ARHGAP22,ARL6,ARMC12,ASPRV1,ATL1,ATOH1,ATOH7,ATP7B,AVPR1B,AZIN2,BBS4,BEX1,BFSP1,BGN,BMP8A,BRINP1,BRINP2,BRIP1,BTG1,C1orf68,C3AR1,CACNA1G,CAMK2B,CCBE1,CCDC103,CCDC87,CCL11,CCL7,CCNA1,CCNA2,CCNF,CCNO,CDC20,CDH1,CDH17,CDH20,CEACAM1,CEBPE,CFAP206,CFC1,CHOD…
GO:0033993	0.0105184	1.40106	45.1954	61	886	response to lipid	GO_BP	AANAT,ABCB4,ADCY1,AGT,AKR1C2,AREG,ATP1A3,BRINP1,BRINP2,CASP1,CCNA2,CD6,CEBPE,CITED1,CMPK2,CTSH,CXCL10,DEFA5,DHH,DNAAF2,FGFR2,GHSR,GPER1,HCK,HSD11B2,IL15,IL18,IL1A,IL1B,KIF18A,KLF4,LTF,MAOB,MEF2C,MGARP,MGST1,MPO,MYOD1,NFKBIB,NLRP3,NODAL,NR1H4,NR2E3,NTSR1,OSR1,PDE4B,PDK4,PTAFR,RORB,S100A9,SCGB2A2,SERPINF1,SLC10A1,SLPI,SSTR1,TBX2,TESC,TGFB3,UCP2,WNT9A,ZNF366_x000D_
GO:0045665	0.0107171	2.67338	3.67277	9	72	negative regulation of neuron differentiation	GO_BP	DLL1,FOXG1,GDF11,GPR37L1,LBX1,SIX3,SOX2,TLX3,TP73_x000D_
GO:0052547	0.0107391	1.56734	23.2609	35	456	regulation of peptidase activity	GO_BP	AGT,CASP1,CRB2,CST7,CST9,CTSH,ECM1,GPER1,ITIH2,KLF4,LCK,LTF,LXN,NAIP,NLRP2,NLRP3,NOD1,NODAL,PI16,PI3,PRSS22,PTTG1,RENBP,S100A9,SERPINA5,SERPINA6,SERPINF1,SERPING1,SERPINI1,SLPI,SOX2,SVBP,TNFSF15,WFDC2,WFIKKN2_x000D_
GO:0050767	0.0107609	1.64452	18.4148	29	361	regulation of neurogenesis	GO_BP	ATOH1,BRINP1,CAMK2B,CCL11,CHODL,CRABP2,CXCR4,DLL1,EGR2,ELL3,FAIM,FGF13,FOXG1,GJC2,GPER1,GPR37L1,HES2,IL1B,LIN28A,MAP2,NTRK2,RNF112,SERPINF1,SHANK3,SOX11,TIAM1,TIAM2,TP73,ZNF488_x000D_
GO:0010460	0.0108102	4.24504	1.37729	5	27	positive regulation of heart rate	GO_BP	ADA,ADRA1A,EDN3,RGS4,SCN3B_x000D_
GO:0016540	0.0108102	4.24504	1.37729	5	27	protein autoprocessing	GO_BP	CASP1,CTSE,DHH,KLK6,MYRFL_x000D_
GO:0042537	0.0108102	4.24504	1.37729	5	27	benzene-containing compound metabolic process	GO_BP	ACSM1,ALDH8A1,EPHX2,GSTM1,KYNU_x000D_
GO:0072359	0.0108464	1.34282	61.0597	79	1197	circulatory system development	GO_BP	ADRA1A,AGT,ALOX5,ANG,ARHGAP22,BBS4,BTG1,C3AR1,CACNA1G,CCBE1,CCDC103,CCL11,CEACAM1,CFC1,CITED1,CRB2,CTH,CTSH,CXCL10,CXCL17,CXCR4,DAND5,DLL1,DUSP9,DYNC2H1,ECM1,EGR2,ERBB3,EREG,EYA1,FGF18,FGFBP1,FGFR2,FLT4,FZD5,GATA5,GBX2,GHSR,GPER1,IL18,IL1A,IL1B,ITGB1BP1,KCNK2,KLF4,LBX1,MEF2C,MESP2,MMRN2,MSX1,MYH7,MYLK3,MYO18B,NODAL,NPR1,NPY2R,NTRK2,OSR1,PI16,PIFO,PIK3CG,POPDC3,PROP1,RAMP2,RASIP1,RGS4,RHOJ,RIPPLY3…
GO:0006821	0.0110385	2.2709	5.66218	12	111	chloride transport	GO_BP	CLCN1,CLCN2,CLCN5,CLIC5,CLIC6,GABRQ,GLRB,NMUR1,PRKG2,PTAFR,SLC12A5,SLC26A9_x000D_
GO:0003341	0.0113076	3.13351	2.4865	7	49	cilium movement	GO_BP	AKAP4,ARMC12,BBS4,CCDC103,CFAP206,CFAP46,DNAAF2,DNAH9,DNAI2,DNHD1,ENO4,ING2,LDHC,NME5,ROPN1L,TBC1D21,TNP1,TPPP2,TTC29_x000D_
GO:0120036	0.0115844	1.3054	75.5468	95	1481	plasma membrane bounded cell projection organization	GO_BP	ABLIM2,ADCY1,AGT,AKAP4,AMIGO3,AREG,ARL6,ARMC12,ATL1,ATOH1,ATP1A3,BBS4,CAMK2B,CCDC103,CCNO,CDC20,CDH1,CENPJ,CEP126,CEP162,CEP41,CFAP206,CFAP46,CHODL,CLRN2,CLUAP1,COBL,CRABP2,CXCR4,DCLK1,DNAAF2,DNAI2,DYNC2H1,EDN3,EGR2,EMB,ENO4,EPHA8,EPS8L1,FBXO45,FGF13,FGFR2,FOXG1,GBX2,GDF7,GLDN,GPR37,GPRIN2,HECW1,HECW2,INPP5J,INTU,KLF4,KLK6,LAMA2,LST1,MAP1A,MAP2,MEF2C,MYO1A,MYPN,NFASC,NGEF,NLGN1,NME5,NRN1,NTRK1,NT…
GO:0006595	0.0116004	5.33343	0.918191	4	18	polyamine metabolic process	GO_BP	AGMAT,AOC1,AZIN2,OAZ3_x000D_
GO:0030903	0.0116004	5.33343	0.918191	4	18	notochord development	GO_BP	COBL,COL13A1,CRB2,STIL_x000D_
GO:0044320	0.0116004	5.33343	0.918191	4	18	cellular response to leptin stimulus	GO_BP	BBS4,CCNA2,EBI3,GCK_x000D_
GO:0042461	0.0116159	3.11607	2.49952	7	49	photoreceptor cell development	GO_BP	BBS4,CRB2,DZANK1,NR2E3,NRL,NTRK2,RORB_x000D_
GO:0009605	0.0116596	1.22839	142.728	168	2798	response to external stimulus	GO_BP	ADA,ADAMTS18,ADRA1A,AGT,ALOX5,ANG,AOC1,APOBEC3G,ARG2,ATOH1,ATOH7,BBS4,BMP8A,BRIP1,C3AR1,C8G,CASP1,CCL1,CCL11,CCL14,CCL18,CCL23,CCL7,CD6,CEACAM1,CEBPE,CHIT1,CITED1,CMPK2,CMTM8,CSF3R,CSH1,CST7,CST9,CXCL10,CXCL17,CXCR4,DAPK2,DCLK1,DEFA5,DEFB103A,DEFB118,DEFB123,EDN3,EGR2,EMB,EPHA8,EPPK1,EREG,FANCD2,FGF18,FGFR2,FGL2,FOLR2,FOXA2,FOXG1,FPR2,FZD5,GBP4,GBP6,GBX2,GDF7,GHSR,GLRB,GPER1,GPR88,GPT,GRM6,GUCA1A…
GO:0098916	0.0116685	1.44324	35.9625	50	705	anterograde trans-synaptic signaling	GO_BP	ADCY1,ADRA1A,ADRA2A,AGT,APBA1,BEGAIN,CACNA1A,CACNA1G,CAMK2B,CDC20,CDH1,CRH,CYP46A1,DOC2A,DOC2B,EGR2,ERC2,GABRQ,GHSR,GLRB,GPER1,GRID2IP,GRIK4,GRM6,GRM8,IL1B,JPH3,KCNA1,KISS1,LAMA2,LYPD1,MAP1A,MEF2C,NLGN1,NTRK1,NTRK2,NTSR1,PCDHB16,PCDHB5,PHF24,PLP1,RGS4,SHANK3,SHISA7,SLC12A5,SLC6A2,SV2B,SYN1,SYT1,TAC1_x000D_
GO:0019226	0.0116876	2.63146	3.72378	9	73	transmission of nerve impulse	GO_BP	AGT,CACNA1G,CLCN1,GHSR,GPER1,GPR88,KCNA1,NFASC,NTRK2_x000D_
GO:0051145	0.0116876	2.63146	3.72378	9	73	smooth muscle cell differentiation	GO_BP	CTH,EREG,FGFR2,GPER1,MEF2C,OLFM2,RAMP2,TBX18,TBX2_x000D_
GO:0048871	0.011877	1.517	26.7296	39	524	multicellular organismal homeostasis	GO_BP	ACOT11,ADRB3,BBS4,BMP8A,CRB2,CTSH,CXCR4,CYP4A11,CYTL1,DLL1,FA2H,GATM,GPR3,IL15,IL18,IL1A,IL1B,IL20RB,LAMA2,LTF,MAP2K6,MUC6,NAPSA,NTSR1,PDK4,PIWIL4,PRLR,PTH1R,PTH2R,RDH12,RHO,SCNN1B,SCX,SH3GL2,TFF1,TFF2,TNS2,UCP2,VPS54_x000D_
GO:0033504	0.0121226	7.99492	0.510106	3	10	floor plate development	GO_BP	COBL,NODAL,STIL_x000D_
GO:0090037	0.0121226	7.99492	0.510106	3	10	positive regulation of protein kinase C signaling	GO_BP	ADRA1A,FLT4,MC1R_x000D_
GO:0045860	0.0121339	1.59942	20.2002	31	396	positive regulation of protein kinase activity	GO_BP	ADRA1A,ADRA2A,AFAP1L2,AGT,ANG,AREG,CD300A,CDC6,CENPE,DGKQ,EDN3,ERBB3,EREG,ERN2,FGF13,FGF18,FZD5,IL18,IL1B,ITGB1BP1,LCP2,LTF,MAP2K6,MST1R,NCF1,PIK3CG,PPP2R3C,PRLR,RIPK3,SPATC1L,TNFSF15_x000D_
GO:0051046	0.0121393	1.49815	28.4356	41	562	regulation of secretion	GO_BP	ADA,ADCY1,ADRA1A,ADRA2A,AGT,ALOX5,ANG,APBA1,AVPR1B,BMP8A,CACNA1G,CD300A,CEACAM1,CRH,CYP4A11,DOC2A,DOC2B,EDN3,ERBB3,FAM3D,FOXA2,GAL,GCK,GHSR,GPER1,IL1A,IL1B,ITGAM,KISS1,LGI3,MAOB,MAP2K6,MEF2C,NLGN1,NPHS1,NPR1,NR1H4,NTSR1,OAS2,PARD6A,PTAFR,RSAD2,SLC10A1,SOX11,SPX,SYN1,SYT1,TFF2,TGFB3,TRPV6,UCP2_x000D_
GO:0048592	0.012276	2.02361	7.85564	15	154	eye morphogenesis	GO_BP	BBS4,CRB2,DLL1,DZANK1,FZD5,GDF11,MEGF11,NR2E3,NRL,NTRK2,RORB,SIX3,SOX11,TBX2,WNT9A_x000D_
GO:0003015	0.0124568	1.75904	13.1097	22	257	heart process	GO_BP	ADA,ADRA1A,AGT,ATP1A3,ATP2A1,CACNA1G,CXCR4,DES,EDN3,FGF13,KCNH2,MAP2K6,MYH7,NOS1AP,PDE4B,PIK3CG,RGS4,SCN3B,SPX,TBX18,TBX2,TMEM38A_x000D_
GO:0001822	0.0125369	1.69101	15.4562	25	303	kidney development	GO_BP	AGT,ARG2,CITED1,CTSH,CYP4A11,DLL1,DYNC2H1,EYA1,FGFR2,GDF11,HELLS,HOXC11,KLF15,LIN28A,MEF2C,NPHS1,NUP133,OSR1,OVOL1,PKHD1,SERPINF1,SOX11,TNS2,TP73,ZBTB16_x000D_
GO:0080111	0.01262	4.06025	1.4283	5	28	DNA demethylation	GO_BP	ALKBH3,APOBEC2,APOBEC3G,TET3,TOX_x000D_
GO:0051345	0.0128628	1.48443	29.3821	42	576	positive regulation of hydrolase activity	GO_BP	ADAP1,ADRA1A,AGT,ANG,ARHGAP22,AVPR1B,CASP1,CCL1,CCL11,CCL14,CCL18,CCL23,CCL7,CD300A,CTSH,FGFR2,GPER1,GPIHBP1,LCK,MEF2C,NGEF,NLRP2,NLRP3,NMUR1,NOD1,NODAL,NTRK1,PLEK,PRSS22,PTAFR,RAPGEF5,RASGRP3,RGS16,RGS4,RIPK3,S100A9,TBC1D21,TBC1D26,TIAM1,TIAM2,TNFSF15,TXK_x000D_
GO:0044706	0.0129616	1.83863	10.8653	19	213	multi-multicellular organism process	GO_BP	ADRA2A,AGT,CLIC5,CRH,DDO,GHSR,HSD11B2,IL1B,NODAL,OVGP1,PRLR,PSG11,PSG3,PTAFR,TAC1,TCF23,TGFB3,TLE6,UCP2_x000D_
GO:0007154	0.0130168	1.2405	130.668	154	2686	cell communication	GO_BP	ACOT11,ADA,ADAMTSL2,ADAP1,ADCY1,ADRA1A,ADRA2A,ADRB3,AFAP1L2,AGR2,AGT,AKAP4,AKR1C2,ALOX5,ANG,AOC1,APBA1,AREG,ARHGAP11B,ARHGAP22,ARL6,ATOH1,ATP1A3,ATP2A1,AVPR1B,BBS4,BCL2A1,BDKRB2,BEGAIN,BEX1,BEX5,BMP8A,BRIP1,BTNL10,BTNL3,C3AR1,C3orf33,CACNA1A,CACNA1G,CAMK2B,CASP1,CBLC,CCBE1,CCL1,CCL11,CCL14,CCL18,CCL23,CCL7,CCNA2,CD300A,CD6,CDC20,CDC34,CDC6,CDH1,CDH17,CEACAM1,CENPJ,CFC1,CHGB,CITED1,CLCN1,CLEC2D,CM…
GO:0023052	0.0130197	1.2418	128.787	152	2642	signaling	GO_BP	ACOT11,ADA,ADAMTSL2,ADAP1,ADCY1,ADRA1A,ADRA2A,ADRB3,AFAP1L2,AGR2,AGT,AKAP4,AKR1C2,ALOX5,APBA1,AREG,ARHGAP11B,ARHGAP22,ARL6,ATOH1,ATP1A3,ATP2A1,AVPR1B,BBS4,BCL2A1,BDKRB2,BEGAIN,BEX1,BEX5,BMP8A,BRIP1,BTNL10,BTNL3,C3AR1,C3orf33,CACNA1A,CACNA1G,CAMK2B,CASP1,CBLC,CCBE1,CCL1,CCL11,CCL14,CCL18,CCL23,CCL7,CCNA2,CD300A,CD6,CDC20,CDC34,CDC6,CDH1,CDH17,CEACAM1,CENPJ,CFC1,CHGB,CITED1,CLCN1,CLEC2D,CMTM8,CNKSR…
GO:0010817	0.0135506	1.5197	25.3013	37	496	regulation of hormone levels	GO_BP	AANAT,ADRA2A,AGT,AKR1C2,ALDH8A1,ALOX5,BMP8A,CLCN2,CRABP2,CRH,CYP27C1,CYP46A1,DDO,DGKQ,DOC2B,EDN3,FAM3D,FOXA2,GAL,GCK,GHSR,GNB3,GPER1,IL1B,KISS1,KLK6,NR1H4,NR5A1,PLB1,RDH12,SCNN1B,SLC5A5,SLC7A8,SOX11,TRPV6,UCP2,UGT2B11_x000D_
GO:0043085	0.0135514	1.50247	26.9696	39	537	positive regulation of catalytic activity	GO_BP	ADAP1,ADRA1A,ADRA2A,ADRB3,AFAP1L2,AGT,ANG,AREG,ARHGAP22,AVPR1B,AZIN2,CASP1,CCL1,CCL11,CCL14,CCL18,CCL23,CCL7,CD300A,CDC20,CDC6,CENPE,CTSH,DGKQ,DSCC1,EDN3,EPHA8,ERBB3,EREG,ERN2,FCER2,FGF13,FGF18,FGFR2,FLT4,FPR2,FZD5,GPER1,GPIHBP1,GUCA1A,GUCA2A,IL18,IL1B,ITGAM,ITGB1BP1,KLF4,LCK,LCP2,LTF,MAP2K6,MASTL,MEF2C,MST1R,NCF1,NGEF,NLRP2,NLRP3,NMUR1,NOD1,NODAL,NOS1AP,NTRK1,NTRK2,PIFO,PIK3CG,PKIB,PLEK,PPP2R3C,…
GO:0035743	0.0141119	4.97759	0.969202	4	19	CD4-positive, alpha-beta T cell cytokine production	GO_BP	IL18,IL1B,NLRP3,RSAD2_x000D_
GO:0048245	0.0141119	4.97759	0.969202	4	19	eosinophil chemotaxis	GO_BP	CCL1,CCL11,CCL7,DAPK2_x000D_
GO:0023051	0.014302	1.2035	172.773	199	3387	regulation of signaling	GO_BP	ADA,ADAMTSL2,ADCY1,ADRA1A,ADRA2A,ADRB3,AFAP1L2,AGR2,AGT,AKR1C2,ALOX5,APBA1,AREG,ARHGAP11B,ARHGAP22,ATP2A1,AVPR1B,BDKRB2,BEGAIN,BMP8A,C3orf33,CACNA1A,CAMK2B,CASP1,CBLC,CCBE1,CCL1,CCL11,CCL14,CCL18,CCL23,CCL7,CD300A,CDC20,CDC34,CDH1,CEACAM1,CENPJ,CITED1,CRB2,CRH,CSH1,CTH,CTSH,CXCL17,CXCR4,CYP46A1,CYTH4,DAND5,DAPK2,DDIT4L,DEPDC1B,DGKQ,DKK2,DLK1,DLK2,DLL1,DOC2B,DUSP9,DYNC2H1,ECM1,EDAR,EDN3,EGR2,ELL3,…
GO:0045778	0.0143453	2.9741	2.60154	7	51	positive regulation of ossification	GO_BP	ALOX5,LTF,MEF2C,OSR1,SOX11,TGFB3,ZBTB16_x000D_
GO:0032663	0.0143547	2.72035	3.21367	8	63	regulation of interleukin-2 production	GO_BP	IL1A,IL1B,IL20RB,LAG3,LILRB4,NR1H4,PDE4B,VTCN1_x000D_
GO:2000242	0.0143547	2.72035	3.21367	8	63	negative regulation of reproductive process	GO_BP	ADA,IL1A,NODAL,NR5A1,OVGP1,OVOL1,PTGDR2,SERPINF1_x000D_
GO:0014724	0.0145585	18.6405	0.204043	2	4	regulation of twitch skeletal muscle contraction	GO_BP	ATP2A1,MYH7_x000D_
GO:0019556	0.0145585	18.6405	0.204043	2	4	histidine catabolic process to glutamate and formamide	GO_BP	AMDHD1,UROC1_x000D_
GO:0019557	0.0145585	18.6405	0.204043	2	4	histidine catabolic process to glutamate and formate	GO_BP	AMDHD1,UROC1_x000D_
GO:0033092	0.0145585	18.6405	0.204043	2	4	positive regulation of immature T cell proliferation in thymus	GO_BP	IL1A,IL1B_x000D_
GO:0034287	0.0145585	18.6405	0.204043	2	4	detection of monosaccharide stimulus	GO_BP	FOXA2,GCK_x000D_
GO:0043315	0.0145585	18.6405	0.204043	2	4	positive regulation of neutrophil degranulation	GO_BP	ITGAM,PTAFR_x000D_
GO:0046124	0.0145585	18.6405	0.204043	2	4	purine deoxyribonucleoside catabolic process	GO_BP	ADA,GDA_x000D_
GO:0051464	0.0145585	18.6405	0.204043	2	4	positive regulation of cortisol secretion	GO_BP	CRH,GAL_x000D_
GO:0051594	0.0145585	18.6405	0.204043	2	4	detection of glucose	GO_BP	FOXA2,GCK_x000D_
GO:0070093	0.0145585	18.6405	0.204043	2	4	negative regulation of glucagon secretion	GO_BP	CRH,FAM3D_x000D_
GO:0097053	0.0145585	18.6405	0.204043	2	4	L-kynurenine catabolic process	GO_BP	ALDH8A1,KYNU_x000D_
GO:0097112	0.0145585	18.6405	0.204043	2	4	gamma-aminobutyric acid receptor clustering	GO_BP	GLRB,SHISA7_x000D_
GO:0097114	0.0145585	18.6405	0.204043	2	4	NMDA glutamate receptor clustering	GO_BP	NLGN1,SHANK3_x000D_
GO:1901403	0.0145585	18.6405	0.204043	2	4	positive regulation of tetrapyrrole metabolic process	GO_BP	ABCB10,CLYBL_x000D_
GO:1901687	0.0145585	18.6405	0.204043	2	4	glutathione derivative biosynthetic process	GO_BP	GSTA1,GSTM1_x000D_
GO:1905867	0.0145585	18.6405	0.204043	2	4	epididymis development	GO_BP	GJB1,GJB5_x000D_
GO:0003002	0.014588	1.61585	18.0578	28	354	regionalization	GO_BP	CFC1,COBL,CRB2,DLL1,DYNC2H1,EGR2,FGFR2,FOXA2,FOXG1,FZD5,GATA5,GBX2,GDF11,HES2,HOXC11,INTU,ITGAM,MEF2C,MESP2,MSX1,NODAL,OSR1,PIFO,PROP1,SETDB2,SIX3,TBX18,ZBTB16_x000D_
GO:0032652	0.014591	2.09981	6.58037	13	129	regulation of interleukin-1 production	GO_BP	ARG2,CASP1,CEACAM1,FZD5,GHSR,IL16,LILRB4,NLRP10,NLRP2,NLRP3,NOD1,NR1H4,PANX3_x000D_
GO:0001508	0.0146047	2.03411	7.29452	14	143	action potential	GO_BP	ADRA1A,CACNA1G,CLCN1,FGF13,GNA14,GPER1,GPR88,KCNA1,KCNH2,NOS1AP,NTRK2,NTSR1,SCN3B,TBX18_x000D_
GO:0010646	0.014726	1.20277	171.957	198	3371	regulation of cell communication	GO_BP	ADA,ADAMTSL2,ADCY1,ADRA1A,ADRA2A,ADRB3,AFAP1L2,AGR2,AGT,AKR1C2,ALOX5,APBA1,AREG,ARHGAP11B,ARHGAP22,AVPR1B,BDKRB2,BEGAIN,BMP8A,C3orf33,CACNA1A,CAMK2B,CASP1,CBLC,CCBE1,CCL1,CCL11,CCL14,CCL18,CCL23,CCL7,CD300A,CDC20,CDC34,CDH1,CEACAM1,CENPJ,CITED1,CRB2,CRH,CSH1,CTH,CTSH,CXCL17,CXCR4,CYP46A1,CYTH4,DAND5,DAPK2,DDIT4L,DEPDC1B,DGKQ,DKK2,DLK1,DLK2,DLL1,DOC2B,DUSP9,DYNC2H1,ECM1,EDAR,EDN3,EGR2,ELL3,EPHA8,E…
GO:0043255	0.0148476	2.2633	5.20309	11	102	regulation of carbohydrate biosynthetic process	GO_BP	AVPR1B,DGKQ,GCK,GPER1,GPT,NTSR1,PLEK,PPP1R3F,PTAFR,PTH1R,SDHAF3_x000D_
GO:0002792	0.0150829	3.29739	2.04043	6	40	negative regulation of peptide secretion	GO_BP	ADRA2A,BMP8A,CRH,FAM3D,GHSR,UCP2_x000D_
GO:0017158	0.0150829	3.29739	2.04043	6	40	regulation of calcium ion-dependent exocytosis	GO_BP	ADRA2A,CACNA1G,DOC2A,DOC2B,SYT1,TRPV6_x000D_
GO:0010562	0.0152425	1.37481	45.1954	60	886	positive regulation of phosphorus metabolic process	GO_BP	ADRA1A,ADRA2A,AFAP1L2,AGT,ANG,AREG,AVPR1B,BMP8A,CD300A,CD6,CDC6,CENPE,CSH1,DGKQ,EDN3,EPHA8,ERBB3,EREG,ERN2,FGF13,FGF18,FGFR2,FLT4,FPR2,FZD5,GDF11,GDF7,GPER1,GUCA1A,GUCA2A,HCLS1,IL15,IL18,IL1B,ITGB1BP1,ITLN1,LCP2,LTF,MAP2K6,MEF2C,MST1R,NCF1,NODAL,NR1H4,NTRK1,NTRK2,NTSR1,PELI2,PIFO,PIK3CG,PLEK,PPP2R3C,PRLR,PTAFR,PTH1R,RIPK3,SPATC1L,TGFB3,TNFSF15,TYRO3_x000D_
GO:0032409	0.0152687	1.87554	9.53937	17	188	regulation of transporter activity	GO_BP	ADRA2A,ATP2A1,CRH,FGF13,FXYD6,FXYD7,GAL,GSG1L,HECW1,HECW2,JPH1,JPH3,KCNA1,KCNS1,LRRC38,MEF2C,NLGN1,NOS1AP,NTSR1,OSR1,PDE4B,PTAFR,SCN3B,SGK2,SHANK3,SHISA7,TESC,WNK2_x000D_
GO:0045995	0.0156951	2.67162	3.26468	8	64	regulation of embryonic development	GO_BP	CRB2,FOXA2,LAMA2,NODAL,OSR1,SCX,TBX18,TLE6_x000D_
GO:0048247	0.0156951	2.67162	3.26468	8	64	lymphocyte chemotaxis	GO_BP	CCL1,CCL11,CCL14,CCL18,CCL23,CCL7,CXCL10,PIK3CG_x000D_
GO:0010469	0.0157057	1.91113	8.82484	16	173	regulation of signaling receptor activity	GO_BP	ADRA2A,AREG,BEGAIN,CBLC,CRH,DKK2,EREG,GSG1L,LILRB4,LYPD1,MEF2C,NCF1,NLGN1,SHANK3,SHISA7,WFIKKN2_x000D_
GO:0140013	0.0160045	1.86483	9.59	17	188	meiotic nuclear division	GO_BP	BRIP1,CCNA1,CDC20,DNMT3L,EREG,ESPL1,FANCD2,GPR3,HSF2BP,ING2,KIF18A,MASTL,MEIOC,MOV10L1,MSX1,PSMC3IP,PTTG1_x000D_
GO:0032099	0.0160447	6.99516	0.561117	3	11	negative regulation of appetite	GO_BP	BBS4,GHSR,SPX_x000D_
GO:0032108	0.0160447	6.99516	0.561117	3	11	negative regulation of response to nutrient levels	GO_BP	BBS4,GHSR,SPX_x000D_
GO:0033625	0.0160447	6.99516	0.561117	3	11	positive regulation of integrin activation	GO_BP	CDH17,PLEK,RASIP1_x000D_
GO:0051673	0.0160447	6.99516	0.561117	3	11	membrane disruption in another organism	GO_BP	DEFA5,DEFB118,LTF_x000D_
GO:0070471	0.0160447	6.99516	0.561117	3	11	uterine smooth muscle contraction	GO_BP	ADRA2A,AGT,GPER1_x000D_
GO:0086070	0.0160447	6.99516	0.561117	3	11	SA node cell to atrial cardiac muscle cell communication	GO_BP	CACNA1G,SCN3B,TBX18_x000D_
GO:0051093	0.0160471	1.36007	47.95	63	940	negative regulation of developmental process	GO_BP	AGT,ALOX5,AREG,ATOH1,BRINP1,CCL11,CEACAM1,CITED1,CXCL10,DAND5,DLL1,ECM1,EREG,FGF13,FGL2,FOXA2,FOXG1,GDF11,GPER1,GPR37L1,IL18,IL1A,IL1B,ITGB1BP1,KCNK2,KLF4,LAG3,LBX1,LILRB3,LILRB4,LIN28A,LRP3,LTF,MAP2,MEIS2,MMP11,MSX1,NGEF,NKD1,NLGN1,NODAL,NPR1,NR5A1,OSR1,PI16,PRAMEF12,REG3A,RGS4,RORB,SERPINF1,SIX3,SOX11,SOX2,SPRY3,TBX2,TCF23,TLX3,TP73,TRIB2,UCMA,WDR61,WNT9A,ZBTB16_x000D_
GO:0061097	0.0162359	2.33944	4.59096	10	90	regulation of protein tyrosine kinase activity	GO_BP	ADRA1A,ADRA2A,AFAP1L2,AGT,AREG,CBLC,ERBB3,EREG,LILRB4,NCF1_x000D_
GO:0007611	0.0165498	1.70748	13.4668	22	264	learning or memory	GO_BP	ADCY1,AGT,BRINP1,CCL11,CRH,EGR2,FGF13,GATM,GHSR,GPR88,JPH3,KCNK2,MAP1A,MEF2C,MEIS2,NTRK1,NTRK2,NTSR1,SERPINF1,SHANK3,SHISA7,SLC12A5_x000D_
GO:0032412	0.0167092	1.81824	10.3911	18	205	regulation of ion transmembrane transporter activity	GO_BP	ADRA2A,ATP2A1,CRH,FGF13,FXYD6,FXYD7,GAL,GSG1L,HECW1,HECW2,JPH1,JPH3,KCNA1,KCNS1,LRRC38,MEF2C,NLGN1,NOS1AP,NTSR1,OSR1,PDE4B,PTAFR,SCN3B,SHANK3,SHISA7,TESC,WNK2_x000D_
GO:0099536	0.0167482	1.40459	37.5948	51	737	synaptic signaling	GO_BP	ADCY1,ADRA1A,ADRA2A,AGT,APBA1,BEGAIN,CACNA1A,CACNA1G,CAMK2B,CDC20,CDH1,CRH,CYP46A1,DOC2A,DOC2B,DTNB,EGR2,ERC2,GABRQ,GHSR,GLRB,GPER1,GRID2IP,GRIK4,GRM6,GRM8,IL1B,JPH3,KCNA1,KISS1,LAMA2,LYPD1,MAP1A,MEF2C,NLGN1,NTRK1,NTRK2,NTSR1,PCDHB16,PCDHB5,PHF24,PLP1,RGS4,SHANK3,SHISA7,SLC12A5,SLC6A2,SV2B,SYN1,SYT1,TAC1_x000D_
GO:0098609	0.0167907	1.3598	47.1848	62	925	cell-cell adhesion	GO_BP	ADA,ADAMTS18,ALOX5,AMIGO3,ARG2,B4GALNT2,CD300A,CD6,CDH1,CDH17,CDH20,CEACAM1,CLDN10,COL13A1,COL14A1,CRB2,EBI3,EMB,FGL2,FOXA2,FUT3,GATA5,GLDN,HLA-DOA,HLA-DQA1,ICAM2,IL15,IL18,IL1A,IL1B,IL20RB,ITGAD,ITGAL,ITGAM,KLF4,LAG3,LCK,LGALS9C,LILRB4,MEGF11,MYPN,NFASC,NLGN1,NLRP3,NODAL,NPHS1,PCDHB16,PCDHB5,PIK3CG,PKHD1,PLEK,PSG11,PTAFR,REG3A,S100A9,SOX2,TRIM29,TYRO3,UMOD,VNN1,VTCN1,ZBTB16_x000D_
GO:0048665	0.0168307	3.73501	1.53032	5	30	neuron fate specification	GO_BP	ATOH1,DLL1,EYA1,MYT1L,TLX3_x000D_
GO:0070372	0.0168648	1.64296	15.8643	25	311	regulation of ERK1 and ERK2 cascade	GO_BP	ADRA1A,C3orf33,CCL1,CCL11,CCL14,CCL18,CCL23,CCL7,CEACAM1,CXCL17,DUSP9,FGF18,FGFR2,FLT4,FPR2,GPER1,IL1A,IL1B,ITGB1BP1,NOD1,NODAL,NTRK1,PKHD1,SPRY3,WNK2_x000D_
GO:0043651	0.0169426	4.66623	1.02021	4	20	linoleic acid metabolic process	GO_BP	ALOX5,CYP4A11,ELOVL2,GSTA1_x000D_
GO:0090026	0.0169426	4.66623	1.02021	4	20	positive regulation of monocyte chemotaxis	GO_BP	CCL1,CXCL10,CXCL17,FPR2_x000D_
GO:0009607	0.0170841	1.30573	65.017	82	1284	response to biotic stimulus	GO_BP	ANG,APOBEC3G,ARG2,C8G,CASP1,CCL1,CCL11,CCL14,CCL18,CCL23,CCL7,CD6,CEACAM1,CEBPE,CHIT1,CITED1,CMPK2,CST9,CXCL10,CXCR4,DCLK1,DEFA5,DEFB103A,DEFB118,DEFB123,EREG,FGFR2,FGL2,FPR2,FZD5,GBP4,GBP6,GHSR,GPER1,HCK,IFI44,IFI44L,IFIT1,IFNL2,IL15,IL18,IL1A,IL1B,ITGAM,ITLN1,KLF4,KYNU,LAG3,LCK,LTF,LYG1,LYPD8,MAOB,MBL2,MEF2C,MLKL,MPO,MST1R,MX2,NAIP,NCF1,NFKBIB,NLRP10,NLRP2,NLRP3,NOD1,NR1H4,OAS2,PDE4B,PGC,PI3,PI…
GO:0007498	0.017388	2.04653	6.7334	13	132	mesoderm development	GO_BP	CRB2,DAND5,EYA1,FGFR2,GDF11,HCK,KLF4,MESP2,NODAL,NUP133,OSR1,OVOL1,SCX_x000D_
GO:0007193	0.0175508	2.44009	3.97883	9	78	adenylate cyclase-inhibiting G protein-coupled receptor signaling pathway	GO_BP	ADRA2A,FPR2,GPR37,GPR37L1,GRM6,GRM8,MTNR1A,NPY2R,PTGDR2_x000D_
GO:0060562	0.0176571	1.61841	16.7315	26	328	epithelial tube morphogenesis	GO_BP	AGT,AREG,BBS4,CCDC103,CCL11,CITED1,COBL,CTSH,CXCL10,CXCR4,DLL1,EYA1,FGFR2,GBX2,GDF7,LBX1,MEF2C,MMRN2,NODAL,OSR1,PKHD1,RASIP1,SETDB2,SOX11,STIL,TBX2_x000D_
GO:0001816	0.0182519	1.37489	42.1348	56	826	cytokine production	GO_BP	ADRA2A,AFAP1L2,AGT,ALOX5,ARG2,BTNL10,BTNL3,C3AR1,CASP1,CCBE1,CCL1,CD6,CEACAM1,CXCL17,DLL1,DTX4,EBI3,EREG,FLT4,FZD5,GHSR,IL15,IL16,IL18,IL1A,IL1B,IL20RB,KLF4,LAG3,LGALS9C,LILRB4,LTF,LUM,MC1R,NFAM1,NLRP10,NLRP2,NLRP3,NOD1,NODAL,NR1H4,NRROS,OAS2,PANX3,PDE4B,PIK3CG,PLD4,PTAFR,RIPK3,RSAD2,TGFB3,TLR1,TRIB2,TXK,UBASH3A,VTCN1_x000D_
GO:0061844	0.018942	2.4051	4.02984	9	79	antimicrobial humoral immune response mediated by antimicrobial peptide	GO_BP	ANG,CXCL10,DEFA5,DEFB118,LTF,PGC,REG3A,S100A9,SPAG11A_x000D_
GO:0007286	0.0191034	1.86322	9.02888	16	177	spermatid development	GO_BP	ACRBP,ACTL7A,ARMC12,BBS4,BRIP1,CFAP206,DHH,ING2,MEIOC,NME5,OSBP2,ROPN1L,SPANXB1,TBC1D21,TNP1,TSSK6_x000D_
GO:0035725	0.0191034	1.86322	9.02888	16	177	sodium ion transmembrane transport	GO_BP	ATP1A3,CACNA1G,FGF13,FXYD6,FXYD7,HECW1,HECW2,OSR1,SCN3B,SCNN1B,SLC34A3,SLC6A18,SLC6A2,SLC6A7,TESC,WNK2_x000D_
GO:0034508	0.0192475	3.59115	1.58133	5	31	centromere complex assembly	GO_BP	CENPA,CENPE,HELLS,ITGB3BP,KNTC1_x000D_
GO:0071715	0.019254	2.78379	2.75457	7	54	icosanoid transport	GO_BP	AVPR1B,BDKRB2,CYP4A11,IL1A,IL1B,MAP2K6,NTSR1_x000D_
GO:0032094	0.0199523	4.40213	1.06878	4	21	response to food	GO_BP	BBS4,GHSR,HSD11B2,LRCOL1,MPO,SCNN1B,SPX_x000D_
GO:0010766	0.0201035	4.3915	1.07122	4	21	negative regulation of sodium ion transport	GO_BP	HECW1,HECW2,OSR1,WNK2_x000D_
GO:0071300	0.0202574	2.53535	3.41771	8	67	cellular response to retinoic acid	GO_BP	BRINP1,BRINP2,FGFR2,OSR1,RORB,SERPINF1,TESC,WNT9A_x000D_
GO:0070254	0.0205944	6.21757	0.612128	3	12	mucus secretion	GO_BP	ADA,AGR2,SCNN1B_x000D_
GO:2000344	0.0205944	6.21757	0.612128	3	12	positive regulation of acrosome reaction	GO_BP	CCDC87,FAM170B,PLB1_x000D_
GO:2001214	0.0205944	6.21757	0.612128	3	12	positive regulation of vasculogenesis	GO_BP	CEACAM1,RAMP2,TMEM100_x000D_
GO:2000649	0.0208563	3.03704	2.18834	6	43	regulation of sodium ion transmembrane transporter activity	GO_BP	FGF13,FXYD6,FXYD7,HECW1,HECW2,OSR1,SCN3B,TESC,WNK2_x000D_
GO:0140353	0.0210715	3.02952	2.19346	6	43	lipid export from cell	GO_BP	AGT,CRH,GAL,IL1A,IL1B,MAP2K6_x000D_
GO:0043647	0.0211229	2.72564	2.80559	7	55	inositol phosphate metabolic process	GO_BP	AVPR1B,GPER1,INPP5J,NTSR1,PLEK,PTAFR,PTH1R_x000D_
GO:0006950	0.0211909	1.18057	192.719	218	3795	response to stress	GO_BP	ABCB10,ACOT11,ADA,ADAMTS18,ADCY1,ADRA2A,AFAP1L2,AGR2,AGT,AIFM2,ALAS2,ALKBH3,ALOX5,ANG,AOC1,APOBEC3G,AREG,ARG2,ATP2A1,AUNIP,AVPR1B,BCL2A1,BDKRB2,BRINP1,BRIP1,BTG1,C3AR1,C8G,CASP1,CCL1,CCL11,CCL14,CCL18,CCL23,CCL7,CCNA2,CD6,CEACAM1,CEBPE,CHCHD6,CITED1,CLGN,CRH,CSF3R,CST7,CTH,CXCL10,CXCL17,CXCR4,DEFA5,DEFB103A,DEFB118,DEFB123,DGKQ,DNTT,DUSP9,ECM1,EDAR,ELL3,ENTPD2,EPPK1,ERBB3,ERCC8,EREG,ERN2,EVPLL,EY…
GO:0010675	0.0212923	1.92865	7.6516	14	150	regulation of cellular carbohydrate metabolic process	GO_BP	AVPR1B,DGKQ,FOXA2,GCK,GNB3,GPER1,GPT,NTSR1,PDK4,PLEK,PPP1R3F,PTAFR,PTH1R,SDHAF3_x000D_
GO:1905954	0.0214266	2.22753	4.795	10	94	positive regulation of lipid localization	GO_BP	ABCB4,AVPR1B,CRH,CYP4A11,GAL,IL1A,IL1B,MAP2K6,NTSR1,PRAP1_x000D_
GO:0050801	0.0218588	1.37524	39.0741	52	766	ion homeostasis	GO_BP	ADRA1A,AGT,ALAS2,ATP1A3,ATP2A1,ATP7B,AVPR1B,BDKRB2,C3AR1,CACNA1A,CCL1,CCL11,CCL14,CCL23,CCL7,CNNM1,COX19,CXCL10,CXCR4,CYP4A11,EDN3,FPR2,GP1BB,GPER1,GPR3,IL1A,ITPR1,JPH1,JPH3,KCNA1,KCNH2,KISS1,LCK,LTF,NPR1,NTSR1,PDK4,PIK3CG,PKHD1,PTH1R,RHCE,S100A9,SCNN1B,SLC12A5,SLC34A3,SLC7A8,SPX,STEAP1,TAC1,TMEM38A,TRPV6,WNK2_x000D_
GO:0002828	0.0218812	3.45795	1.63234	5	32	regulation of type 2 immune response	GO_BP	ARG2,ECM1,IL18,NLRP3,RSAD2_x000D_
GO:0007188	0.0218989	1.87212	8.42325	15	166	adenylate cyclase-modulating G protein-coupled receptor signaling pathway	GO_BP	ADCY1,ADRA1A,ADRA2A,ADRB3,AVPR1B,CXCL10,FPR2,GNA14,GPER1,GPR3,GPR37,GPR37L1,GRM6,GRM8,MC1R,MTNR1A,NPY2R,PDE4B,PTGDR2,PTH1R,PTH2R,RAMP2,S1PR5,TMEM116_x000D_
GO:0051306	0.021968	2.49295	3.46872	8	68	mitotic sister chromatid separation	GO_BP	CDC6,CENPE,ESPL1,HECW2,KNTC1,PRAP1,PTTG1,XRCC3_x000D_
GO:0051707	0.0220071	1.28091	69.3924	86	1373	response to other organism	GO_BP	ANG,APOBEC3G,ARG2,C8G,CASP1,CCL1,CCL11,CCL14,CCL18,CCL23,CCL7,CD6,CEACAM1,CEBPE,CHIT1,CITED1,CMPK2,CST9,CXCL10,CXCR4,DCLK1,DEFA5,DEFB103A,DEFB118,DEFB123,EREG,FGFR2,FGL2,FPR2,FZD5,GBP4,GBP6,GHSR,GPER1,HCK,IFI44,IFI44L,IFIT1,IFNL2,IL15,IL18,IL1A,IL1B,ITGAM,ITLN1,KYNU,LAG3,LCK,LTF,LYG1,LYPD8,MAOB,MBL2,MEF2C,MLKL,MPO,MST1R,MX2,NAIP,NCF1,NFKBIB,NLRP10,NLRP2,NLRP3,NOD1,NR1H4,OAS2,PDE4B,PGC,PI3,PIK3CG,…
GO:0044057	0.0220152	1.79105	9.94246	17	198	regulation of system process	GO_BP	ADA,ADRA1A,ADRA2A,AGT,ATP1A3,ATP2A1,AVPR1B,BDKRB2,BEGAIN,CACNA1G,CAMK2B,CRH,CST7,DES,EDN3,EGR2,FGF13,GAL,GATA5,GHSR,GPER1,IL1A,KCNA1,KCNH2,KISS1,MYH7,NLGN1,NOS1AP,NPHS1,NPR1,NTSR1,PDE4B,PDE9A,PI16,PIK3CG,PRAP1,PTAFR,RGS4,SCN3B,SGCA,SHANK3,SHISA7,SPX,TBX18,TBX2,TFF2,TLX3,TMEM100,TMEM38A,TNNT3,ZNF488_x000D_
GO:0150063	0.0222855	1.54038	19.5371	29	383	visual system development	GO_BP	ADAMTS18,ATOH7,BBS4,BFSP1,CLCN2,CRB2,CRYBB1,CRYBB3,DLL1,DZANK1,FZD5,GDF11,GRM6,ITGAM,KLF4,MEGF11,MEIS2,NR2E3,NRL,NTRK2,RHO,RHOJ,RORB,SERPINF1,SIX3,SOX11,SOX2,TBX2,WNT9A_x000D_
GO:0007586	0.0229263	1.96345	6.98846	13	137	digestion	GO_BP	ADRA2A,AKR1C2,CHIT1,GHSR,LRCOL1,MUC6,NPC1L1,PGC,PIR,PRAP1,PRSS3,TFF1,TFF2_x000D_
GO:0001655	0.0231245	1.56135	17.9557	27	352	urogenital system development	GO_BP	AGT,ARG2,CITED1,CTSH,CYP4A11,DLL1,DYNC2H1,EYA1,FGFR2,GDF11,HELLS,HOXC11,KLF15,LIN28A,MEF2C,NPHS1,NUP133,OSR1,OVOL1,PKHD1,PRLR,SERPINF1,SOX11,TBX18,TNS2,TP73,ZBTB16_x000D_
GO:0007169	0.0233519	1.4085	32.2897	44	633	transmembrane receptor protein tyrosine kinase signaling pathway	GO_BP	ADRA2A,AFAP1L2,AGR2,AGT,AREG,BDKRB2,CBLC,CCBE1,CEACAM1,CNKSR1,COL4A6,CSH1,DGKQ,DLL1,EPHA8,ERBB3,EREG,FAM83A,FGF18,FGFBP1,FGFR2,FLT4,GHSR,GPER1,HCK,IL1B,LCK,LCP2,MMRN2,MST1R,NCF1,NGEF,NR1H4,NTRK1,NTRK2,PDK4,PRLR,SHC4,SPRY3,STYK1,TBX2,TIAM1,TNS2,TYRO3_x000D_
GO:0009262	0.0233797	2.94963	2.24447	6	44	deoxyribonucleotide metabolic process	GO_BP	ADA,AK9,CMPK2,GDA,NTHL1,RRM2_x000D_
GO:0019098	0.0233797	2.94963	2.24447	6	44	reproductive behavior	GO_BP	ADA,BRINP1,DDO,MTNR1A,PI3,TAC1_x000D_
GO:0045840	0.0233797	2.94963	2.24447	6	44	positive regulation of mitotic nuclear division	GO_BP	EDN3,EREG,ESPL1,IL1A,IL1B,PRAP1_x000D_
GO:0050856	0.0233797	2.94963	2.24447	6	44	regulation of T cell receptor signaling pathway	GO_BP	ADA,CD300A,CEACAM1,LCK,LILRB4,UBASH3A_x000D_
GO:0001757	0.0234479	12.4263	0.255053	2	5	somite specification	GO_BP	COBL,DLL1_x000D_
GO:0009446	0.0234479	12.4263	0.255053	2	5	putrescine biosynthetic process	GO_BP	AGMAT,AZIN2_x000D_
GO:0010700	0.0234479	12.4263	0.255053	2	5	negative regulation of norepinephrine secretion	GO_BP	ADRA2A,GHSR_x000D_
GO:0030263	0.0234479	12.4263	0.255053	2	5	apoptotic chromosome condensation	GO_BP	ERN2,GPER1_x000D_
GO:0032430	0.0234479	12.4263	0.255053	2	5	positive regulation of phospholipase A2 activity	GO_BP	ANG,AVPR1B_x000D_
GO:0032811	0.0234479	12.4263	0.255053	2	5	negative regulation of epinephrine secretion	GO_BP	ADRA2A,CRH_x000D_
GO:0048633	0.0234479	12.4263	0.255053	2	5	positive regulation of skeletal muscle tissue growth	GO_BP	DLL1,MTM1_x000D_
GO:0060481	0.0234479	12.4263	0.255053	2	5	lobar bronchus epithelium development	GO_BP	ADAMTSL2,AGR2_x000D_
GO:0060916	0.0234479	12.4263	0.255053	2	5	mesenchymal cell proliferation involved in lung development	GO_BP	FGFR2,TBX2_x000D_
GO:0097176	0.0234479	12.4263	0.255053	2	5	epoxide metabolic process	GO_BP	ALOX5,EPHX2_x000D_
GO:0120317	0.0234479	12.4263	0.255053	2	5	sperm mitochondrial sheath assembly	GO_BP	ARMC12,TBC1D21_x000D_
GO:1900175	0.0234479	12.4263	0.255053	2	5	regulation of nodal signaling pathway involved in determination of lateral mesoderm left/right asymmetry	GO_BP	DAND5,NODAL_x000D_
GO:1901382	0.0234479	12.4263	0.255053	2	5	regulation of chorionic trophoblast cell proliferation	GO_BP	FZD5,NODAL_x000D_
GO:1902267	0.0234479	12.4263	0.255053	2	5	regulation of polyamine transmembrane transport	GO_BP	AZIN2,OAZ3_x000D_
GO:1903413	0.0234479	12.4263	0.255053	2	5	cellular response to bile acid	GO_BP	ABCB4,NR1H4_x000D_
GO:1904997	0.0234479	12.4263	0.255053	2	5	regulation of leukocyte adhesion to arterial endothelial cell	GO_BP	ALOX5,KLF4_x000D_
GO:0009880	0.023551	2.4567	3.51333	8	69	embryonic pattern specification	GO_BP	COBL,DLL1,FGFR2,FZD5,MEIS2,MESP2,NODAL,RIPPLY3,STIL,ZBTB16_x000D_
GO:0006883	0.0236037	4.14729	1.12223	4	22	cellular sodium ion homeostasis	GO_BP	AGT,ATP1A3,IL1A,SCNN1B_x000D_
GO:0007620	0.0236037	4.14729	1.12223	4	22	copulation	GO_BP	ADA,DDO,PI3,TAC1_x000D_
GO:0015874	0.0236037	4.14729	1.12223	4	22	norepinephrine transport	GO_BP	ADRA2A,AGT,GHSR,SLC6A2_x000D_
GO:0035235	0.0236037	4.14729	1.12223	4	22	ionotropic glutamate receptor signaling pathway	GO_BP	GRIA4,GRIK4,GRIN3B,PLP1_x000D_
GO:0055065	0.0236306	1.40165	33.1778	45	652	metal ion homeostasis	GO_BP	ADRA1A,AGT,ALAS2,ATP1A3,ATP2A1,ATP7B,AVPR1B,BDKRB2,C3AR1,CACNA1A,CCL1,CCL11,CCL14,CCL23,CCL7,CNNM1,COX19,CXCL10,CXCR4,CYP4A11,EDN3,FPR2,GP1BB,GPER1,GPR3,IL1A,ITPR1,JPH1,JPH3,KCNA1,KCNH2,KISS1,LCK,LTF,NPR1,NTSR1,PIK3CG,PKHD1,PTH1R,S100A9,SCNN1B,SLC12A5,SLC7A8,SPX,STEAP1,TAC1,TMEM38A,TRPV6_x000D_
GO:0060048	0.0241753	1.94764	7.03947	13	138	cardiac muscle contraction	GO_BP	ADRA1A,ATP2A1,CACNA1G,CXCR4,FGF13,KCNH2,MAP2K6,MYH7,NOS1AP,PDE4B,PIK3CG,SCN3B,TMEM38A_x000D_
GO:0051234	0.024517	1.16237	236.689	263	4640	establishment of localization	GO_BP	ABCB10,ABCB4,ADA,ADCY1,ADRA1A,ADRA2A,AGR2,AGT,AKAP4,ALOX5,ANG,AP1M2,AP4B1,APBA1,APOL4,APOO,ARHGAP11B,ARL6,ATP10B,ATP1A3,ATP2A1,ATP7B,AVPR1B,AZIN2,BACH2,BBS4,BDKRB2,BMP8A,CACHD1,CACNA1A,CACNA1G,CACNA2D3,CAMK2B,CCDC103,CCT8L2,CD300A,CD6,CDCA8,CDH1,CDH17,CEACAM1,CEBPE,CENPA,CENPE,CENPJ,CEP41,CHKA,CITED1,CLCN1,CLCN2,CLCN5,CLDN10,CLIC5,CLIC6,CNNM1,COPZ2,CRABP2,CRH,CXCL10,CXCR4,CYP4A11,DCLK1,DGKQ,DLL1,…
GO:0002062	0.0247079	2.07947	5.61117	11	110	chondrocyte differentiation	GO_BP	CYTL1,ECM1,FGF18,MEF2C,MUSTN1,OSR1,PTH1R,SCX,SOX5,WNT9A,ZBTB16_x000D_
GO:0050858	0.0247381	3.33427	1.68335	5	33	negative regulation of antigen receptor-mediated signaling pathway	GO_BP	CD300A,CEACAM1,LILRB4,LPXN,UBASH3A_x000D_
GO:0051930	0.0247381	3.33427	1.68335	5	33	regulation of sensory perception of pain	GO_BP	IL1A,NTSR1,PTAFR,SPX,TMEM100_x000D_
GO:0022412	0.0251186	1.51143	20.5675	30	404	cellular process involved in reproduction in multicellular organism	GO_BP	ACRBP,ACTL7A,ANG,ARMC12,BBS4,BRIP1,CCNA1,CFAP206,DHH,DNMT3L,EREG,FOLR2,HSF2BP,ING2,KIF18A,LIN28A,MASTL,MEIOC,MOV10L1,NME5,OSBP2,PIWIL4,PTGDR2,ROPN1L,SERPINA5,SPACA3,SPANXB1,TBC1D21,TNP1,TSSK6,ZBTB16,ZGLP1_x000D_
GO:0003008	0.0255297	1.2479	84.5237	102	1700	system process	GO_BP	ACSM3,ADA,ADCY1,ADRA1A,ADRA2A,ADRB3,AGT,ARG2,ARL6,ATP1A3,ATP2A1,AVPR1B,BBS4,BDKRB2,BEGAIN,BRINP1,C3AR1,CACNA1G,CAMK2B,CBR3,CCBE1,CCL11,CEACAM1,CEACAM16,CKMT2,CLCN1,CLCN5,CLIC5,CLRN2,CRB2,CRH,CRYBB1,CRYBB3,CST7,CXCL10,CXCR4,CYP4A11,DES,DLL1,DNAH9,EDN3,EGR2,EYA1,FGF13,FLT4,GABRQ,GAL,GATA5,GATM,GHSR,GJA3,GJB4,GLRB,GNB3,GPER1,GPR37L1,GPR88,GRM6,GRM8,GUCA1A,HSD11B2,IL15,IL1A,IL1B,ITGB1BP1,ITPR1,JPH3,K…
GO:0032890	0.0256902	2.41227	3.57074	8	70	regulation of organic acid transport	GO_BP	AGT,AVPR1B,CYP4A11,IL1A,IL1B,MAP2K6,NTSR1,RGS4_x000D_
GO:0003084	0.0257763	5.5955	0.663138	3	13	positive regulation of systemic arterial blood pressure	GO_BP	ADRA1A,HSD11B2,SPX_x000D_
GO:0009214	0.0257763	5.5955	0.663138	3	13	cyclic nucleotide catabolic process	GO_BP	PDE4B,PDE7A,PDE9A_x000D_
GO:0010960	0.0257763	5.5955	0.663138	3	13	magnesium ion homeostasis	GO_BP	CNNM1,EDN3,KCNA1_x000D_
GO:0051132	0.0257763	5.5955	0.663138	3	13	NK T cell activation	GO_BP	CD300A,IL15,IL18_x000D_
GO:0072520	0.0257763	5.5955	0.663138	3	13	seminiferous tubule development	GO_BP	BRIP1,ING2,KIF18A_x000D_
GO:0019692	0.0258515	2.87384	2.29548	6	45	deoxyribose phosphate metabolic process	GO_BP	ADA,AK9,CMPK2,GDA,NTHL1,RRM2_x000D_
GO:0009913	0.0266809	1.68887	11.7324	19	230	epidermal cell differentiation	GO_BP	ATOH1,CLRN2,DLL1,EREG,FA2H,IL1A,INTU,KLF4,KRT71,KRT74,KRTAP6-2,LCE1A,LCE2A,LCE2C,OVOL1,PDZD7,REG3A,SCEL,SLC44A4_x000D_
GO:0072330	0.0270871	1.71322	10.9673	18	215	monocarboxylic acid biosynthetic process	GO_BP	ACOT4,ACSM1,ACSM3,ACSM4,ALDH8A1,ALOX5,CEACAM1,CRABP2,CYP46A1,ELOVL2,FA2H,GATM,GSTM1,IL1B,LDHC,NR1H4,PDK4,PLP1_x000D_
GO:0050672	0.0271143	2.24413	4.28489	9	84	negative regulation of lymphocyte proliferation	GO_BP	ARG2,CD300A,GAL,IL20RB,LGALS9C,LILRB4,LST1,SOX11,VTCN1_x000D_
GO:0045742	0.027143	3.94333	1.16916	4	23	positive regulation of epidermal growth factor receptor signaling pathway	GO_BP	ADRA2A,AFAP1L2,AGR2,AGT,AREG,EREG,GPER1,NCF1_x000D_
GO:0050863	0.0280243	1.54548	17.4456	26	342	regulation of T cell activation	GO_BP	ADA,ARG2,CD300A,CD6,CEACAM1,EBI3,FANCD2,FGL2,HLA-DOA,HLA-DQA1,IL15,IL18,IL1A,IL1B,IL20RB,LAG3,LCK,LGALS9C,LILRB4,NLRP3,RIPK3,SIT1,TOX,VNN1,VTCN1,ZBTB16_x000D_
GO:0071222	0.0293457	1.69581	11.0693	18	217	cellular response to lipopolysaccharide	GO_BP	CASP1,CD6,CEBPE,CMPK2,CXCL10,DEFA5,GHSR,HCK,IL18,IL1A,IL1B,LTF,MEF2C,NFKBIB,NLRP3,NR1H4,PDE4B,PTAFR_x000D_
GO:0002526	0.0294153	2.01796	5.7642	11	113	acute inflammatory response	GO_BP	ADRA2A,CD6,IL1A,IL1B,IL20RB,MBL2,MYLK3,NLRP3,PIK3CG,REG3A,VNN1_x000D_
GO:1905818	0.0298308	2.33662	3.67277	8	72	regulation of chromosome separation	GO_BP	CDC6,CENPE,ESPL1,HECW2,KNTC1,PRAP1,PTTG1,XRCC3_x000D_
GO:0051353	0.029854	2.51541	3.00963	7	59	positive regulation of oxidoreductase activity	GO_BP	AGT,EDN3,FCER2,IL1B,NOD1,NOS1AP,RIPK3_x000D_
GO:0048666	0.0301422	1.29789	53.2076	67	1048	neuron development	GO_BP	ADCY1,AGT,AMIGO3,AREG,ATL1,ATOH1,BBS4,CAMK2B,CDC20,CDH1,CHODL,CLRN2,COBL,CRABP2,CRB2,CXCR4,DCLK1,DZANK1,EDN3,EGR2,EMB,EPHA8,FBXO45,FGF13,FGFR2,FOXG1,GBX2,GDF7,GLDN,GPR37,GPRIN2,HECW1,HECW2,INPP5J,KLF4,KLK6,LAMA2,LST1,MAP1A,MAP2,MEF2C,MYPN,MYT1L,NFASC,NGEF,NLGN1,NR2E3,NRL,NRN1,NTRK1,NTRK2,PDZD7,PLP1,PRDM12,RND1,RORB,RTN4IP1,S100A9,SARM1,SERPINF1,SERPINI1,SH3GL2,SHANK3,SLC12A5,SLC44A4,SPRY3,ST8SIA2…
GO:0046928	0.0309897	2.18559	4.38691	9	86	regulation of neurotransmitter secretion	GO_BP	ADCY1,ADRA1A,ADRA2A,APBA1,GPER1,MEF2C,NLGN1,SYN1,SYT1_x000D_
GO:0045055	0.0311066	1.65707	11.9365	19	234	regulated exocytosis	GO_BP	ADCY1,ADRA1A,ADRA2A,APBA1,CACNA1G,CD300A,CEACAM1,DOC2A,DOC2B,ERC2,HCK,ITGAM,NLGN1,PIK3CG,PLEK,PTAFR,SYN1,SYT1,TRPV6_x000D_
GO:0031646	0.0311433	3.11164	1.78537	5	35	positive regulation of nervous system process	GO_BP	CST7,EGR2,NTSR1,PTAFR,ZNF488_x000D_
GO:0036230	0.031302	2.73335	2.3975	6	47	granulocyte activation	GO_BP	CD300A,IL15,IL18,ITGAM,PTAFR,SCNN1B_x000D_
GO:0003207	0.0315887	5.08653	0.714149	3	14	cardiac chamber formation	GO_BP	MEF2C,SOX11,TBX2_x000D_
GO:0032308	0.0315887	5.08653	0.714149	3	14	positive regulation of prostaglandin secretion	GO_BP	IL1A,IL1B,MAP2K6_x000D_
GO:0046348	0.0315887	5.08653	0.714149	3	14	amino sugar catabolic process	GO_BP	CHIT1,OVGP1,RENBP_x000D_
GO:0046459	0.0315887	5.08653	0.714149	3	14	short-chain fatty acid metabolic process	GO_BP	ACOT4,ACSM1,MCEE_x000D_
GO:0072531	0.0315887	5.08653	0.714149	3	14	pyrimidine-containing compound transmembrane transport	GO_BP	SLC25A19,SLC25A33,SLC44A4_x000D_
GO:0032740	0.0316491	3.73215	1.22426	4	24	positive regulation of interleukin-17 production	GO_BP	CCL1,IL15,IL18,NR1H4_x000D_
GO:0043501	0.0316491	3.73215	1.22426	4	24	skeletal muscle adaptation	GO_BP	CAMK2B,IL15,MYH7,MYOD1_x000D_
GO:0044062	0.0316491	3.73215	1.22426	4	24	regulation of excretion	GO_BP	AGT,NPHS1,NPR1,SPX_x000D_
GO:0090103	0.0316491	3.73215	1.22426	4	24	cochlea morphogenesis	GO_BP	EYA1,MYO3B,TBX18,TBX2_x000D_
GO:0071466	0.0316591	2.48027	3.04622	7	60	cellular response to xenobiotic stimulus	GO_BP	ACSM1,BPHL,CBR3,CD69,CXCR4,CYP2C19,CYP46A1,GSTA1,GSTM1,IL1B,KCNH2,MEF2C,N6AMT1,NAT1,PDE4B,SLC10A1,UGT2B11_x000D_
GO:0033555	0.0320638	2.30054	3.72378	8	73	multicellular organismal response to stress	GO_BP	ADRA2A,BRINP1,LPAR5,LYPD1,MEF2C,NTRK1,SLC6A2,TAC1_x000D_
GO:0019731	0.0323663	2.46781	3.06064	7	60	antibacterial humoral response	GO_BP	ANG,DEFA5,LTF,PGC,PI3,SLPI,WFDC2_x000D_
GO:0030071	0.0323663	2.46781	3.06064	7	60	regulation of mitotic metaphase/anaphase transition	GO_BP	CDC6,CENPE,ESPL1,HECW2,KNTC1,PRAP1,XRCC3_x000D_
GO:0046888	0.0323663	2.46781	3.06064	7	60	negative regulation of hormone secretion	GO_BP	ADRA2A,BMP8A,CRH,FAM3D,GHSR,IL1B,UCP2_x000D_
GO:0010951	0.0326837	1.62372	12.8037	20	251	negative regulation of endopeptidase activity	GO_BP	AGT,CRB2,CST7,CST9,ITIH2,KLF4,LTF,LXN,NAIP,PI3,PTTG1,RENBP,SERPINA5,SERPINA6,SERPINF1,SERPING1,SERPINI1,SLPI,WFDC2,WFIKKN2_x000D_
GO:0051924	0.0326837	1.62372	12.8037	20	251	regulation of calcium ion transport	GO_BP	ADRA2A,AGT,ATP2A1,CAMK2B,CXCL10,CXCR4,GJC2,GPER1,GRIN3B,GRM6,IL16,JPH1,JPH3,NOS1AP,NTSR1,PDE4B,PIK3CG,PLP1,RGS4,TMEM38A_x000D_
GO:0055017	0.033065	2.15745	4.43793	9	87	cardiac muscle tissue growth	GO_BP	ADRA1A,AGT,FGFR2,KCNK2,MEF2C,PI16,RGS4,TBX2,TP73_x000D_
GO:0003010	0.0339938	9.31923	0.306064	2	6	voluntary skeletal muscle contraction	GO_BP	ATP2A1,MYH7_x000D_
GO:0006032	0.0339938	9.31923	0.306064	2	6	chitin catabolic process	GO_BP	CHIT1,OVGP1_x000D_
GO:0009172	0.0339938	9.31923	0.306064	2	6	purine deoxyribonucleoside monophosphate catabolic process	GO_BP	ADA,GDA_x000D_
GO:0009186	0.0339938	9.31923	0.306064	2	6	deoxyribonucleoside diphosphate metabolic process	GO_BP	AK9,CMPK2_x000D_
GO:0009202	0.0339938	9.31923	0.306064	2	6	deoxyribonucleoside triphosphate biosynthetic process	GO_BP	AK9,CMPK2_x000D_
GO:0032730	0.0339938	9.31923	0.306064	2	6	positive regulation of interleukin-1 alpha production	GO_BP	IL16,NLRP10_x000D_
GO:0035989	0.0339938	9.31923	0.306064	2	6	tendon development	GO_BP	GDF7,SCX_x000D_
GO:0046985	0.0339938	9.31923	0.306064	2	6	positive regulation of hemoglobin biosynthetic process	GO_BP	ABCB10,KLF4_x000D_
GO:0055059	0.0339938	9.31923	0.306064	2	6	asymmetric neuroblast division	GO_BP	FGF13,SOX5_x000D_
GO:0060136	0.0339938	9.31923	0.306064	2	6	embryonic process involved in female pregnancy	GO_BP	NODAL,TLE6_x000D_
GO:0060137	0.0339938	9.31923	0.306064	2	6	maternal process involved in parturition	GO_BP	NODAL,PTAFR_x000D_
GO:0060842	0.0339938	9.31923	0.306064	2	6	arterial endothelial cell differentiation	GO_BP	DLL1,TMEM100_x000D_
GO:0097638	0.0339938	9.31923	0.306064	2	6	L-arginine import across plasma membrane	GO_BP	AGT,SLC47A1_x000D_
GO:1990349	0.0339938	9.31923	0.306064	2	6	gap junction-mediated intercellular transport	GO_BP	GJA3,GJB4_x000D_
GO:2000302	0.0339938	9.31923	0.306064	2	6	positive regulation of synaptic vesicle exocytosis	GO_BP	NLGN1,SYT1_x000D_
GO:2000416	0.0339938	9.31923	0.306064	2	6	regulation of eosinophil migration	GO_BP	CD300A,DAPK2_x000D_
GO:0003044	0.0342877	2.66812	2.44851	6	48	regulation of systemic arterial blood pressure mediated by a chemical signal	GO_BP	ADRA1A,ADRB3,AGT,AVPR1B,EDN3,HSD11B2_x000D_
GO:0033628	0.0342877	2.66812	2.44851	6	48	regulation of cell adhesion mediated by integrin	GO_BP	ADA,EPHA8,ITGB1BP1,LPXN,PIK3CG,TESC_x000D_
GO:0043114	0.0342877	2.66812	2.44851	6	48	regulation of vascular permeability	GO_BP	BDKRB2,CEACAM1,MYLK3,NPR1,RAMP2,SH3GL2_x000D_
GO:0060420	0.0344082	2.26556	3.77479	8	74	regulation of heart growth	GO_BP	DUSP9,FGFR2,KCNK2,MEF2C,PI16,RGS4,TBX2,TP73_x000D_
GO:0048854	0.0347005	3.01109	1.83638	5	36	brain morphogenesis	GO_BP	BBS4,FANCD2,GDF7,PROP1,SHANK3_x000D_
GO:1903409	0.0350159	2.42198	3.11165	7	61	reactive oxygen species biosynthetic process	GO_BP	ALOX5,ARG2,MAOB,MPO,MPV17L,NCF1,SLC25A33_x000D_
GO:0002709	0.0352345	2.13002	4.48894	9	88	regulation of T cell mediated immunity	GO_BP	CEACAM1,FZD5,IL18,IL1B,IL20RB,LILRB4,NLRP3,RIPK3,RSAD2_x000D_
GO:0062013	0.0360387	1.82966	7.44755	13	146	positive regulation of small molecule metabolic process	GO_BP	AVPR1B,CLYBL,GCK,GHSR,GPER1,GPT,GUCA1A,GUCA2A,IL1B,NR1H4,NTSR1,PTAFR,PTH1R_x000D_
GO:0007517	0.0360517	1.51868	17.0376	25	334	muscle organ development	GO_BP	CHODL,CNTFR,CXCL10,DES,DLL1,DNER,EGR2,ERBB3,FGFR2,JPH1,LAMA2,LBX1,MEF2C,MSX1,MTM1,MYH7,MYOD1,NPHS1,PAX3,POPDC3,SAP30,SCX,SGCA,SOX11,TCF23_x000D_
GO:0009164	0.0362036	3.55423	1.27527	4	25	nucleoside catabolic process	GO_BP	ADA,APOBEC2,APOBEC3G,GDA_x000D_
GO:0014047	0.0362036	3.55423	1.27527	4	25	glutamate secretion	GO_BP	APBA1,AVPR1B,NTRK2,NTSR1_x000D_
GO:0006836	0.0363552	1.67654	10.5592	17	207	neurotransmitter transport	GO_BP	ADCY1,ADRA1A,ADRA2A,APBA1,DOC2A,DOC2B,ERC2,GABRQ,GPER1,MEF2C,NLGN1,SLC6A18,SLC6A2,SLC6A7,SV2B,SYN1,SYT1_x000D_
GO:0031644	0.0366174	2.01818	5.23645	10	103	regulation of nervous system process	GO_BP	AGT,BEGAIN,CST7,EGR2,GHSR,IL1A,NLGN1,NTSR1,PTAFR,RGS4,SHANK3,SHISA7,SPX,TMEM100,ZNF488_x000D_
GO:0015718	0.0366459	1.94138	5.96824	11	117	monocarboxylic acid transport	GO_BP	ABCB4,AVPR1B,BDKRB2,CEACAM1,EMB,IL1A,IL1B,MAP2K6,NTSR1,SLC10A1,SLC5A12_x000D_
GO:0032411	0.0366459	1.94138	5.96824	11	117	positive regulation of transporter activity	GO_BP	ATP2A1,GAL,KCNA1,LRRC38,NOS1AP,NTSR1,PTAFR,SGK2,SHANK3,TESC,WNK2_x000D_
GO:0032649	0.0366459	1.94138	5.96824	11	117	regulation of interferon-gamma production	GO_BP	EBI3,FZD5,IL18,IL1B,IL20RB,LGALS9C,LILRB4,NR1H4,PDE4B,RIPK3,TXK_x000D_
GO:0035036	0.0374512	2.60592	2.49952	6	49	sperm-egg recognition	GO_BP	CLGN,FOLR2,GLIPR1L2,HSPA1L,OVGP1,SPACA3_x000D_
GO:0060986	0.0374512	2.60592	2.49952	6	49	endocrine hormone secretion	GO_BP	AGT,CRH,GAL,IL1B,KISS1,TRPV6_x000D_
GO:0051781	0.0374999	2.10328	4.53995	9	89	positive regulation of cell division	GO_BP	CDC6,EREG,FGFR2,IL1A,IL1B,ITGB1BP1,OR2A4,RXFP3,TGFB3_x000D_
GO:0070098	0.0374999	2.10328	4.53995	9	89	chemokine-mediated signaling pathway	GO_BP	CCL1,CCL11,CCL14,CCL18,CCL23,CCL7,CXCL10,CXCR4,TFF2_x000D_
GO:0023061	0.0376749	1.43534	23.0058	32	451	signal release	GO_BP	ADCY1,ADRA1A,ADRA2A,AGT,ALOX5,APBA1,BMP8A,CRH,DOC2A,DOC2B,EDN3,ERC2,FAM3D,FOXA2,GAL,GCK,GHSR,GPER1,IL1A,IL1B,KISS1,MAOB,MAP2K6,MEF2C,NLGN1,NR1H4,SLC44A4,SOX11,SYN1,SYT1,TRPV6,UCP2_x000D_
GO:0010839	0.0380248	4.6624	0.76516	3	15	negative regulation of keratinocyte proliferation	GO_BP	EPPK1,FGFR2,INTU_x000D_
GO:0030852	0.0380248	4.6624	0.76516	3	15	regulation of granulocyte differentiation	GO_BP	CEACAM1,HCLS1,TESC_x000D_
GO:0042976	0.0380248	4.6624	0.76516	3	15	activation of Janus kinase activity	GO_BP	AGT,CD300A,PRLR_x000D_
GO:0070207	0.0380248	4.6624	0.76516	3	15	protein homotrimerization	GO_BP	CLYBL,ITLN1,MLKL_x000D_
GO:0072498	0.0380248	4.6624	0.76516	3	15	embryonic skeletal joint development	GO_BP	HOXC11,OSR1,WNT9A_x000D_
GO:1900029	0.0380248	4.6624	0.76516	3	15	positive regulation of ruffle assembly	GO_BP	COBL,EPS8L1,NLGN1_x000D_
GO:1902563	0.0380248	4.6624	0.76516	3	15	regulation of neutrophil activation	GO_BP	CD300A,ITGAM,PTAFR_x000D_
GO:2000650	0.0380248	4.6624	0.76516	3	15	negative regulation of sodium ion transmembrane transporter activity	GO_BP	HECW1,HECW2,OSR1_x000D_
GO:0051338	0.038346	1.30504	44.9404	57	881	regulation of transferase activity	GO_BP	ADRA1A,ADRA2A,AFAP1L2,AGT,ANG,AREG,CBLC,CCNA1,CCNA2,CCNF,CCNO,CD300A,CDC20,CDC6,CEACAM1,CENPE,CEP85,DGKQ,DSCC1,EDN3,EPHA8,ERBB3,EREG,ERN2,FGF13,FGF18,FGFR2,FLT4,FOXA2,FPR2,FZD5,IL18,IL1B,ITGB1BP1,KLF4,LCP2,LILRB4,LTF,MAP2K6,MASTL,MST1R,NCF1,NTRK1,NTRK2,PIFO,PIK3CG,PKIB,PPP1R3F,PPP2R3C,PRLR,RASIP1,RIPK3,SPATC1L,SPRY3,TNFSF15,TRIB2,TYRO3_x000D_
GO:0048729	0.0383563	1.3655	31.6776	42	621	tissue morphogenesis	GO_BP	AGT,AREG,BBS4,CCDC103,CCL11,CEACAM1,CITED1,COBL,CRB2,CTSH,CXCL10,CXCR4,DLL1,EYA1,FGFR2,FZD5,GATA5,GBX2,GDF7,INTU,KLF4,KRT71,LBX1,MEF2C,MESP2,MMRN2,MSX1,MYH7,NKD1,NODAL,OSR1,PKHD1,RASIP1,SCX,SETDB2,SIX3,SOX11,STIL,TBX18,TBX2,TIAM1,TMEM100_x000D_
GO:0032368	0.0386322	1.92312	6.01926	11	118	regulation of lipid transport	GO_BP	ABCB4,AGT,AVPR1B,CRH,CYP4A11,GAL,IL1A,IL1B,MAP2K6,NTSR1,PRAP1_x000D_
GO:0071346	0.0386322	1.92312	6.01926	11	118	cellular response to interferon-gamma	GO_BP	CASP1,CCL1,CCL11,CCL14,CCL18,CCL23,CCL7,GBP4,GBP6,HCK,TXK_x000D_
GO:0071216	0.0389525	1.58887	13.0587	20	256	cellular response to biotic stimulus	GO_BP	CASP1,CD6,CEBPE,CMPK2,CXCL10,DEFA5,FZD5,GHSR,HCK,IL18,IL1A,IL1B,LTF,MEF2C,NFKBIB,NLRP3,NR1H4,PDE4B,PTAFR,TLR1_x000D_
GO:0007267	0.0393263	1.36311	31.7442	42	633	cell-cell signaling	GO_BP	ADCY1,ADRA1A,ADRA2A,AGT,ALOX5,APBA1,AREG,ARL6,BEGAIN,BMP8A,CACNA1A,CACNA1G,CAMK2B,CCL18,CCL23,CCL7,CDC20,CDH1,CITED1,CRH,CXCL10,CYP46A1,DEPDC1B,DHH,DKK2,DLL1,DOC2A,DOC2B,DTNB,EDN3,EGR2,ERC2,EREG,FAM3D,FGF13,FGF18,FGFBP1,FGFR2,FOXA2,FZD5,GABRQ,GAL,GCK,GHSR,GJA3,GJB1,GJB4,GJB5,GJC2,GLRB,GPER1,GRID2IP,GRIK4,GRM6,GRM8,HECW1,IL15,IL18,IL1A,IL1B,ITGAM,JPH3,KCNA1,KISS1,KLF15,KLF4,LAMA2,LYPD1,MAOB,MAP1A,…
GO:0007200	0.0395016	1.98944	5.30511	10	104	phospholipase C-activating G protein-coupled receptor signaling pathway	GO_BP	ADRA1A,ADRA2A,AGT,C3AR1,FPR2,GNA14,KISS1,NMBR,NMUR1,PTH1R_x000D_
GO:0019218	0.0395016	1.98944	5.30511	10	104	regulation of steroid metabolic process	GO_BP	AGT,CLCN2,DGKQ,DHH,EPHX2,GAL,GNB3,IL1A,NR1H4,NR5A1_x000D_
GO:0060191	0.0398625	2.07719	4.59096	9	90	regulation of lipase activity	GO_BP	ADRA1A,AGT,ANG,AVPR1B,FGFR2,GPIHBP1,NMUR1,PTAFR,TXK_x000D_
GO:0002237	0.0401702	1.48792	18.0578	26	354	response to molecule of bacterial origin	GO_BP	CASP1,CD6,CEBPE,CITED1,CMPK2,CXCL10,DEFA5,FGFR2,FZD5,GHSR,HCK,IL18,IL1A,IL1B,LTF,MAOB,MEF2C,MPO,NFKBIB,NLRP3,NR1H4,PDE4B,PTAFR,S100A9,SLPI,TLR1_x000D_
GO:0010518	0.0404911	2.55148	2.54589	6	50	positive regulation of phospholipase activity	GO_BP	ADRA1A,AGT,ANG,AVPR1B,FGFR2,NMUR1,PTAFR,TXK_x000D_
GO:0051965	0.0407366	2.33522	3.21367	7	63	positive regulation of synapse assembly	GO_BP	AMIGO3,LRRN1,LRRN3,NLGN1,NTRK1,NTRK2,ST8SIA2_x000D_
GO:0019933	0.0407951	2.54655	2.55053	6	50	cAMP-mediated signaling	GO_BP	ADCY1,CDC34,DGKQ,GAL,GPR3,PDE7A_x000D_
GO:0048168	0.0407951	2.54655	2.55053	6	50	regulation of neuronal synaptic plasticity	GO_BP	AGT,CAMK2B,EGR2,JPH3,SHANK3,SHISA7_x000D_
GO:0030318	0.0411159	3.39248	1.32628	4	26	melanocyte differentiation	GO_BP	CITED1,EDN3,MEF2C,MREG_x000D_
GO:0032682	0.0411159	3.39248	1.32628	4	26	negative regulation of chemokine production	GO_BP	ARG2,KLF4,LILRB4,NR1H4_x000D_
GO:0048596	0.0411159	3.39248	1.32628	4	26	embryonic camera-type eye morphogenesis	GO_BP	FZD5,SIX3,SOX11,TBX2_x000D_
GO:0048641	0.0411159	3.39248	1.32628	4	26	regulation of skeletal muscle tissue development	GO_BP	DLL1,MEF2C,MTM1,MYOD1_x000D_
GO:0050995	0.0411159	3.39248	1.32628	4	26	negative regulation of lipid catabolic process	GO_BP	ADRA2A,HCAR1,IL1B,PIK3CG_x000D_
GO:0045666	0.042324	2.05175	4.64197	9	91	positive regulation of neuron differentiation	GO_BP	ATOH1,BRINP1,BRINP2,FOXG1,GDF7,LIN28A,MEF2C,RNF112,SOX11_x000D_
GO:0060021	0.042324	2.05175	4.64197	9	91	roof of mouth development	GO_BP	DLX6,GDF11,INTU,MSX1,OSR1,SOX11,TBX2,TGFB3,WFIKKN2_x000D_
GO:0070664	0.042324	2.05175	4.64197	9	91	negative regulation of leukocyte proliferation	GO_BP	ARG2,CD300A,GAL,IL20RB,LGALS9C,LILRB4,LST1,SOX11,VTCN1_x000D_
GO:0006874	0.0427383	1.418	23.2609	32	456	cellular calcium ion homeostasis	GO_BP	ADRA1A,AGT,ATP2A1,ATP7B,AVPR1B,BDKRB2,C3AR1,CACNA1A,CCL1,CCL11,CCL14,CCL23,CCL7,CXCL10,CXCR4,EDN3,FPR2,GP1BB,GPER1,GPR3,ITPR1,JPH1,JPH3,KISS1,LCK,NTSR1,PIK3CG,PKHD1,PTH1R,TAC1,TMEM38A,TRPV6_x000D_
GO:0001568	0.0427622	1.31467	39.8903	51	782	blood vessel development	GO_BP	AGT,ALOX5,ANG,ARHGAP22,BTG1,C3AR1,CCBE1,CCL11,CEACAM1,CFC1,CITED1,CTSH,CXCL10,CXCL17,CXCR4,DLL1,DYNC2H1,ECM1,EGR2,EREG,EYA1,FGF18,FGFBP1,FGFR2,FLT4,FZD5,GBX2,GHSR,GPER1,IL18,IL1A,IL1B,ITGB1BP1,KLF4,MEF2C,MMRN2,MYO18B,NODAL,NPR1,NTRK2,OSR1,PIK3CG,PROP1,RAMP2,RASIP1,RHOJ,SERPINF1,SH2D2A,TBX2,THSD7A,TMEM100_x000D_
GO:0035556	0.0430888	1.17501	135.28	154	2652	intracellular signal transduction	GO_BP	ACOT11,ADA,ADCY1,ADRA1A,ADRA2A,ADRB3,AGT,AKR1C2,ARHGAP11B,ARHGAP22,ATP2A1,AVPR1B,BCL2A1,BDKRB2,BRIP1,C3orf33,CASP1,CBLC,CCL1,CCL11,CCL14,CCL18,CCL23,CCL7,CCNA2,CD300A,CDC34,CDC6,CEACAM1,CNKSR1,CORO2A,CTH,CTSH,CXCL17,CXCR4,CYTH4,DAPK2,DCLK1,DEPDC1B,DGKQ,DUSP9,ECM1,EDAR,EDN3,ELL3,EPHA8,EPM2A,EPS8L1,ERBB3,ERN2,FAIM,FANCD2,FGF13,FGF18,FGFR2,FLT4,FPR2,FZD5,GAL,GPER1,GPR3,GPR37,GPR37L1,GUCA1A,HACE1,HCL…
GO:0009566	0.0433366	1.66476	9.99809	16	196	fertilization	GO_BP	ACRBP,ACTL7A,AKAP4,CCDC87,CLGN,FAM170B,FOLR2,GLIPR1L2,GLRB,HSPA1L,MST1R,OVGP1,PLB1,SERPINA5,SPACA3,TNP1_x000D_
GO:1903532	0.0436695	1.56606	13.2311	20	260	positive regulation of secretion by cell	GO_BP	AGT,ANG,AVPR1B,CACNA1G,CRH,DOC2B,EDN3,GAL,GCK,GPER1,IL1A,IL1B,ITGAM,KISS1,MAP2K6,NLGN1,NR1H4,NTSR1,PARD6A,PTAFR,SOX11,SYT1,TGFB3_x000D_
GO:1901700	0.0436901	1.21665	83.7178	99	1644	response to oxygen-containing compound	GO_BP	AANAT,ABCB4,ADCY1,ADRA2A,AGT,AKR1C2,AOC1,AREG,ATP1A3,BRINP1,BRINP2,BRIP1,BTG1,CACNA1A,CASP1,CCNA2,CD6,CDC6,CDH1,CEACAM1,CEBPE,CITED1,CMPK2,COL4A6,CSH1,CTSH,CXCL10,DEFA5,DGKQ,DHH,DNAAF2,EGR2,EREG,FGFR2,FOLR2,FOXA2,FPR2,GAL,GCK,GHSR,GLRB,GNA14,GPER1,GPIHBP1,GPR37,GPR37L1,GPT,HCK,HSD11B2,IL15,IL18,IL1A,IL1B,KIF18A,KLF15,KLF4,KYNU,LIN28A,LTF,LYPD1,MAOB,MAP2K6,MEF2C,MGARP,MGST1,MPO,MYOD1,NCF1,NFKBIB,N…
GO:0014015	0.0438119	2.29412	3.26468	7	64	positive regulation of gliogenesis	GO_BP	CXCR4,EGR2,GJC2,IL1B,RNF112,TP73,ZNF488_x000D_
GO:0018108	0.0439494	1.47338	18.2192	26	358	peptidyl-tyrosine phosphorylation	GO_BP	ADRA1A,ADRA2A,AFAP1L2,AGT,AREG,CBLC,CD300A,CSH1,DGKQ,EPHA8,ERBB3,EREG,FGFR2,FLT4,HCK,HCLS1,IL15,IL18,LCK,LILRB4,MAP2K6,MST1R,NCF1,NTRK1,NTRK2,PRLR,STYK1,TXK,TYRO3_x000D_
GO:0019730	0.0442959	4.33523	0.810527	3	16	antimicrobial humoral response	GO_BP	ANG,CST9,CXCL10,DEFA5,DEFB118,LTF,PGC,PI3,PPP2R3C,PRSS3,REG3A,S100A9,SLPI,SPAG11A,WFDC2_x000D_
GO:0050804	0.0447516	1.48275	17.4121	25	343	modulation of chemical synaptic transmission	GO_BP	ADCY1,ADRA1A,ADRA2A,AGT,APBA1,BEGAIN,CACNA1A,CAMK2B,CDC20,CDH1,CYP46A1,EGR2,ERC2,GHSR,GPER1,GRID2IP,GRIK4,GRM6,GRM8,IL1B,JPH3,KISS1,LAMA2,MAP1A,MEF2C,NLGN1,NTRK1,NTRK2,PHF24,RGS4,SHANK3,SHISA7,SYN1,SYT1_x000D_
GO:0009064	0.0449385	2.13562	3.97883	8	78	glutamine family amino acid metabolic process	GO_BP	AGMAT,AMDHD1,ARG2,ARHGAP11B,GLYATL1,NR1H4,RIMKLA,UROC1_x000D_
GO:0009308	0.0450383	1.87036	6.17229	11	121	amine metabolic process	GO_BP	AANAT,AGMAT,AOC1,AZIN2,GPR37,ITGAM,KYNU,MAOB,NPR1,NR1H4,OAZ3_x000D_
GO:0009151	0.045073	4.30351	0.81617	3	16	purine deoxyribonucleotide metabolic process	GO_BP	ADA,AK9,GDA_x000D_
GO:0032095	0.045073	4.30351	0.81617	3	16	regulation of response to food	GO_BP	BBS4,GHSR,SPX_x000D_
GO:0042448	0.045073	4.30351	0.81617	3	16	progesterone metabolic process	GO_BP	AKR1C2,CYP46A1,DGKQ_x000D_
GO:0001539	0.0452874	1.76287	7.70261	13	151	cilium or flagellum-dependent cell motility	GO_BP	AKAP4,ARMC12,BBS4,CFAP206,CFAP46,DNAAF2,ENO4,ING2,LDHC,ROPN1L,TBC1D21,TNP1,TPPP2_x000D_
GO:0003062	0.0460045	7.45496	0.357074	2	7	regulation of heart rate by chemical signal	GO_BP	KCNH2,NOS1AP_x000D_
GO:0009215	0.0460045	7.45496	0.357074	2	7	purine deoxyribonucleoside triphosphate metabolic process	GO_BP	ADA,AK9_x000D_
GO:0010753	0.0460045	7.45496	0.357074	2	7	positive regulation of cGMP-mediated signaling	GO_BP	GUCA1A,NPR1_x000D_
GO:0021546	0.0460045	7.45496	0.357074	2	7	rhombomere development	GO_BP	EGR2,GBX2_x000D_
GO:0023041	0.0460045	7.45496	0.357074	2	7	neuronal signal transduction	GO_BP	KCNA1,NLGN1_x000D_
GO:0031077	0.0460045	7.45496	0.357074	2	7	post-embryonic camera-type eye development	GO_BP	FZD5,KLF4_x000D_
GO:0035234	0.0460045	7.45496	0.357074	2	7	ectopic germ cell programmed cell death	GO_BP	IL1A,IL1B_x000D_
GO:0038107	0.0460045	7.45496	0.357074	2	7	nodal signaling pathway involved in determination of left/right asymmetry	GO_BP	DAND5,NODAL_x000D_
GO:0045110	0.0460045	7.45496	0.357074	2	7	intermediate filament bundle assembly	GO_BP	EPPK1,KRT14_x000D_
GO:0045630	0.0460045	7.45496	0.357074	2	7	positive regulation of T-helper 2 cell differentiation	GO_BP	IL18,NLRP3_x000D_
GO:0045964	0.0460045	7.45496	0.357074	2	7	positive regulation of dopamine metabolic process	GO_BP	GPR37,MAOB_x000D_
GO:0048541	0.0460045	7.45496	0.357074	2	7	Peyer's patch development	GO_BP	ADA,TOX_x000D_
GO:0050882	0.0460045	7.45496	0.357074	2	7	voluntary musculoskeletal movement	GO_BP	ITPR1,MAP1A_x000D_
GO:0050955	0.0460045	7.45496	0.357074	2	7	thermoception	GO_BP	ADRA2A,RHO_x000D_
GO:0060592	0.0460045	7.45496	0.357074	2	7	mammary gland formation	GO_BP	FGFR2,TBX2_x000D_
GO:0061002	0.0460045	7.45496	0.357074	2	7	negative regulation of dendritic spine morphogenesis	GO_BP	NGEF,NLGN1_x000D_
GO:0061179	0.0460045	7.45496	0.357074	2	7	negative regulation of insulin secretion involved in cellular response to glucose stimulus	GO_BP	ADRA2A,UCP2_x000D_
GO:0061668	0.0460045	7.45496	0.357074	2	7	mitochondrial ribosome assembly	GO_BP	DDX28,MTERF3_x000D_
GO:0071503	0.0460045	7.45496	0.357074	2	7	response to heparin	GO_BP	AOC1,GPIHBP1_x000D_
GO:0090238	0.0460045	7.45496	0.357074	2	7	positive regulation of arachidonic acid secretion	GO_BP	AVPR1B,NTSR1_x000D_
GO:2000848	0.0460045	7.45496	0.357074	2	7	positive regulation of corticosteroid hormone secretion	GO_BP	CRH,GAL_x000D_
GO:0051953	0.0463865	3.2448	1.37729	4	27	negative regulation of amine transport	GO_BP	ADRA2A,CRH,GHSR,RGS4_x000D_
GO:0071880	0.0463865	3.2448	1.37729	4	27	adenylate cyclase-activating adrenergic receptor signaling pathway	GO_BP	ADRA1A,ADRA2A,ADRB3,PDE4B_x000D_
GO:1901018	0.0463865	3.2448	1.37729	4	27	positive regulation of potassium ion transmembrane transporter activity	GO_BP	GAL,KCNA1,LRRC38,NOS1AP_x000D_
GO:0007229	0.0465143	1.92759	5.45814	10	107	integrin-mediated signaling pathway	GO_BP	CDH17,CEACAM1,HCK,ITGAD,ITGAL,ITGAM,ITGB1BP1,ITGBL1,PLEK,TXK_x000D_
GO:0006928	0.0467001	1.18649	111.101	128	2178	movement of cell or subcellular component	GO_BP	ADA,ADRA2A,AGT,AKAP4,ALOX5,ANG,APBA1,ARMC12,ATOH1,ATP2A1,BBS4,BTG1,C3AR1,CACNA1G,CAMK2B,CCBE1,CCDC103,CCL1,CCL11,CCL14,CCL18,CCL23,CCL7,CD300A,CDH1,CEACAM1,CENPE,CFAP206,CFAP46,CRB2,CSF3R,CTSH,CXCL10,CXCL17,CXCR4,DAPK2,DCLK1,DEFB103A,DEPDC1B,DNAAF2,DNAH9,DNAI2,DNER,DNHD1,DYNC2H1,ECM1,EDN3,EGR2,EMB,ENO4,EPHA8,EPPK1,FBXO45,FGF13,FGF18,FGFBP1,FLT4,FOXG1,FPR2,FUT3,GBX2,GDF7,GPER1,GRAPL,HACE1,HCK,IL16…
GO:0003016	0.0468292	2.74494	1.98941	5	39	respiratory system process	GO_BP	CCBE1,DNAH9,FLT4,NLGN1,TLX3_x000D_
GO:0042401	0.0468292	2.74494	1.98941	5	39	cellular biogenic amine biosynthetic process	GO_BP	AANAT,AGMAT,AZIN2,GPR37,OAZ3_x000D_
GO:0006940	0.0470328	2.25444	3.31569	7	65	regulation of smooth muscle contraction	GO_BP	ADA,ADRA1A,ADRA2A,GHSR,GPER1,PTAFR,SPX_x000D_
GO:0042490	0.0470328	2.25444	3.31569	7	65	mechanoreceptor differentiation	GO_BP	ATOH1,CLRN2,DLL1,NTRK1,NTRK2,PDZD7,SLC44A4_x000D_
GO:0044784	0.0470328	2.25444	3.31569	7	65	metaphase/anaphase transition of cell cycle	GO_BP	CDC6,CENPE,ESPL1,HECW2,KNTC1,PRAP1,XRCC3_x000D_
GO:0042472	0.0471985	2.11193	4.01816	8	79	inner ear morphogenesis	GO_BP	ATOH1,CLRN2,DLX6,EYA1,FGFR2,FOXG1,GBX2,MYO3B,PDZD7,SLC44A4,TBX18,TBX2_x000D_
GO:0034754	0.0475412	1.79592	6.98846	12	137	cellular hormone metabolic process	GO_BP	AANAT,AKR1C2,ALDH8A1,CLCN2,CRABP2,CYP27C1,CYP46A1,DGKQ,PLB1,RDH12,SCNN1B,UGT2B11_x000D_
GO:0006637	0.0475489	2.00267	4.74399	9	93	acyl-CoA metabolic process	GO_BP	ACOT11,ACOT4,ACSM1,ACSM3,ACSM4,ELOVL2,FAR2,MCEE,PDK4_x000D_
GO:0045766	0.0478465	1.67155	9.33495	15	183	positive regulation of angiogenesis	GO_BP	BTG1,C3AR1,CCBE1,CCL11,CTSH,CXCR4,DLL1,ECM1,FGF18,GHSR,IL1A,IL1B,KLF4,NODAL,RAMP2_x000D_
GO:0014068	0.0478677	2.10542	4.02984	8	79	positive regulation of phosphatidylinositol 3-kinase signaling	GO_BP	AGT,ERBB3,GPER1,HCLS1,IL18,NCF1,NTRK1,NTRK2_x000D_
GO:0070169	0.048033	2.43556	2.65255	6	52	positive regulation of biomineral tissue development	GO_BP	ALOX5,ENAM,LTF,MEF2C,OSR1,TGFB3_x000D_
GO:0033674	0.0481489	2.10193	4.03391	8	80	positive regulation of kinase activity	GO_BP	ADRA1A,ADRA2A,AFAP1L2,AGT,ANG,AREG,CD300A,CDC6,CENPE,DGKQ,EDN3,EPHA8,ERBB3,EREG,ERN2,FGF13,FGF18,FGFR2,FLT4,FPR2,FZD5,IL18,IL1B,ITGB1BP1,LCP2,LTF,MAP2K6,MST1R,NCF1,NTRK1,NTRK2,PIFO,PIK3CG,PPP2R3C,PRLR,RIPK3,SPATC1L,TNFSF15,TYRO3_x000D_
GO:0040007	0.0482124	1.27568	48.3071	60	947	growth	GO_BP	ADRA1A,AGR2,AGT,APBA1,AREG,ARMC12,BBS4,BTG1,CCL11,CEACAM1,COBL,CRABP2,CSH1,CXCR4,DCLK1,DLL1,DMBX1,DUSP9,ECM1,EDN3,EPPK1,EREG,FGF13,FGFR2,GHSR,IL17RB,ING2,KCNK2,KLK6,MAP2,MEF2C,MSX1,MTM1,MUSTN1,MYOD1,N6AMT1,NKD1,NPR1,NRN1,PI16,PRLR,RGS4,S100A9,SCNN1B,SGCA,SGK2,SH3GL2,SLC12A5,SLC25A33,SLC44A4,SOX2,ST8SIA2,STIL,SYT1,TBX2,TMPRSS4,TNS2,TP73,TXK,VPS54_x000D_
GO:1903037	0.0482416	1.47023	17.5477	25	344	regulation of leukocyte cell-cell adhesion	GO_BP	ADA,ALOX5,ARG2,CD300A,CD6,CEACAM1,EBI3,FGL2,HLA-DOA,HLA-DQA1,IL15,IL18,IL1A,IL1B,IL20RB,KLF4,LAG3,LCK,LGALS9C,LILRB4,NLRP3,PTAFR,VNN1,VTCN1,ZBTB16_x000D_
GO:0098662	0.0483997	1.34924	30.4831	40	602	inorganic cation transmembrane transport	GO_BP	ADRA2A,ATP1A3,ATP2A1,ATP7B,CACHD1,CACNA1A,CACNA1G,CACNA2D3,CCT8L2,CLCN5,CXCL10,EDN3,FGF13,FXYD6,FXYD7,GAL,GJC2,GP1BB,GPER1,GRIN3B,HECW1,HECW2,ITPR1,JPH1,JPH3,KCNA1,KCNH2,KCNK12,KCNK16,KCNK2,KCNS1,KCNV1,LCK,LRRC38,NOS1AP,NTSR1,OSR1,PDE4B,PIK3CG,PLP1,RGS4,RHCE,SCN3B,SCNN1B,SLC12A5,SLC34A3,SLC47A1,SLC6A18,SLC6A2,SLC6A7,TESC,TMEM38A,TRPM3,TRPV6,UCP2,WNK2_x000D_
GO:0071674	0.0485797	1.63719	10.1511	16	199	mononuclear cell migration	GO_BP	ALOX5,C3AR1,CCL1,CCL11,CCL14,CCL18,CCL23,CCL7,CXCL10,CXCL17,CXCR4,ECM1,FPR2,ITGAL,PIK3CG,RIPK3_x000D_
GO:0009725	0.0489738	1.29128	42.951	54	842	response to hormone	GO_BP	AANAT,ADRA1A,ADRA2A,AGT,AKR1C2,ANG,AREG,ATP1A3,BBS4,BRIP1,BTG1,CCNA2,CDC6,CEACAM1,CITED1,CSH1,CTSH,DHH,EBI3,EGR2,EPHA8,EREG,GAL,GCK,GHSR,GPER1,GPT,HCLS1,HSD11B2,IL1B,KLF15,MAOB,MEF2C,MGARP,MYOD1,NODAL,NR1H4,NR2E3,NR5A1,PDK4,PRLR,PTAFR,RAMP2,REG3A,SCGB2A2,SERPINF1,SLC25A33,SLC5A5,SSTR1,TFF1,TGFB3,TNS2,UCP2,ZNF366_x000D_
GO:0006805	0.049027	1.90781	5.50915	10	108	xenobiotic metabolic process	GO_BP	ACSM1,BPHL,CBR3,CYP2C19,CYP46A1,GSTA1,GSTM1,N6AMT1,NAT1,UGT2B11_x000D_
GO:0016358	0.0492535	1.58309	11.7835	18	231	dendrite development	GO_BP	BBS4,CAMK2B,CDC20,COBL,DCLK1,GPR37,HECW1,HECW2,LST1,MAP1A,MAP2,MEF2C,NGEF,NLGN1,RTN4IP1,SARM1,SHANK3,SLC12A5_x000D_
GO:0051147	0.0494118	1.73749	7.80463	13	153	regulation of muscle cell differentiation	GO_BP	CTH,DLL1,EREG,FGFR2,GPER1,MEF2C,MSX1,MYLK3,MYOD1,OLFM2,PI16,RGS4,TCF23_x000D_
GO:0001708	0.0495979	2.22467	3.3545	7	66	cell fate specification	GO_BP	ATOH1,DHH,DLL1,EYA1,FOXA2,MYT1L,NODAL,SOX2,TBX10,TBX18,TBX2,TLX3_x000D_
GO:0008277	0.0497665	1.78157	7.03947	12	138	regulation of G protein-coupled receptor signaling pathway	GO_BP	ADA,DGKQ,GPER1,KLK6,PDE4B,PHF24,PLEK,PTGDR2,RAMP2,RGS16,RGS20,RGS4_x000D_
GO:0060294	0.0497665	1.78157	7.03947	12	138	cilium movement involved in cell motility	GO_BP	AKAP4,ARMC12,BBS4,CFAP206,CFAP46,ENO4,ING2,LDHC,ROPN1L,TBC1D21,TNP1,TPPP2_x000D_
GO:0006820	0.0498609	1.3966	23.5835	32	465	anion transport	GO_BP	ABCB4,AGT,APBA1,AVPR1B,BDKRB2,CCT8L2,CEACAM1,CLCN1,CLCN2,CLCN5,CLIC5,CLIC6,CYP4A11,EMB,FOLR2,GABRQ,GLRB,IL1A,IL1B,MAP2K6,MGST1,NMUR1,NTRK2,NTSR1,PRKG2,PTAFR,RGS4,SLC10A1,SLC12A5,SLC25A19,SLC26A9,SLC34A3,SLC3A1,SLC44A4,SLC47A1,SLC5A12,SLC5A5,SLC6A7,SLC7A8,SLCO5A1_x000D_
GO:0005887	5.52772e-05	1.51013	84.6953	120	1626	integral component of plasma membrane	GO_CC	ABCB4,ADAM29,ADCY1,ADRA1A,ADRA2A,ADRB3,ATP1A3,ATP7B,AVPR1B,BDKRB2,C3AR1,C8G,CACNA1G,CD6,CD69,CEACAM1,CLCN1,CLCN2,CLCN5,CLEC2D,CNTFR,COL13A1,CSF3R,DCLK1,DLL1,EMB,EPHA8,ERBB3,EREG,ESYT3,FCER2,FGFR2,FLT4,FXYD6,FZD5,GABRQ,GHSR,GJA3,GJB4,GLRB,GP1BB,GPER1,GPR3,GPR37,GPR88,GRIA4,GRIK4,GRIN3B,GRM6,GRM8,GSG1L,HCAR3,HLA-DQA1,ICAM2,IL17RB,IL20RB,ITGAD,ITGAL,ITGAM,ITGBL1,KCNA1,KCNH2,KCNK12,KCNK16,KCNK2,KCNS1…
GO:0045095	7.55099e-05	3.41159	5.33061	16	102	keratin filament	GO_CC	EPPK1,GPER1,KRT13,KRT14,KRT71,KRT74,KRTAP1-1,KRTAP10-4,KRTAP3-2,KRTAP4-2,KRTAP9-1,KRTAP9-3,KRTAP9-4,KRTAP9-6,KRTAP9-7,KRTAP9-8_x000D_
GO:0060342	0.000547101	54.5612	0.209044	3	4	photoreceptor inner segment membrane	GO_CC	ATP1A3,RDH12,RHO_x000D_
GO:0016324	0.000587264	1.93404	18.7094	34	358	apical plasma membrane	GO_CC	ABCB4,ACY3,CEACAM1,CLIC5,CNTFR,CRB2,CYP4A11,DLL1,ERBB3,GPIHBP1,KCNA1,KCNK2,KISS1,LCT,MREG,MYO1A,NOD1,NPC1L1,PARD6A,PKHD1,PLB1,PRKG2,PTH1R,SCNN1B,SLC26A9,SLC34A3,SLC3A1,SLC44A4,SLC47A1,SLC5A12,SLC6A18,SLC7A8,UMOD,UPK1A_x000D_
GO:0097124	0.00131444	27.2791	0.261304	3	5	cyclin A2-CDK2 complex	GO_CC	CCNA1,CCNA2,CCNO_x000D_
GO:0071944	0.00165307	1.73777	23.7906	39	487	cell periphery	GO_CC	ABCB4,ACY3,ADA,ADAM29,ADAMTS15,ADAMTS18,ADAMTSL2,ADAP1,ADCY1,ADRA1A,ADRA2A,ADRB3,AFAP1L2,AGT,AIFM2,ALPI,AMELY,ANG,ANKRD20A1,AOC1,APBA1,ARL6,ATP10B,ATP1A3,ATP7B,AVPR1B,BBS4,BDKRB2,BFSP1,BGN,BRPF1,BTNL10,BTNL3,C3AR1,C8G,CABP7,CACHD1,CACNA1A,CACNA1G,CACNA2D3,CASP1,CBLC,CCBE1,CCDC70,CD300A,CD6,CD69,CDH1,CDH17,CDH20,CEACAM1,CENPJ,CFC1,CGN,CLCN1,CLCN2,CLCN5,CLDN10,CLEC2D,CLIC5,CLIC6,CNKSR1,CNNM1,CNTFR,…
GO:0005576	0.00229522	1.23335	242.438	281	4639	extracellular region	GO_CC	ABCB4,ACOT11,ACRBP,ACSM1,ACY3,ADAMTS15,ADAMTS18,ADAMTSL2,ADCY1,AGR2,AGT,AIFM2,ALDH8A1,ALOX5,ALPI,AMELY,ANG,AOC1,APOL4,APOO,AREG,ARL6,ATP1A3,BGN,BMP8A,BPIFB2,BRINP2,C16orf89,C3orf33,C8G,CBR3,CCBE1,CCDC103,CCDC70,CCL1,CCL11,CCL14,CCL18,CCL23,CCL7,CD300A,CD6,CDC6,CDCA8,CDH1,CEACAM1,CEACAM16,CELA3A,CFC1,CHGB,CHIT1,CLEC18B,CLIC5,CLIC6,CMTM8,CNTFR,COL13A1,COL14A1,COL4A6,COL9A1,CPA6,CRABP2,CRB2,CRH,CRIS…
GO:0031012	0.00264095	2.3644	7.30566	16	141	extracellular matrix	GO_CC	ADAMTS15,ADAMTS18,ADAMTSL2,AGT,AMELY,ANG,BGN,CCBE1,COL13A1,COL14A1,COL4A6,COL9A1,CTSH,DSPP,ECM1,EGFL6,EMID1,ENAM,ENTPD2,FBLN2,FGFR2,FGL2,FMOD,HMCN2,ITIH2,LAMA2,LINGO3,LINGO4,LRRN1,LRRN3,LUM,MBL2,MMP10,MMP11,MMRN2,MUC6,OVGP1,PI3,PRG2,S100A9,SERPINA5,SERPINF1,SERPING1,SLPI,TGFB3,TINAG,UCMA_x000D_
GO:0031225	0.00327458	2.18255	8.83209	18	169	anchored component of membrane	GO_CC	ALPI,CFC1,CNTFR,FOLR2,GPIHBP1,ITLN1,LY6G6C,LYPD1,LYPD4,LYPD6B,LYPD8,MSLN,NOD1,NRN1,PKHD1,SYN1,UMOD,VNN1_x000D_
GO:0005922	0.00389534	5.69001	1.09748	5	21	connexin complex	GO_CC	GJA3,GJB1,GJB4,GJB5,GJC2_x000D_
GO:0099512	0.00426143	1.4293	51.7905	71	991	supramolecular fiber	GO_CC	ADRA1A,AKAP4,ARL6,BFSP1,CENPE,CENPJ,CEP162,CEP57L1,CFAP206,COBL,DES,DNAH9,DNAI2,DYNC2H1,EPPK1,EVPLL,FGF13,GPER1,HAUS1,HAUS4,HCK,HCLS1,JPH1,KATNA1,KATNAL2,KIF18A,KIF21B,KIFC1,KNTC1,KRT13,KRT14,KRT15,KRT23,KRT33A,KRT38,KRT71,KRT74,KRTAP1-1,KRTAP10-4,KRTAP11-1,KRTAP19-5,KRTAP23-1,KRTAP3-2,KRTAP4-2,KRTAP6-2,KRTAP9-1,KRTAP9-3,KRTAP9-4,KRTAP9-6,KRTAP9-7,KRTAP9-8,LUM,MAP1A,MAP2,MTM1,MX2,MYH2,MYH7,MYO18B…
GO:0009986	0.0053288	1.42477	49.7001	68	951	cell surface	GO_CC	ADA,ADAM29,ADAMTS15,AREG,BGN,BTNL10,BTNL3,CD6,CD69,CDH17,CEACAM1,CFC1,CLEC2D,CNTFR,CSF3R,CXCL10,CXCR4,DNAI2,EBI3,FCER2,FGFBP1,FGFR2,FOLR2,FZD5,GHSR,GLDN,GPIHBP1,GPR37,IL15,IL1A,INTU,ITGAD,ITGAL,ITGAM,ITGBL1,KCNA1,KCNH2,KCNK2,KISS1R,LAG3,LILRB4,LTF,LY6G6C,MBL2,MSLN,MST1R,NLGN1,NRROS,NTRK1,NTSR1,PKHD1,PRLR,PSG11,PSG3,RAET1E,RAMP2,RTP1,SCNN1B,SERPINA5,SLAMF7,SLC26A9,SLC6A2,TGFB3,TYRO3,UMOD,UPK1A,VTC…
GO:0044307	0.00790134	36.3386	0.156783	2	3	dendritic branch	GO_CC	MAP1A,MAP2_x000D_
GO:0031514	0.0081553	1.86646	11.8632	21	227	motile cilium	GO_CC	ACTL7A,AKAP4,BBS4,CCDC103,CFAP206,DNAH9,DNAI2,DYNC2H1,ENO4,INTU,LDHC,NME5,ODF3,RHO,ROPN1L,SPACA3,SPATC1L,TBC1D21,TPPP2,TSGA10,TTC29_x000D_
GO:0005879	0.0094281	9.09109	0.470348	3	9	axonemal microtubule	GO_CC	ARL6,CEP162,CFAP206_x000D_
GO:0031224	0.00957713	1.18304	278.832	312	5384	intrinsic component of membrane	GO_CC	ABCB10,ABCB4,ADAM29,ADCY1,ADRA1A,ADRA2A,ADRB3,AIFM2,ALG5,ALPI,AMIGO3,APOO,AREG,ASPRV1,ATL1,ATP10B,ATP1A3,ATP2A1,ATP7B,AVPR1B,B4GALNT2,BDKRB2,BTNL10,BTNL3,C3AR1,C3orf33,C8G,CABP7,CACHD1,CACNA1A,CACNA1G,CACNA2D3,CD300A,CD6,CD69,CDH1,CDH17,CDH20,CEACAM1,CEACAM21,CFC1,CHCHD6,CHODL,CHST13,CLCN1,CLCN2,CLCN5,CLDN10,CLEC2D,CLGN,CLIC5,CLIC6,CLRN2,CMTM8,CNNM1,CNTFR,COL13A1,COX8C,CRB2,CSF3R,CXCR4,CYP46A1,CY…
GO:0019898	0.0141061	1.65377	16.4099	26	314	extrinsic component of membrane	GO_CC	AP4B1,ARMC12,CDH1,CDH17,CDH20,CNTFR,DOC2A,EPN3,ESYT3,GNA14,GNB3,HCK,INPP5J,LCK,NCF1,NLRP10,OSR1,PIK3C2B,PIK3CG,RNF112,SARM1,SHANK3,STYK1,SYN1,TIAM1,UMOD_x000D_
GO:0043204	0.0142295	1.98561	7.99592	15	153	perikaryon	GO_CC	AVPR1B,AZIN2,CLCN2,DDN,FZD5,GJC2,KCNA1,NTSR1,PDE9A,RNF112,SERPINI1,SLC12A5,TIAM2,TMEM100,TMEM266_x000D_
GO:1990769	0.0152556	18.1683	0.209044	2	4	proximal neuron projection	GO_CC	GJC2,MAP2_x000D_
GO:0031094	0.0171248	6.81758	0.57487	3	11	platelet dense tubular network	GO_CC	ATP2A1,ITPR1,SERPINA5_x000D_
GO:0036157	0.0171248	6.81758	0.57487	3	11	outer dynein arm	GO_CC	CCDC103,DNAH9,DNAI2_x000D_
GO:0043194	0.018371	4.54755	1.04522	4	20	axon initial segment	GO_CC	KCNA1,MAP1A,MAP2,NFASC_x000D_
GO:0033017	0.0188621	3.12125	2.1427	6	41	sarcoplasmic reticulum membrane	GO_CC	ATP2A1,CAMK2B,JPH1,JPH3,NOS1AP,TMEM38A_x000D_
GO:0042995	0.0195535	2.16387	5.41824	11	106	cell projection	GO_CC	ACTL7A,ADRA2A,AKAP4,ANG,ANKK1,APBA1,ARL6,ATL1,ATP1A3,AVPR1B,AZIN2,BBS4,BRINP1,BRINP2,C5orf49,CACNA1A,CACNA1G,CAMK2B,CCDC103,CDH1,CEACAM1,CEACAM16,CENPJ,CEP126,CEP162,CEP41,CFAP206,CFAP46,CLCN2,CLUAP1,COBL,CYP46A1,DDN,DNAH9,DNAI2,DNER,DNHD1,DOC2A,DTNB,DYNC2H1,EMB,ENO4,EPHA8,EPPK1,EPS8L1,ERC2,FBXO45,FGF13,FZD5,GABRQ,GHSR,GJC2,GLDN,GLRB,GNB3,GPER1,GPR37L1,GPR88,GRIA4,GRM6,GUCA1A,HCK,ICAM2,INPP5J,INT…
GO:0005875	0.0205897	1.88903	8.36174	15	160	microtubule associated complex	GO_CC	ACTL7A,ACTL7B,CCDC103,CDCA8,DNAH9,DNAI2,DNHD1,DYNC2H1,HAUS1,HAUS4,KIF18A,KIF21B,KIFC1,MAP1A,MAP2_x000D_
GO:0008305	0.0211496	3.49966	1.62009	5	31	integrin complex	GO_CC	ITGAD,ITGAL,ITGAM,ITGBL1,PLP1_x000D_
GO:0005856	0.0218397	1.21529	121.82	143	2331	cytoskeleton	GO_CC	ABCB4,ABLIM2,ACTL7A,ACTL7B,AKAP4,ANG,ARL6,AUNIP,BBS4,BFSP1,C5orf49,CAMK2B,CCDC103,CCDC187,CCNA1,CCNF,CDC20,CDC6,CDCA8,CDH1,CENPE,CENPJ,CEP126,CEP162,CEP41,CEP57L1,CEP85,CFAP206,CFAP46,CGN,CHODL,CLIC5,CLUAP1,COBL,CYTH4,DES,DGKQ,DNAH9,DNAI2,DNHD1,DYNC2H1,EFR3B,EPPK1,ERC2,ESPL1,EVPLL,FGF13,FILIP1,GPER1,HAUS1,HAUS4,HCK,HCLS1,HECW2,HNF4G,IL17RB,INTU,ITGB1BP1,KATNA1,KATNAL2,KIF18A,KIF21B,KIFC1,KIZ,KLHL…
GO:0030314	0.0245497	12.1115	0.261304	2	5	junctional membrane complex	GO_CC	JPH1,JPH3_x000D_
GO:0072557	0.0245497	12.1115	0.261304	2	5	IPAF inflammasome complex	GO_CC	CASP1,NAIP_x000D_
GO:0097013	0.0245497	12.1115	0.261304	2	5	phagocytic vesicle lumen	GO_CC	LTF,MPO_x000D_
GO:0097356	0.0245497	12.1115	0.261304	2	5	perinucleolar compartment	GO_CC	EPPK1,ZDHHC19_x000D_
GO:0098850	0.0245497	12.1115	0.261304	2	5	extrinsic component of synaptic vesicle membrane	GO_CC	DOC2A,SYN1_x000D_
GO:0120025	0.0260348	1.21242	115.078	135	2202	plasma membrane bounded cell projection	GO_CC	ACTL7A,ADRA2A,AKAP4,ANG,APBA1,ARL6,ATL1,ATP1A3,AVPR1B,AZIN2,BBS4,BRINP1,BRINP2,C5orf49,CACNA1G,CAMK2B,CCDC103,CDH1,CEACAM1,CEACAM16,CENPJ,CEP126,CEP162,CEP41,CFAP206,CFAP46,CLCN2,CLUAP1,COBL,CYP46A1,DDN,DNAH9,DNAI2,DNER,DNHD1,DOC2A,DTNB,DYNC2H1,EMB,ENO4,EPHA8,EPS8L1,ERC2,FGF13,FZD5,GABRQ,GHSR,GJC2,GLDN,GLRB,GNB3,GPER1,GPR37L1,GPR88,GRIA4,GRM6,GUCA1A,ICAM2,INPP5J,INTU,ITGB1BP1,ITLN1,KCNA1,KCNK2,KI…
GO:0005886	0.0308053	1.15558	233.247	258	4605	plasma membrane	GO_CC	ABCB4,ACY3,ADA,ADAM29,ADAP1,ADCY1,ADRA1A,ADRA2A,ADRB3,AFAP1L2,AIFM2,ALPI,ANKRD20A1,AOC1,APBA1,ARL6,ATP10B,ATP1A3,ATP7B,AVPR1B,BBS4,BDKRB2,BFSP1,BGN,BRPF1,BTNL10,BTNL3,C3AR1,C8G,CABP7,CACHD1,CACNA1A,CACNA1G,CACNA2D3,CASP1,CBLC,CCDC70,CD300A,CD6,CD69,CDH1,CDH17,CDH20,CEACAM1,CENPJ,CFC1,CGN,CLCN1,CLCN2,CLCN5,CLDN10,CLEC2D,CLIC5,CLIC6,CNKSR1,CNNM1,CNTFR,COBL,COL13A1,CRB2,CSF3R,CXCL10,CXCR4,CYP4A11,CY…
GO:0099080	0.0319284	1.25643	69.6638	85	1333	supramolecular complex	GO_CC	ADRA1A,AKAP4,APOBEC3G,ARL6,BFSP1,CENPA,CENPE,CENPJ,CEP162,CEP57L1,CFAP206,COBL,COL4A6,CTSH,DDX28,DES,DNAH9,DNAI2,DYNC2H1,EPPK1,EVPLL,FASTKD3,FGF13,GPER1,HAUS1,HAUS4,HCK,HCLS1,ITGB3BP,JPH1,KAT8,KATNA1,KATNAL2,KIF18A,KIF21B,KIFC1,KNTC1,KRT13,KRT14,KRT15,KRT23,KRT33A,KRT38,KRT71,KRT74,KRTAP1-1,KRTAP10-4,KRTAP11-1,KRTAP19-5,KRTAP23-1,KRTAP3-2,KRTAP4-2,KRTAP6-2,KRTAP9-1,KRTAP9-3,KRTAP9-4,KRTAP9-6,KRTA…
GO:1990023	0.0336215	4.95744	0.731653	3	14	mitotic spindle midzone	GO_CC	CENPE,KIF18A,OR2A4_x000D_
GO:0005882	0.0338993	1.96893	5.89534	11	114	intermediate filament	GO_CC	BFSP1,DES,EPPK1,EVPLL,GPER1,KRT13,KRT14,KRT15,KRT23,KRT33A,KRT38,KRT71,KRT74,KRTAP1-1,KRTAP10-4,KRTAP11-1,KRTAP19-5,KRTAP23-1,KRTAP3-2,KRTAP4-2,KRTAP6-2,KRTAP9-1,KRTAP9-3,KRTAP9-4,KRTAP9-6,KRTAP9-7,KRTAP9-8_x000D_
GO:0031904	0.0340843	3.03238	1.82913	5	35	endosome lumen	GO_CC	AP4B1,CSH1,CTSH,NAPSA,PRLR_x000D_
GO:0001940	0.0355612	9.08317	0.313565	2	6	male pronucleus	GO_CC	CCNA2,TET3_x000D_
GO:0005593	0.0355612	9.08317	0.313565	2	6	FACIT collagen trimer	GO_CC	COL14A1,COL9A1_x000D_
GO:0032010	0.0355612	9.08317	0.313565	2	6	phagolysosome	GO_CC	NCF1,NCF4_x000D_
GO:0098985	0.0355612	9.08317	0.313565	2	6	asymmetric, glutamatergic, excitatory synapse	GO_CC	NLGN1,SHISA7_x000D_
GO:0120099	0.0355612	9.08317	0.313565	2	6	procentriole replication complex	GO_CC	CENPJ,STIL_x000D_
GO:0043198	0.0379398	2.93441	1.88139	5	36	dendritic shaft	GO_CC	GPER1,INPP5J,MAP1A,MAP2,NTSR1_x000D_
GO:1902495	0.0394016	1.46773	19.7024	28	377	transmembrane transporter complex	GO_CC	ATP1A3,ATP2A1,CACHD1,CACNA1A,CACNA1G,CACNA2D3,CLCN1,CLCN2,CLIC5,CLIC6,GABRQ,GLRB,GRIA4,GRIK4,GRIN3B,KCNA1,KCNH2,KCNK2,KCNS1,KCNV1,LRRC38,OLFM2,PDE4B,SCN3B,SCNN1B,SHISA7,TRPV6,UQCRHL_x000D_
GO:0032591	0.0404346	4.54407	0.783913	3	15	dendritic spine membrane	GO_CC	DDN,GPER1,SHISA7_x000D_
GO:0005741	0.0407803	1.65065	10.7135	17	205	mitochondrial outer membrane	GO_CC	AIFM2,APOO,ARMC12,BCL2A1,BPHL,CHCHD6,GPAT2,MAOB,MGARP,MGST1,MTERF3,PPP2R2B,RSAD2,RTN4IP1,SARM1,TOMM20L,TRAF3IP3_x000D_
GO:0062023	0.0430651	1.42538	22.4199	31	429	collagen-containing extracellular matrix	GO_CC	ADAMTS15,AGT,AMELY,ANG,BGN,COL13A1,COL14A1,COL4A6,COL9A1,CTSH,ECM1,EGFL6,ENTPD2,FBLN2,FGFR2,FGL2,FMOD,HMCN2,ITIH2,LAMA2,LUM,MBL2,MMRN2,PRG2,S100A9,SERPINA5,SERPINF1,SERPING1,SLPI,TGFB3,TINAG_x000D_
GO:0034706	0.0443241	3.30624	1.35878	4	26	sodium channel complex	GO_CC	CACNA1G,GRIK4,SCN3B,SCNN1B_x000D_
GO:0098590	0.0444376	1.29422	44.4592	56	867	plasma membrane region	GO_CC	ABCB4,ACY3,ADAM29,ADCY1,ADRA1A,ADRA2A,APBA1,ATP1A3,ATP7B,BBS4,CDH1,CDH17,CEACAM1,CLIC5,CNTFR,COL13A1,CRB2,CYP4A11,DDN,DLL1,DTNB,EPN3,EPPK1,EPS8L1,ERBB3,ERC2,FBXO45,FXYD6,GABRQ,GHSR,GLRB,GPER1,GPIHBP1,GPR37L1,GRIA4,GRID2IP,GRIK4,GRIN3B,GSG1L,HCK,HMCN2,ICAM2,ITGAM,ITLN1,KCNA1,KCNK2,KIF18A,KISS1,LCP2,LCT,LRP3,LYPD4,MASTL,MEGF11,MREG,MST1R,MYO1A,NAIP,NLGN1,NOD1,NOS1AP,NPC1L1,OR2A4,PARD6A,PDE9A,PKHD1,…
GO:0043025	0.0476243	1.4853	16.6849	24	322	neuronal cell body	GO_CC	ADRA2A,ANG,ATP1A3,AVPR1B,AZIN2,BRINP1,BRINP2,CACNA1A,CLCN2,COBL,CRH,DDN,DNER,FZD5,GAL,GJC2,GRIA4,GRIN3B,KCNA1,KCNK2,KISS1,KLHL14,MAP1A,MAP2,NCF1,NTRK1,NTSR1,PDE1A,PDE1C,PDE9A,RNF112,SERPINF1,SERPINI1,SLC12A5,SLC6A2,TAC1,TGFB3,TIAM2,TMEM100,TMEM266,TNS2_x000D_
GO:0033061	0.0480856	7.26614	0.365826	2	7	DNA recombinase mediator complex	GO_CC	SWI5,XRCC3_x000D_
GO:0043203	0.0480856	7.26614	0.365826	2	7	axon hillock	GO_CC	MAP2,SERPINF1_x000D_
GO:0097208	0.0480856	7.26614	0.365826	2	7	alveolar lamellar body	GO_CC	CTSH,NAPSA_x000D_
GO:0097486	0.0480856	7.26614	0.365826	2	7	multivesicular body lumen	GO_CC	CTSH,NAPSA_x000D_
GO:1990913	0.0480856	7.26614	0.365826	2	7	sperm head plasma membrane	GO_CC	ADAM29,RHO_x000D_
GO:0034703	0.0490129	1.63538	10.1646	16	195	cation channel complex	GO_CC	ATP2A1,CACHD1,CACNA1A,CACNA1G,CACNA2D3,GRIA4,GRIK4,GRIN3B,KCNA1,KCNH2,KCNK2,KCNS1,KCNV1,LRRC38,OLFM2,PDE4B,SCN3B,SCNN1B,SHISA7,TRPV6_x000D_
GO:0005524	0.0023883	1.3736	80.1165	105	1472	ATP binding	GO_MF	AARS2,ABCB10,ABCB4,ACSM1,ACSM3,ACSM4,ADCY1,AK9,ANKK1,ATAD2B,ATP10B,ATP1A3,ATP2A1,ATP7B,BRIP1,CAMK2B,CCT8L2,CDC34,CDC6,CDKL4,CENPE,CHKA,CKMT1A,CKMT1B,CKMT2,CLCN5,CMPK2,DAPK2,DCLK1,DCLK3,DDX28,DGKQ,DNAH9,DNHD1,DYNC2H1,ENTPD2,EPHA8,ERBB3,ERN2,FGFR2,FLT4,GCK,HCK,HELLS,HSPA1L,HUNK,IDNK,KATNA1,KATNAL2,KIF18A,KIF21B,KIFC1,LCK,LIG1,MAP2K6,MAP3K6,MAPK4,MASTL,MCM6,MLKL,MOV10L1,MST1R,MYH2,MYH7,MYLK3,MYO18B,…
GO:0008188	0.00267502	3.77856	2.44921	8	45	neuropeptide receptor activity	GO_MF	GAL,GPR37,KISS1R,NMBR,NMUR1,NPY2R,NTSR1,SSTR1_x000D_
GO:0004111	0.00283957	17.4224	0.326562	3	6	creatine kinase activity	GO_MF	CKMT1A,CKMT1B,CKMT2_x000D_
GO:1990254	0.00283957	17.4224	0.326562	3	6	keratin filament binding	GO_MF	EPPK1,KRT14,KRT74_x000D_
GO:0030554	0.00293523	1.35557	84.1985	109	1547	adenyl nucleotide binding	GO_MF	AARS2,ABCB10,ABCB4,ACOT11,ACSM1,ACSM3,ACSM4,ADCY1,AK9,ANKK1,ATAD2B,ATP10B,ATP1A3,ATP2A1,ATP7B,BRIP1,CAMK2B,CCT8L2,CDC34,CDC6,CDKL4,CENPE,CHKA,CKMT1A,CKMT1B,CKMT2,CLCN5,CMPK2,CNBD2,DAPK2,DCLK1,DCLK3,DDX28,DGKQ,DNAH9,DNHD1,DYNC2H1,ENTPD2,EPHA8,ERBB3,ERN2,FGFR2,FLT4,GCK,HCK,HELLS,HSPA1L,HUNK,IDNK,KATNA1,KATNAL2,KIF18A,KIF21B,KIFC1,LCK,LIG1,MAP2K6,MAP3K6,MAPK4,MASTL,MCM6,MLKL,MOV10L1,MST1R,MYH2,MYH7,…
GO:0030414	0.00303105	2.10264	10.1778	20	187	peptidase inhibitor activity	GO_MF	AGT,CRB2,CST7,CST9,ITIH2,LTF,LXN,NAIP,PI16,PI3,PTTG1,RENBP,SERPINA5,SERPINA6,SERPINF1,SERPING1,SERPINI1,SLPI,WFDC2,WFIKKN2_x000D_
GO:0022803	0.00421061	1.61144	26.6692	41	490	passive transmembrane transporter activity	GO_MF	CACHD1,CACNA1A,CACNA1G,CACNA2D3,CCT8L2,CLCN1,CLCN2,CLCN5,CLIC5,CLIC6,GABRQ,GJA3,GJB1,GJB4,GJB5,GJC2,GLRB,GRIA4,GRIK4,GRIN3B,ITPR1,KCNA1,KCNH2,KCNK12,KCNK16,KCNK2,KCNS1,KCNV1,LRRC38,PANX3,RHCE,SCN3B,SCNN1B,SLC12A5,SLC14A1,SLC26A9,STEAP1,TMC7,TMEM38A,TRPM3,TRPV6_x000D_
GO:0005243	0.00463336	5.45135	1.14297	5	21	gap junction channel activity	GO_MF	GJA3,GJB1,GJB4,GJB5,GJC2_x000D_
GO:0004321	0.00476868	13.0661	0.380989	3	7	fatty-acyl-CoA synthase activity	GO_MF	ACSM1,ACSM3,ACSM4_x000D_
GO:0017046	0.00668309	3.17615	2.8302	8	52	peptide hormone binding	GO_MF	AVPR1B,EBI3,GHSR,NPR1,PRLR,PTH1R,PTH2R,RAMP2_x000D_
GO:0004114	0.00700095	4.84509	1.25182	5	23	3',5'-cyclic-nucleotide phosphodiesterase activity	GO_MF	PDE1A,PDE1C,PDE4B,PDE7A,PDE9A_x000D_
GO:0004712	0.0072399	1.59358	24.2744	37	446	protein serine/threonine/tyrosine kinase activity	GO_MF	ANKK1,CAMK2B,CDKL4,DAPK2,DCLK1,DCLK3,EPHA8,ERBB3,ERN2,FGFR2,FLT4,HCK,HUNK,LCK,MAP2K6,MAP3K6,MAPK4,MASTL,MST1R,MYO3B,NEK11,NEK5,NTRK1,NTRK2,PIK3CG,PKN3,PRKG2,RIPK3,RPS6KL1,SBK1,SGK2,STYK1,TSSK6,TXK,TYRO3,VRK1,WNK2_x000D_
GO:0030546	0.00852551	1.54576	26.9958	40	496	signaling receptor activator activity	GO_MF	AGT,AREG,BMP8A,CCL1,CCL11,CCL14,CCL18,CCL23,CCL7,CHGB,CMTM8,CRH,CSH1,CXCL10,DAND5,DEFB103A,DGKQ,EBI3,EDN3,EREG,FAM3D,FGF13,FGF18,GAL,GDF11,GDF7,GUCA2A,IFNL2,IL15,IL16,IL18,IL1A,IL1B,MIA,NODAL,SPX,TFF1,TGFB3,TNFSF15,WNT9A_x000D_
GO:0004060	0.00855694	34.814	0.163281	2	3	arylamine N-acetyltransferase activity	GO_MF	AANAT,NAT1_x000D_
GO:0004117	0.00855694	34.814	0.163281	2	3	calmodulin-activated dual specificity 3',5'-cyclic-GMP, 3',5'-cyclic-AMP phosphodiesterase activity	GO_MF	PDE1A,PDE1C_x000D_
GO:0047115	0.00855694	34.814	0.163281	2	3	trans-1,2-dihydrobenzene-1,2-diol dehydrogenase activity	GO_MF	AKR1C2,DHDH_x000D_
GO:0048101	0.00855694	34.814	0.163281	2	3	calmodulin-activated 3',5'-cyclic-GMP phosphodiesterase activity	GO_MF	PDE1A,PDE1C_x000D_
GO:0030021	0.0093263	5.82062	0.869376	4	16	extracellular matrix structural constituent conferring compression resistance	GO_MF	AMELY,BGN,ENAM,FMOD,LUM,PRG2_x000D_
GO:0061135	0.00964081	1.90337	10.5588	19	194	endopeptidase regulator activity	GO_MF	AGT,CRB2,CST7,CST9,ITIH2,LTF,LXN,NAIP,PI3,PTTG1,RENBP,SERPINA5,SERPINA6,SERPINF1,SERPING1,SERPINI1,SLPI,WFDC2,WFIKKN2_x000D_
GO:0047760	0.0105435	8.70971	0.489842	3	9	butyrate-CoA ligase activity	GO_MF	ACSM1,ACSM3,ACSM4_x000D_
GO:0005244	0.01372	1.82942	10.9398	19	201	voltage-gated ion channel activity	GO_MF	CACHD1,CACNA1A,CACNA1G,CACNA2D3,CLCN1,CLCN2,CLCN5,CLIC5,CLIC6,GRIN3B,KCNA1,KCNH2,KCNK12,KCNK16,KCNK2,KCNS1,KCNV1,LRRC38,SCN3B_x000D_
GO:0004190	0.0140367	3.96325	1.46953	5	27	aspartic-type endopeptidase activity	GO_MF	ASPRV1,CTSE,DDI1,NAPSA,PGC_x000D_
GO:0008066	0.0140367	3.96325	1.46953	5	27	glutamate receptor activity	GO_MF	GRIA4,GRIK4,GRIN3B,GRM6,GRM8_x000D_
GO:0016813	0.0144595	7.46504	0.544269	3	10	hydrolase activity, acting on carbon-nitrogen (but not peptide) bonds, in linear amidines	GO_MF	AGMAT,ARG2,PADI3_x000D_
GO:0097367	0.0152289	1.23202	122.297	145	2247	carbohydrate derivative binding	GO_MF	AARS2,ABCB10,ABCB4,ACOT11,ACSM1,ACSM3,ACSM4,ADAMTS15,ADCY1,AK9,ANG,ANKK1,AOC1,ARL6,ATAD2B,ATL1,ATP10B,ATP1A3,ATP2A1,ATP7B,BGN,BRIP1,CAMK2B,CCL23,CCL7,CCT8L2,CD6,CDC34,CDC6,CDKL4,CENPE,CHIT1,CHKA,CKMT1A,CKMT1B,CKMT2,CLCN5,CMPK2,CNBD2,COL13A1,CXCL10,DAPK2,DCLK1,DCLK3,DDX28,DGKQ,DIRAS2,DNAH9,DNHD1,DYNC2H1,ENTPD2,EPHA8,ERBB3,ERN2,FGFBP1,FGFR2,FLT4,GBP4,GBP6,GCK,GNA14,HCK,HELLS,HSPA1L,HUNK,IDNK,IFI44L…
GO:0008009	0.0161304	2.90888	2.66692	7	49	chemokine activity	GO_MF	CCL1,CCL11,CCL14,CCL18,CCL23,CCL7,CXCL10_x000D_
GO:0036094	0.016149	1.2199	134.652	158	2474	small molecule binding	GO_MF	AARS2,ABCB10,ABCB4,ACAD11,ACCS,ACOT11,ACSM1,ACSM3,ACSM4,ADAP1,ADCY1,AIFM2,AK9,ALAS2,ALKBH3,ANKK1,ARL6,ATAD2B,ATL1,ATP10B,ATP1A3,ATP2A1,ATP7B,BRIP1,C8G,CAMK2B,CBR3,CCT8L2,CDC34,CDC6,CDKL4,CENPE,CHKA,CKMT1A,CKMT1B,CKMT2,CLCN5,CMPK2,CNBD2,CRABP2,CTH,CXCR4,CYP27C1,CYP2C19,DAPK2,DCLK1,DCLK3,DDO,DDX28,DGKQ,DHDH,DIRAS2,DNAH9,DNHD1,DYNC2H1,ENTPD2,EPHA8,ERBB3,ERN2,FGFR2,FLT4,FOLR2,FTCDNL1,GBP4,GBP6,GCK,GL…
GO:0004568	0.016497	17.406	0.217708	2	4	chitinase activity	GO_MF	CHIT1,OVGP1_x000D_
GO:0008502	0.016497	17.406	0.217708	2	4	melatonin receptor activity	GO_MF	MTNR1A,RORB_x000D_
GO:0051380	0.016497	17.406	0.217708	2	4	norepinephrine binding	GO_MF	ADRA2A,ADRB3_x000D_
GO:0102391	0.016497	17.406	0.217708	2	4	decanoate-CoA ligase activity	GO_MF	ACSM1,ACSM4_x000D_
GO:0004867	0.01743	2.2099	5.33384	11	98	serine-type endopeptidase inhibitor activity	GO_MF	AGT,ITIH2,PI3,SERPINA5,SERPINA6,SERPINF1,SERPING1,SERPINI1,SLPI,WFDC2,WFIKKN2_x000D_
GO:0032555	0.0179474	1.24333	102.54	123	1884	purine ribonucleotide binding	GO_MF	AARS2,ABCB10,ABCB4,ACOT11,ACSM1,ACSM3,ACSM4,ADCY1,AK9,ANKK1,ARL6,ATAD2B,ATL1,ATP10B,ATP1A3,ATP2A1,ATP7B,BRIP1,CAMK2B,CCT8L2,CDC34,CDC6,CDKL4,CENPE,CHKA,CKMT1A,CKMT1B,CKMT2,CLCN5,CMPK2,CNBD2,DAPK2,DCLK1,DCLK3,DDX28,DGKQ,DIRAS2,DNAH9,DNHD1,DYNC2H1,ENTPD2,EPHA8,ERBB3,ERN2,FGFR2,FLT4,GBP4,GBP6,GCK,GNA14,HCK,HELLS,HSPA1L,HUNK,IDNK,IFI44L,KATNA1,KATNAL2,KIF18A,KIF21B,KIFC1,LCK,LIG1,MAP2K6,MAP3K6,MAPK4,…
GO:0005247	0.0190888	6.53153	0.598696	3	11	voltage-gated chloride channel activity	GO_MF	CLCN1,CLCN2,CLCN5_x000D_
GO:0022836	0.0193947	1.57521	18.5052	28	340	gated channel activity	GO_MF	CACHD1,CACNA1A,CACNA1G,CACNA2D3,CCT8L2,CLCN1,CLCN2,CLCN5,CLIC5,CLIC6,GABRQ,GLRB,GRIA4,GRIK4,GRIN3B,ITPR1,KCNA1,KCNH2,KCNK12,KCNK16,KCNK2,KCNS1,KCNV1,LRRC38,SCN3B,SCNN1B,TMC7,TRPM3_x000D_
GO:0043168	0.0194547	1.21525	129.808	152	2385	anion binding	GO_MF	AARS2,ABCB10,ABCB4,ACAD11,ACCS,ACSM1,ACSM3,ACSM4,ADAP1,ADCY1,AIFM2,AK9,AKR1C2,ALAS2,ALKBH3,ANKK1,ARL6,ATAD2B,ATL1,ATP10B,ATP1A3,ATP2A1,ATP7B,BRIP1,CAMK2B,CBR3,CCT8L2,CDC34,CDC6,CDKL4,CENPE,CHKA,CKMT1A,CKMT1B,CKMT2,CLCN5,CMPK2,CNBD2,CRABP2,CTH,CYP27C1,DAPK2,DAPP1,DCLK1,DCLK3,DDO,DDX28,DGKQ,DIRAS2,DNAH9,DNHD1,DYNC2H1,ENTPD2,EPHA8,ERBB3,ERN2,FGFR2,FLT4,FOLR2,FTCDNL1,GBP4,GBP6,GCK,GLRB,GNA14,GPT,GRIN…
GO:0033218	0.0204093	1.51913	21.8796	32	402	amide binding	GO_MF	ACOT11,ANG,APBA1,ATP1A3,AVPR1B,CACNA1A,EBI3,FOLR2,FPR2,FTCDNL1,FZD5,GHSR,GPR37,GPR37L1,GRIA4,GSTM1,HLA-DQA1,ITGAM,NLGN1,NMUR1,NPR1,NPY2R,PPIAL4A,PRLR,PTGDR2,PTH1R,PTH2R,RAMP2,SLC7A8,SSTR1,TLR1,TOMM20L_x000D_
GO:0016301	0.0228621	1.37153	39.1914	52	722	kinase activity	GO_MF	AK9,ANKK1,CAMK2B,CDKL4,CHKA,CKMT1A,CKMT1B,CKMT2,CMPK2,DAPK2,DCLK1,DCLK3,DGKQ,EPHA8,ERBB3,ERN2,FGFR2,FLT4,GCK,HCK,HUNK,HYKK,IDNK,LCK,MAP2K6,MAP3K6,MAPK4,MASTL,MST1R,MYLK3,MYO3B,NEK11,NEK5,NME5,NPR1,NTRK1,NTRK2,PDK4,PHKA2,PIK3C2B,PIK3CG,PIP5K1B,PKN3,PRKG2,PRPS1L1,RIPK3,RPS6KL1,SBK1,SGK2,STYK1,TSSK6,TXK,TYRO3,VRK1,WNK2_x000D_
GO:0008528	0.0234824	2.1017	5.57484	11	103	G protein-coupled peptide receptor activity	GO_MF	AVPR1B,BDKRB2,CXCR4,FPR2,GAL,GPR37,GPR37L1,KISS1R,MC1R,NMBR,NMUR1,NPR1,NPY2R,NTSR1,PTH1R,PTH2R,RAMP2,RXFP3,SSTR1_x000D_
GO:0005125	0.0245406	1.76879	10.0795	17	186	cytokine activity	GO_MF	AREG,BMP8A,CCL1,CCL11,CCL14,CCL18,CCL23,CCL7,CMTM8,CXCL10,EBI3,FAM3D,GDF11,GDF7,IFNL2,IL15,IL16,IL18,IL1A,IL1B,NODAL,TGFB3,TNFSF15,WNT9A_x000D_
GO:0005030	0.0265085	11.6033	0.272135	2	5	neurotrophin receptor activity	GO_MF	NTRK1,NTRK2_x000D_
GO:0018685	0.0265085	11.6033	0.272135	2	5	alkane 1-monooxygenase activity	GO_MF	CYP4A11,CYP4F8_x000D_
GO:0031726	0.0265085	11.6033	0.272135	2	5	CCR1 chemokine receptor binding	GO_MF	CCL23,CCL7_x000D_
GO:0042979	0.0265085	11.6033	0.272135	2	5	ornithine decarboxylase regulator activity	GO_MF	AZIN2,OAZ3_x000D_
GO:0042923	0.0280241	3.22839	1.74166	5	32	neuropeptide binding	GO_MF	GPR37,NMUR1,NPY2R,PTGDR2,SSTR1_x000D_
GO:0003777	0.0284833	2.36661	3.64661	8	67	microtubule motor activity	GO_MF	CENPE,DNAH9,DNAI2,DNHD1,DYNC2H1,KIF18A,KIF21B,KIFC1_x000D_
GO:0015645	0.0291205	3.87219	1.19739	4	22	fatty acid ligase activity	GO_MF	ACSM1,ACSM3,ACSM4,SLC27A3_x000D_
GO:0003774	0.0303154	2.76651	2.38434	6	44	cytoskeletal motor activity	GO_MF	CENPE,DNAH9,DNAI2,DNHD1,DYNC2H1,GPR88,KIF18A,KIF21B,KIFC1,MYH2,MYH7,MYO18B,MYO1A,MYO3B_x000D_
GO:0016773	0.0315106	1.35784	36.4661	48	670	phosphotransferase activity, alcohol group as acceptor	GO_MF	ANKK1,CAMK2B,CDKL4,CHKA,DAPK2,DCLK1,DCLK3,DGKQ,EPHA8,ERBB3,ERN2,FGFR2,FLT4,GCK,HCK,HUNK,HYKK,IDNK,LCK,MAP2K6,MAP3K6,MAPK4,MASTL,MST1R,MYLK3,MYO3B,NEK11,NEK5,NPR1,NTRK1,NTRK2,PDK4,PHKA2,PIK3C2B,PIK3CG,PIP5K1B,PKN3,PRKG2,RIPK3,RPS6KL1,SBK1,SGK2,STYK1,TSSK6,TXK,TYRO3,VRK1,WNK2_x000D_
GO:0005201	0.0331823	1.80891	8.12486	14	150	extracellular matrix structural constituent	GO_MF	AMELY,BGN,COL13A1,COL14A1,COL4A6,COL9A1,DSPP,ECM1,ENAM,FBLN2,FGL2,FMOD,HMCN2,LAMA2,LUM,MMRN2,MUC3A,MUC6,PRG2,UMOD_x000D_
GO:0005102	0.0373499	1.22448	84.9605	101	1561	signaling receptor binding	GO_MF	ADRA2A,AGR2,AGT,ANG,AREG,BDKRB2,BEX1,BEX5,BMP8A,BTNL10,BTNL3,CBLC,CCL1,CCL11,CCL14,CCL18,CCL23,CCL7,CDH17,CFC1,CHGB,CLEC2D,CLIC6,CMTM8,CNTFR,CRH,CSH1,CXCL10,CYTL1,DAND5,DEFB103A,DHH,DKK2,DLK2,DLL1,DNER,EBI3,ECM1,EDN3,EGFL6,EPS8L1,ERBB3,EREG,FAM3D,FCER2,FGF13,FGF18,FGL2,FPR2,GAL,GDF11,GDF7,GNA14,GRAPL,GUCA2A,HCK,ICAM2,IFNL2,IL15,IL16,IL18,IL1A,IL1B,ITGAD,ITGAL,ITGAM,ITGB1BP1,ITGBL1,KISS1,LAG3,LAMA…
GO:0004936	0.038343	8.702	0.326562	2	6	alpha-adrenergic receptor activity	GO_MF	ADRA1A,ADRA2A_x000D_
GO:0008131	0.038343	8.702	0.326562	2	6	primary amine oxidase activity	GO_MF	AOC1,MAOB_x000D_
GO:0030345	0.038343	8.702	0.326562	2	6	structural constituent of tooth enamel	GO_MF	AMELY,ENAM_x000D_
GO:0031702	0.038343	8.702	0.326562	2	6	type 1 angiotensin receptor binding	GO_MF	AGT,BDKRB2_x000D_
GO:0031849	0.038343	8.702	0.326562	2	6	olfactory receptor binding	GO_MF	RTP1,RTP4_x000D_
GO:0051379	0.038343	8.702	0.326562	2	6	epinephrine binding	GO_MF	ADRA2A,ADRB3_x000D_
GO:1990239	0.038343	8.702	0.326562	2	6	steroid hormone binding	GO_MF	ATP1A3,GPER1_x000D_
GO:0015108	0.0429316	1.96165	5.38827	10	99	chloride transmembrane transporter activity	GO_MF	CLCN1,CLCN2,CLCN5,CLIC5,CLIC6,GABRQ,GLRB,SLC12A5,SLC26A9,SLC6A2_x000D_
GO:0004714	0.0435714	2.30369	3.26562	7	60	transmembrane receptor protein tyrosine kinase activity	GO_MF	EPHA8,FGFR2,FLT4,MST1R,NTRK1,NTRK2,TYRO3_x000D_
GO:0015101	0.0443158	3.31845	1.36067	4	25	organic cation transmembrane transporter activity	GO_MF	SLC25A19,SLC44A4,SLC44A5,SLC7A8_x000D_
GO:0005516	0.0460016	1.6245	10.8854	17	200	calmodulin binding	GO_MF	ADCY1,ARPP21,CAMK2B,CEACAM1,CTH,DAPK2,MAP2,MYH2,MYH7,MYO1A,PDE1A,PDE1C,PHKA2,RGS16,RGS4,SYT1,TRPV6_x000D_
GO:0098772	0.0463099	1.19045	106.35	123	1954	molecular function regulator activity	GO_MF	ADAP1,AFAP1L2,AGT,AREG,ARHGAP11B,ARHGAP22,ARHGEF38,AZIN2,BMP8A,BRPF1,CASP1,CCL1,CCL11,CCL14,CCL18,CCL23,CCL7,CCNA1,CCNA2,CCNF,CCNO,CDC20,CHGB,CMTM8,CRB2,CRH,CSH1,CST7,CST9,CTSH,CXCL10,CYTH4,DAND5,DEFB103A,DENND2C,DEPDC1B,DGKQ,DKK2,DNMT3L,EBI3,EDN3,EPS8L1,ERBB3,EREG,FAM3D,FGF13,FGF18,FXYD6,FXYD7,GAL,GDF11,GDF7,GUCA1A,GUCA2A,IFNL2,IL15,IL16,IL18,IL1A,IL1B,ITGB1BP1,ITIH2,ITPR1,KCNS1,KCNV1,LCK,LILRB4…
GO:0005253	0.046782	2.01371	4.73514	9	87	anion channel activity	GO_MF	CCT8L2,CLCN1,CLCN2,CLCN5,CLIC5,CLIC6,GABRQ,GLRB,SLC26A9_x000D_

## Sheet: gostats.1243_podocyte_ang2_24h_
GOID	Pvalue	OddsRatio	ExpCount	Count	Size	Term	GO_type	genes_x000D_
GO:0051382	1.45189e-06	14.6584	0.938298	8	18	kinetochore assembly	GO_BP	CENPA,CENPC,CENPE,CENPF,CENPH,CENPK,CENPW,KNTC1_x000D_
GO:0051301	1.53301e-06	2.04205	32.4234	61	622	cell division	GO_BP	ASPM,BBS4,BLM,BRIP1,BUB1,BUB1B,C10orf99,CCNA2,CCNB2,CCNF,CDC6,CENPA,CENPC,CENPE,CENPF,CENPJ,CENPW,CETN3,CHEK2,CIT,CXCR5,ESPL1,FAM83D,FGF13,FGFR2,HAUS1,HAUS3,HAUS4,HELLS,ING2,ITGB1BP1,ITGB3BP,KATNA1,KIF11,KIF20B,KIF4A,KIFC1,KNTC1,LIG1,MAD2L1,MASTL,MIS18A,MIS18BP1,NCAPG,NCAPG2,NCAPH,NRDE2,NUSAP1,OOEP,PTN,PTTG1,RAB11FIP4,SETDB2,SKA3,TACC3,TGFB3,TOP2A,TPX2,VRK1,ZBTB16,ZWILCH_x000D_
GO:1905818	1.75548e-05	4.43828	3.75319	14	72	regulation of chromosome separation	GO_BP	BUB1,BUB1B,CDC6,CENPE,CENPF,ESPL1,HECW2,KNTC1,MAD2L1,PTTG1,TACC3,TTK,XRCC3,ZWILCH_x000D_
GO:0030071	5.17578e-05	4.58988	3.12766	12	60	regulation of mitotic metaphase/anaphase transition	GO_BP	BUB1,BUB1B,CDC6,CENPE,CENPF,ESPL1,HECW2,KNTC1,MAD2L1,TTK,XRCC3,ZWILCH_x000D_
GO:0000280	5.60636e-05	2.25646	15.8427	33	307	nuclear division	GO_BP	ASPM,BRIP1,BUB1,BUB1B,CCNB2,CDC6,CDCA8,CENPC,CENPE,CENPF,CENPK,CEP85,CHEK2,DNMT3L,DSCC1,EDN3,ESPL1,FANCA,FANCD2,GPR3,HECW2,HSF2BP,ING2,KIF11,KIF18A,KIF20B,KIF4A,KIFC1,KNTC1,MAD2L1,MASTL,MEIOC,MKI67,MSX1,MYBL2,NCAPG,NCAPG2,NCAPH,NUSAP1,OOEP,PIBF1,PLCB1,PSMC3IP,PTTG1,TACC3,TOP2A,TPX2,TTK,XRCC3,ZWILCH_x000D_
GO:0006693	0.000216304	4.58247	2.60638	10	50	prostaglandin metabolic process	GO_BP	AKR1C1,AKR1C2,ATP6V1B1,AVPR1A,CYP4F8,FABP5,GSTA1,GSTM1,PIBF1,PTGS1_x000D_
GO:0000278	0.000296715	1.60494	46.8106	71	898	mitotic cell cycle	GO_BP	BBS4,BLM,BRINP1,BTG1,BUB1,BUB1B,CCNA2,CCNB2,CCNF,CDC34,CDC6,CDCA8,CDKN3,CENPA,CENPC,CENPE,CENPF,CENPH,CENPJ,CENPK,CENPW,CEP85,CHEK2,CIT,DSCC1,EDN3,EDNRA,ESPL1,FANCD2,FOXM1,HECW2,KIF11,KIF18A,KIF20B,KIF4A,KIFC1,KNTC1,LIG1,MAD2L1,MASTL,MCM6,MEIOC,MEIS2,MKI67,MYBL2,NCAPG,NCAPG2,NCAPH,NEK11,NRDE2,NUSAP1,PIBF1,PKHD1,PLCB1,POLA1,PTTG1,RAD9B,RPA3,RRM2,SETDB2,SKA3,SPRY2,STIL,TACC2,TACC3,TP73,TPX2,TTK,VRK…
GO:0033046	0.000310634	4.84867	2.24149	9	43	negative regulation of sister chromatid segregation	GO_BP	BUB1,BUB1B,CENPF,KNTC1,MAD2L1,PTTG1,TTK,XRCC3,ZWILCH_x000D_
GO:2000816	0.000310634	4.84867	2.24149	9	43	negative regulation of mitotic sister chromatid separation	GO_BP	BUB1,BUB1B,CENPF,KNTC1,MAD2L1,PTTG1,TTK,XRCC3,ZWILCH_x000D_
GO:0033047	0.000527465	4.45478	2.39787	9	46	regulation of mitotic sister chromatid segregation	GO_BP	BUB1,BUB1B,CENPF,KNTC1,MAD2L1,PTTG1,TTK,XRCC3,ZWILCH_x000D_
GO:0007094	0.000640228	4.88066	1.98085	8	38	mitotic spindle assembly checkpoint signaling	GO_BP	BUB1,BUB1B,CENPF,KNTC1,MAD2L1,TTK,XRCC3,ZWILCH_x000D_
GO:0006198	0.000748726	14.6025	0.469149	4	9	cAMP catabolic process	GO_BP	PDE4D,PDE7A,PDE7B,PDE8A_x000D_
GO:0009187	0.000769115	4.72295	2.03298	8	39	cyclic nucleotide metabolic process	GO_BP	ADCY1,ADCY4,PDE4D,PDE7A,PDE7B,PDE8A,PDE9A,RORA_x000D_
GO:0031577	0.000769115	4.72295	2.03298	8	39	spindle checkpoint signaling	GO_BP	BUB1,BUB1B,CENPF,KNTC1,MAD2L1,TTK,XRCC3,ZWILCH_x000D_
GO:0051783	0.000920851	2.56087	7.24574	17	139	regulation of nuclear division	GO_BP	BUB1,BUB1B,CENPF,EDN3,ESPL1,GPR3,KIF20B,KNTC1,MAD2L1,MKI67,MSX1,NUSAP1,OOEP,PLCB1,TTK,XRCC3,ZWILCH_x000D_
GO:0007368	0.0010171	2.62418	6.67234	16	128	determination of left/right symmetry	GO_BP	ALG5,ARL6,BBS4,CFAP53,DISP1,DYNC2H1,LBX1,NEK8,NODAL,NPHP3,PITX2,SETDB2,STIL,TBC1D32,TBX1,TBX2_x000D_
GO:0001822	0.00122241	1.95274	15.7947	29	303	kidney development	GO_BP	CENPF,CTSH,DYNC2H1,EDNRA,EPHA7,EYA1,FGFR2,FREM2,GDF11,GLI3,HELLS,IFT27,IFT88,KLF15,NID1,NPHP3,NUP133,PCSK5,PKHD1,PLCE1,PTCD2,RGN,SFRP1,TBC1D32,TNS2,TP73,WNT11,WNT6,ZBTB16_x000D_
GO:1902100	0.00128497	4.3055	2.18936	8	42	negative regulation of metaphase/anaphase transition of cell cycle	GO_BP	BUB1,BUB1B,CENPF,KNTC1,MAD2L1,TTK,XRCC3,ZWILCH_x000D_
GO:0030263	0.00130453	27.3562	0.260638	3	5	apoptotic chromosome condensation	GO_BP	ERN2,GPER1,TOP2A_x000D_
GO:0045956	0.00139329	7.61026	0.88617	5	17	positive regulation of calcium ion-dependent exocytosis	GO_BP	CACNA1G,CACNA1I,DOC2B,SYT10,SYT7_x000D_
GO:0120162	0.00170391	2.80498	5.10851	13	98	positive regulation of cold-induced thermogenesis	GO_BP	ACADL,CXCR4,DBH,FABP5,FGF21,GATM,GPR3,IL18,JAK2,OMA1,PLAC8,PRDM16,UCP2_x000D_
GO:0000226	0.00176257	1.62069	31.7711	49	611	microtubule cytoskeleton organization	GO_BP	ASPM,AUNIP,BBS4,CCDC66,CCNB2,CCNF,CENPA,CENPE,CENPH,CENPJ,CEP295,CEP76,CEP85,CETN3,CFAP46,CHEK2,DNAAF3,ESPL1,FGF13,HAUS1,HAUS3,HAUS4,KATNA1,KATNAL2,KIAA0753,KIF11,KIF18A,KIF24,KIF4A,KIFC1,MAD2L1,MAP1A,MAP2,MNS1,MYBL2,NUSAP1,OOEP,PIBF1,PKHD1,PPP2R3C,RSPH1,SKA3,SPRY2,STIL,TACC2,TACC3,TBC1D21,TPX2,TTK,TTLL6,TTLL9,XRCC3_x000D_
GO:0009799	0.00242264	2.38802	7.24574	16	139	specification of symmetry	GO_BP	ALG5,ARL6,BBS4,CFAP53,DISP1,DYNC2H1,LBX1,NEK8,NODAL,NPHP3,PITX2,SETDB2,STIL,TBC1D32,TBX1,TBX2_x000D_
GO:0014034	0.00250789	18.2364	0.312766	3	6	neural crest cell fate commitment	GO_BP	EDNRA,SFRP1,WNT8A_x000D_
GO:1990918	0.00250789	18.2364	0.312766	3	6	double-strand break repair involved in meiotic recombination	GO_BP	BRIP1,FANCD2,HSF2BP_x000D_
GO:2000344	0.00259352	9.125	0.625532	4	12	positive regulation of acrosome reaction	GO_BP	CCDC87,FAM170B,PLB1,PLCB1_x000D_
GO:0070925	0.00300697	1.4744	46.8106	66	898	organelle assembly	GO_BP	ACTL7A,ARL6,ASPM,ATG2B,BBS4,CCDC66,CCNB2,CENPA,CENPC,CENPE,CENPF,CENPH,CENPJ,CENPK,CENPW,CEP162,CEP295,CEP41,CEP76,CFAP46,CFAP53,CHEK2,CLUAP1,DDX28,DNAAF3,DYNC2H1,DZIP1L,HAUS1,HAUS3,HAUS4,HCK,IFT88,KIAA0753,KIF11,KIF24,KIF27,KIF4A,KIFC1,KNTC1,MNS1,MTERF3,MTM1,MYBL2,MYOZ1,MYPN,NLGN1,NME5,NOP2,NPHP3,NPTX1,NRXN1,PIBF1,PKHD1,RAB7B,RSPH1,SMIM22,SRPX,STIL,SYT7,TBC1D12,TBC1D21,TBC1D32,TBC1D7,TMEM17,TPX2…
GO:0045839	0.00311864	3.65844	2.50213	8	48	negative regulation of mitotic nuclear division	GO_BP	BUB1,BUB1B,CENPF,KNTC1,MAD2L1,TTK,XRCC3,ZWILCH_x000D_
GO:0001655	0.00312531	1.78075	18.3489	31	352	urogenital system development	GO_BP	CENPF,CRIP1,CTSH,DYNC2H1,EDNRA,EPHA7,EYA1,FGFR2,FREM2,GDF11,GLI3,HELLS,IFT27,IFT88,KLF15,NID1,NPHP3,NUP133,PCSK5,PKHD1,PLCE1,PTCD2,RGN,SFRP1,TBC1D32,TBX18,TNS2,TP73,WNT11,WNT6,ZBTB16_x000D_
GO:0033044	0.00364911	2.02113	11.0511	21	212	regulation of chromosome organization	GO_BP	ATF7IP2,ATR,BUB1,BUB1B,CDC6,CENPE,CENPF,ESPL1,HECW2,KNTC1,MAD2L1,NCAPG,NCAPH,PKIB,PTTG1,SETDB2,TACC3,TOP2A,TTK,XRCC3,ZWILCH_x000D_
GO:0007059	0.00367661	3.228	3.12364	9	61	chromosome segregation	GO_BP	BRIP1,BUB1,BUB1B,CDC6,CDCA8,CENPC,CENPE,CENPF,CENPH,CENPK,CENPW,CEP85,DSCC1,ESPL1,FAM83D,FANCD2,HECW2,KIF18A,KIF4A,KIFC1,KNTC1,MAD2L1,MEIOC,MIS18A,MKI67,NCAPG,NCAPG2,NCAPH,NEK11,NEK8,NUSAP1,PIBF1,PSMC3IP,PTTG1,SETDB2,SKA3,TACC3,TOP2A,TTK,XRCC3,ZWILCH_x000D_
GO:0045665	0.00401843	2.95278	3.75319	10	72	negative regulation of neuron differentiation	GO_BP	ASPM,FEZF2,GDF11,GLI3,HEY1,LBX1,NKX2-2,NR2E1,SOX2,TP73_x000D_
GO:0034080	0.0042191	13.6766	0.364894	3	7	CENP-A containing chromatin assembly	GO_BP	CENPW,ITGB3BP,MIS18A_x000D_
GO:1990314	0.0042191	13.6766	0.364894	3	7	cellular response to insulin-like growth factor stimulus	GO_BP	CCNA2,GHSR,SLC25A33_x000D_
GO:0010817	0.00422512	1.62038	25.8553	40	496	regulation of hormone levels	GO_BP	AANAT,AKR1C1,AKR1C2,CCKAR,CCL5,CLCN2,CRABP1,CRY1,CYP11A1,CYP46A1,DDO,DISP1,DOC2B,EDN3,FDX1,GHSR,GIPR,GPER1,JAK2,KISS1,LIPE,NR0B2,NR5A1,PCLO,PCSK5,PDX1,PFKFB2,PLB1,PRMT3,RDH12,SCNN1B,SFRP1,SLC5A5,SULT1A1,SYT7,SYTL4,TRPV6,UCP2,UGT2B11,VSNL1_x000D_
GO:0009880	0.00490443	2.86018	3.85745	10	74	embryonic pattern specification	GO_BP	DISP1,FGFR2,FZD5,MEIS2,MESP2,NODAL,OOEP,STIL,TDRD6,ZBTB16_x000D_
GO:0032504	0.005341	1.44113	46.2894	64	888	multicellular organism reproduction	GO_BP	ACTL7A,ADA,ADIG,ANG,ASPM,AVPR1A,BBS4,BRINP1,BRIP1,BTG1,CCDC87,CCNB2,DBH,DDO,DNMT3L,EDNRA,FANCA,FANCD2,FKBP6,FOLR2,GHSR,HSF2BP,IFT27,IMMP2L,ING2,KIF18A,KISS1,MASTL,MEIOC,MNS1,MORN2,MTNR1A,NCAPH,NME5,NODAL,NPY5R,NR5A1,PACRG,PAQR5,PDILT,PI3,PTAFR,PTN,PTTG1,RGN,ROPN1L,RSPH1,SFRP1,SPANXB1,SPATA31C1,SPATC1L,TBATA,TBC1D21,TCF23,TDRD6,TGFB3,TOP2A,TSGA10,TTK,TYRO3,WFDC2,WIPF3,ZBTB16,ZGLP1_x000D_
GO:0046496	0.00558159	4.21592	1.66809	6	32	nicotinamide nucleotide metabolic process	GO_BP	HAAO,KYNU,NMNAT2,NMRK1,NMRK2,SARM1_x000D_
GO:0044784	0.00569721	5.10399	1.19181	5	23	metaphase/anaphase transition of cell cycle	GO_BP	BUB1,BUB1B,CDC6,CENPE,CENPF,ESPL1,HECW2,KNTC1,MAD2L1,TACC3,TTK,XRCC3,ZWILCH_x000D_
GO:0072698	0.00582806	3.25103	2.76277	8	53	protein localization to microtubule cytoskeleton	GO_BP	BBS4,FAM83D,KIAA0753,KIF20B,MAP1A,PIBF1,STIL,TTK_x000D_
GO:0042976	0.00631057	6.63525	0.781915	4	15	activation of Janus kinase activity	GO_BP	CCL5,CD300A,JAK2,PIBF1_x000D_
GO:0019227	0.00649025	10.9406	0.417021	3	8	neuronal action potential propagation	GO_BP	CLCN1,NTRK2,SCN1B_x000D_
GO:0048664	0.00649025	10.9406	0.417021	3	8	neuron fate determination	GO_BP	FEZF2,LBX1,NKX2-2_x000D_
GO:0060385	0.00649025	10.9406	0.417021	3	8	axonogenesis involved in innervation	GO_BP	EDNRA,NPTX1,NTRK1_x000D_
GO:0019098	0.0072421	3.45771	2.29362	7	44	reproductive behavior	GO_BP	ADA,AVPR1A,BRINP1,DBH,DDO,MTNR1A,PI3_x000D_
GO:0010518	0.00730846	3.11234	2.86702	8	55	positive regulation of phospholipase activity	GO_BP	ADRA1A,ANG,AVPR1A,CCL5,EDNRA,FGFR2,NMUR1,PTAFR_x000D_
GO:0051653	0.00730846	3.11234	2.86702	8	55	spindle localization	GO_BP	ASPM,CENPA,ESPL1,MAD2L1,NUSAP1,OOEP,PKHD1,SPRY2_x000D_
GO:0043420	0.00786152	36.4397	0.156383	2	3	anthranilate metabolic process	GO_BP	HAAO,KYNU_x000D_
GO:0045851	0.00786152	36.4397	0.156383	2	3	pH reduction	GO_BP	ATP4B,ATP6V1B1_x000D_
GO:0060364	0.00786152	36.4397	0.156383	2	3	frontal suture morphogenesis	GO_BP	GLI3,TGFB3_x000D_
GO:0060594	0.00786152	36.4397	0.156383	2	3	mammary gland specification	GO_BP	FGFR2,GLI3_x000D_
GO:0071659	0.00786152	36.4397	0.156383	2	3	negative regulation of IP-10 production	GO_BP	LILRB4,OAS1_x000D_
GO:0140447	0.00786152	36.4397	0.156383	2	3	cytokine precursor processing	GO_BP	CASP1,PCSK5_x000D_
GO:2000524	0.00786152	36.4397	0.156383	2	3	negative regulation of T cell costimulation	GO_BP	LILRB2,LILRB4_x000D_
GO:0007093	0.00788888	2.21189	6.7766	14	130	mitotic cell cycle checkpoint signaling	GO_BP	BLM,BUB1,BUB1B,CDC6,CENPF,CHEK2,FANCD2,KNTC1,MAD2L1,NEK11,RAD9B,TTK,XRCC3,ZWILCH_x000D_
GO:0055086	0.00796876	1.52676	29.3479	43	563	nucleobase-containing small molecule metabolic process	GO_BP	ACOT4,ACSL6,ACSM3,ACSM4,ADA,ADCY1,ADCY4,APOBEC3G,CMPK2,ENO4,ENTPD3,EXTL2,FAR2,GDA,GUCA1A,GUCA2A,GUCA2B,HAAO,KYNU,LDHC,MCEE,NME5,NMNAT2,NMRK1,NMRK2,NUDT2,OXSM,PDE4D,PDE7A,PDE7B,PDE8A,PDE9A,PDK3,PDK4,PFKFB2,PID1,PMM1,PRPS1L1,RORA,RRM2,SARM1,SLC4A1,SULT1A1_x000D_
GO:0048016	0.00814703	3.04733	2.91915	8	56	inositol phosphate-mediated signaling	GO_BP	AKAP6,EDN3,EFHB,ITPR1,MYOZ1,NFATC1,NMUR1,PLCE1_x000D_
GO:0006195	0.00819959	3.36653	2.34574	7	45	purine nucleotide catabolic process	GO_BP	ADA,GDA,PDE4D,PDE7A,PDE7B,PDE8A,PDE9A_x000D_
GO:0051306	0.00822427	4.59783	1.29418	5	25	mitotic sister chromatid separation	GO_BP	BUB1,BUB1B,CDC6,CENPE,CENPF,ESPL1,HECW2,KNTC1,MAD2L1,PTTG1,TACC3,TTK,XRCC3,ZWILCH_x000D_
GO:0003151	0.00850316	2.61414	4.17021	10	80	outflow tract morphogenesis	GO_BP	EDNRA,EYA1,FGFR2,NPY1R,NPY2R,NPY5R,PITX2,TBX1,TBX2,WNT11_x000D_
GO:0042886	0.00850561	1.75433	14.9606	25	287	amide transport	GO_BP	CCL5,CDH17,DISP1,DOC2B,EDN3,FOLR2,GHSR,GIPR,GPER1,JAK2,KISS1,MGST1,NR0B2,PCLO,PDX1,PFKFB2,SFRP1,SLC14A1,SLC14A2,SLC47A1,SYT7,SYTL4,TRPV1,UCP2,VSNL1_x000D_
GO:0040001	0.00875788	3.77915	1.82447	6	35	establishment of mitotic spindle localization	GO_BP	CENPA,ESPL1,MAD2L1,NUSAP1,PKHD1,SPRY2_x000D_
GO:0072330	0.00887155	1.88301	11.2074	20	215	monocarboxylic acid biosynthetic process	GO_BP	ACADL,ACOT4,ACSM3,ACSM4,ALOXE3,AVPR1A,CEACAM1,CYP46A1,FABP5,GATM,GSTM1,LDHC,LIAS,OSBPL6,OXSM,PDK4,PIBF1,PRMT3,PTGS1,RGN_x000D_
GO:0009261	0.00924707	3.28002	2.39787	7	46	ribonucleotide catabolic process	GO_BP	ADA,GDA,PDE4D,PDE7A,PDE7B,PDE8A,PDE9A_x000D_
GO:0010572	0.00936102	9.11668	0.469149	3	9	positive regulation of platelet activation	GO_BP	GP1BA,GP1BB,JAK2_x000D_
GO:0060027	0.00936102	9.11668	0.469149	3	9	convergent extension involved in gastrulation	GO_BP	NPHP3,SFRP1,WNT11_x000D_
GO:0019933	0.0099486	3.662	1.87225	6	36	cAMP-mediated signaling	GO_BP	ADCY1,AKAP6,CDC34,GIPR,GPR3,PDE4D,PDE7A,PDE7B,SCTR_x000D_
GO:0009435	0.0100378	4.34652	1.35532	5	26	NAD biosynthetic process	GO_BP	HAAO,KYNU,NMNAT2,NMRK1,NMRK2_x000D_
GO:0031573	0.0101266	5.61381	0.88617	4	17	mitotic intra-S DNA damage checkpoint signaling	GO_BP	CHEK2,FANCD2,NEK11,RAD9B_x000D_
GO:0051726	0.0102814	1.36242	55.6202	73	1067	regulation of cell cycle	GO_BP	ASPM,ATR,BBS4,BLM,BRINP1,BRIP1,BTG1,BUB1,BUB1B,C10orf99,CCNA2,CCNB2,CCNF,CDC6,CDKL4,CDKN3,CENPE,CENPF,CENPJ,CEP295,CEP76,CEP85,CHEK2,CIT,CRY1,CXCR5,EDN3,ESPL1,FAM83D,FANCD2,FGFR2,FOXM1,GPER1,GPR3,HECW2,HERC5,INTS7,KIF11,KIF20B,KNTC1,MAD2L1,MASTL,MEIOC,MEIS2,MKI67,MLF1,MSX1,MX2,NEK11,NR2E1,NUSAP1,OOEP,PKHD1,PLCB1,PTTG1,RAB11FIP4,RAD9B,RPA3,RRM2,SFRP1,SMIM22,SOX2,STIL,TACC3,TBX2,TP73,TPX2,TTK,USP51…
GO:0042908	0.0103892	3.19784	2.45	7	47	xenobiotic transport	GO_BP	ABCA8,ABCB4,ABCC11,ATP7B,PDZK1,SLC22A1,SLC47A1_x000D_
GO:0006805	0.0105293	2.28874	5.62979	12	108	xenobiotic metabolic process	GO_BP	AKR1C1,BPHL,CBR3,CYP2C19,CYP46A1,FMO5,GSTA1,GSTM1,RORA,RORC,SULT1A1,UGT2B11_x000D_
GO:2000241	0.0106286	1.96083	9.17447	17	176	regulation of reproductive process	GO_BP	ADA,ASPM,CCDC87,FAM170B,GPR3,MEIOC,MSX1,NODAL,NR5A1,OOEP,PLB1,PLCB1,PTAFR,RGN,SFRP1,SPINK13,TTK_x000D_
GO:0044782	0.0107275	1.61636	20.017	31	384	cilium organization	GO_BP	ARL6,BBS4,CCDC66,CENPJ,CEP162,CEP41,CFAP126,CFAP46,CFAP53,CLUAP1,DNAAF3,DYNC2H1,DZIP1L,ENO4,IFT27,IFT88,KIF24,KIF27,MNS1,NME5,NPHP3,PIBF1,PIFO,PKHD1,RSPH1,TBC1D21,TBC1D32,TBC1D7,TMEM17,TTC29,UBXN10_x000D_
GO:0048839	0.0116922	1.89756	10.0085	18	192	inner ear development	GO_BP	ATP6V1B1,CCNA2,CYTL1,EYA1,FGFR2,FREM2,GLI3,IFT27,IFT88,KCNK2,KCNQ4,PDZD7,SOX2,SPRY2,TBX1,TBX18,TBX2,TGFB3_x000D_
GO:0098754	0.0117549	2.03627	7.81915	15	150	detoxification	GO_BP	AKR7A3,ATP7B,FBLN5,GCH1,GSTA1,GSTM1,HBE1,IPCEF1,MGST1,MT1HL1,PDZK1,PTGS1,RDH12,S100A9,SLC47A1_x000D_
GO:0007507	0.0121793	1.47607	30.9638	44	594	heart development	GO_BP	ADRA1A,AKAP6,BBS4,CACNA1G,CRIP1,DYNC2H1,EDNRA,EYA1,FGFR2,FREM2,GATA5,GLI3,GPER1,HEY1,KCNK2,LBX1,MESP2,MSX1,NEK8,NFATC1,NODAL,NPHP3,NPY1R,NPY2R,NPY5R,PCSK5,PIFO,PITX2,PLCE1,POPDC2,POPDC3,PTCD2,RAMP2,RBM20,SETDB2,STIL,TBC1D32,TBX1,TBX18,TBX19,TBX2,TP73,WNT11,WNT8A_x000D_
GO:0034754	0.0122498	2.08519	7.14149	14	137	cellular hormone metabolic process	GO_BP	AANAT,AKR1C1,AKR1C2,CLCN2,CRABP1,CYP11A1,CYP46A1,LIPE,PLB1,PRMT3,RDH12,SCNN1B,SULT1A1,UGT2B11_x000D_
GO:0007052	0.0126579	2.14481	6.46383	13	124	mitotic spindle organization	GO_BP	CENPE,CENPH,CHEK2,KIF11,KIF4A,KIFC1,MYBL2,PIBF1,STIL,TACC2,TACC3,TPX2,TTK_x000D_
GO:0032819	0.0128601	7.81386	0.521277	3	10	positive regulation of natural killer cell proliferation	GO_BP	IL15,IL18,JAK2_x000D_
GO:0033504	0.0128601	7.81386	0.521277	3	10	floor plate development	GO_BP	DZIP1L,NODAL,STIL_x000D_
GO:0090037	0.0128601	7.81386	0.521277	3	10	positive regulation of protein kinase C signaling	GO_BP	ADRA1A,MC1R,WNT11_x000D_
GO:0042304	0.0129755	3.04522	2.55426	7	49	regulation of fatty acid biosynthetic process	GO_BP	ACADL,AVPR1A,CEACAM1,FABP5,PDK4,PIBF1,RGN_x000D_
GO:0048546	0.0129755	3.04522	2.55426	7	49	digestive tract morphogenesis	GO_BP	AGR2,FGFR2,GLI3,NODAL,SFRP1,SFRP5,WNT11_x000D_
GO:0072524	0.0130548	3.42428	1.98085	6	38	pyridine-containing compound metabolic process	GO_BP	HAAO,KYNU,NMNAT2,NMRK1,NMRK2,SARM1_x000D_
GO:0019363	0.0137653	3.96812	1.45957	5	28	pyridine nucleotide biosynthetic process	GO_BP	HAAO,KYNU,NMNAT2,NMRK1,NMRK2_x000D_
GO:0006939	0.0138221	2.19669	5.8383	12	112	smooth muscle contraction	GO_BP	ADA,ADRA1A,EDN3,EDNRA,GHSR,GPER1,NMUR1,PLCE1,PTAFR,SCNN1B,TBX2,TRPV1_x000D_
GO:0006273	0.0151801	18.2188	0.208511	2	4	lagging strand elongation	GO_BP	LIG1,POLA1_x000D_
GO:0010510	0.0151801	18.2188	0.208511	2	4	regulation of acetyl-CoA biosynthetic process from pyruvate	GO_BP	PDK3,PDK4_x000D_
GO:0019556	0.0151801	18.2188	0.208511	2	4	histidine catabolic process to glutamate and formamide	GO_BP	AMDHD1,UROC1_x000D_
GO:0019557	0.0151801	18.2188	0.208511	2	4	histidine catabolic process to glutamate and formate	GO_BP	AMDHD1,UROC1_x000D_
GO:0019805	0.0151801	18.2188	0.208511	2	4	quinolinate biosynthetic process	GO_BP	HAAO,KYNU_x000D_
GO:0035722	0.0151801	18.2188	0.208511	2	4	interleukin-12-mediated signaling pathway	GO_BP	JAK2,PLCB1_x000D_
GO:0046124	0.0151801	18.2188	0.208511	2	4	purine deoxyribonucleoside catabolic process	GO_BP	ADA,GDA_x000D_
GO:0046340	0.0151801	18.2188	0.208511	2	4	diacylglycerol catabolic process	GO_BP	LIPE,PLB1_x000D_
GO:0050960	0.0151801	18.2188	0.208511	2	4	detection of temperature stimulus involved in thermoception	GO_BP	RHO,TRPV1_x000D_
GO:0071395	0.0151801	18.2188	0.208511	2	4	cellular response to jasmonic acid stimulus	GO_BP	AKR1C1,AKR1C2_x000D_
GO:1901403	0.0151801	18.2188	0.208511	2	4	positive regulation of tetrapyrrole metabolic process	GO_BP	ABCB10,CLYBL_x000D_
GO:1901687	0.0151801	18.2188	0.208511	2	4	glutathione derivative biosynthetic process	GO_BP	GSTA1,GSTM1_x000D_
GO:1904117	0.0151801	18.2188	0.208511	2	4	cellular response to vasopressin	GO_BP	CDC6,PLCB1_x000D_
GO:0048245	0.0151833	4.86475	0.990426	4	19	eosinophil chemotaxis	GO_BP	CCL11,CCL5,CCL7,DAPK2_x000D_
GO:0007018	0.0155229	1.56653	20.5904	31	395	microtubule-based movement	GO_BP	AP3B2,BBS4,CACNA1I,CENPE,CFAP46,CFAP53,DNAH9,DYNC2H1,ENO4,IFT27,IFT88,ING2,KIF11,KIF18A,KIF20B,KIF24,KIF27,KIF4A,KIFC1,LDHC,MAP1A,MAP2,MNS1,NME5,NPHP3,RGN,ROPN1L,TBC1D21,TTC29,TTLL6,TTLL9_x000D_
GO:0048265	0.0159369	3.80256	1.5117	5	29	response to pain	GO_BP	DBH,GCH1,NTRK1,SLC6A2,TRPV1_x000D_
GO:0033993	0.0159755	1.36736	46.1851	61	886	response to lipid	GO_BP	AANAT,ABCB4,ADCY1,ADTRP,AKR1C1,AKR1C2,ATP4B,AVPR1A,BRINP1,CASP1,CCL5,CCNA2,CD6,CMPK2,CRY1,CTSH,DEFA5,FDX1,FGFR2,GCH1,GHSR,GIPR,GPER1,HCK,IL15,IL18,IL36G,JAK2,KIF18A,LIAS,LILRB2,LMO3,MAOB,MGST1,NFKBIB,NKX2-2,NLRP3,NODAL,NR2E1,NR2E3,PALM3,PDK3,PDK4,PDX1,PID1,PLCB1,PTAFR,RORA,RORC,S100A9,SFRP1,SLPI,SOCS2,TBX1,TBX2,TGFB3,UCP2,WNT11,WNT6,WNT8A,ZNF366_x000D_
GO:1903524	0.0166277	3.22249	2.08511	6	40	positive regulation of blood circulation	GO_BP	ADA,ADRA1A,AVPR1A,EDN3,GCH1,PDE4D_x000D_
GO:0009952	0.0166754	1.787	11.1553	19	214	anterior/posterior pattern specification	GO_BP	CDX2,DMRT2,FEZF2,FZD5,GDF11,GLI3,HES2,HEY1,MESP2,MSX1,NODAL,PCSK5,PLXNA2,SFRP1,TBX1,TBX18,TDRD6,WNT8A,ZBTB16_x000D_
GO:0051046	0.0167151	1.44355	31.5894	44	606	regulation of secretion	GO_BP	ADA,ADCY1,ADRA1A,ADTRP,ANG,AVPR1A,CACNA1G,CACNA1I,CCKAR,CCL5,CD300A,CEACAM1,CRY1,DISP1,DOC2B,EDN3,GHSR,GIPR,GPER1,GRM7,JAK2,KISS1,KRT20,MAOB,MCTP2,NLGN1,NPY5R,NR0B2,OAS2,PCLO,PDX1,PFKFB2,PTAFR,RSAD2,SFRP1,SYT10,SYT13,SYT7,SYTL4,TGFB3,TRPV1,TRPV6,UCP2,VSNL1_x000D_
GO:0098813	0.0167396	2.05872	6.70117	13	130	nuclear chromosome segregation	GO_BP	BRIP1,BUB1,BUB1B,CDC6,CDCA8,CENPC,CENPE,CENPF,CENPK,DSCC1,ESPL1,FAM83D,FANCD2,HECW2,KIF18A,KIF4A,KIFC1,KNTC1,MAD2L1,MEIOC,NCAPG,NCAPG2,NCAPH,NUSAP1,PIBF1,PSMC3IP,PTTG1,TACC3,TOP2A,TTK,XRCC3,ZWILCH_x000D_
GO:0033559	0.0167668	2.13235	5.99468	12	115	unsaturated fatty acid metabolic process	GO_BP	AKR1C1,AKR1C2,ALOXE3,ATP6V1B1,AVPR1A,CYP2C19,CYP4F8,FABP5,GSTA1,GSTM1,PIBF1,PTGS1_x000D_
GO:0043436	0.016816	1.35306	48.9479	64	939	oxoacid metabolic process	GO_BP	AASDH,ACAD11,ACADL,ACADS,ACOT4,ACSL6,ACSM3,ACSM4,ADTRP,AKR1C1,AKR1C2,ALDH1L1,ALOXE3,AMDHD1,ARHGAP11B,ATP6V1B1,AVPR1A,BPHL,CEACAM1,CRABP1,CTH,CYP2C19,CYP46A1,CYP4F8,DDO,ENO4,FABP5,GATM,GHSR,GLYATL1,GOT1L1,GPAT2,GSTA1,GSTM1,HAAO,HDC,HYKK,IDNK,KYNU,LDHC,LIAS,MCEE,NARS2,OSBPL6,OXSM,PDK3,PDK4,PEX7,PFKFB2,PIBF1,PRMT3,PTGS1,RENBP,RGN,RIMKLA,SDHAF3,SLC1A3,SLC25A21,SLC27A3,SLC4A1,SULT1A1,UGT2B11,UROC1,VNN…
GO:0002765	0.0170065	6.83675	0.573404	3	11	immune response-inhibiting signal transduction	GO_BP	IL20RB,LILRB2,LILRB4_x000D_
GO:0006547	0.0170065	6.83675	0.573404	3	11	histidine metabolic process	GO_BP	AMDHD1,HDC,UROC1_x000D_
GO:0007135	0.0170065	6.83675	0.573404	3	11	meiosis II	GO_BP	BUB1,BUB1B,MASTL_x000D_
GO:0031284	0.0170065	6.83675	0.573404	3	11	positive regulation of guanylate cyclase activity	GO_BP	GUCA1A,GUCA2A,GUCA2B_x000D_
GO:0033539	0.0170065	6.83675	0.573404	3	11	fatty acid beta-oxidation using acyl-CoA dehydrogenase	GO_BP	ACAD11,ACADL,ACADS_x000D_
GO:0042711	0.0170065	6.83675	0.573404	3	11	maternal behavior	GO_BP	AVPR1A,BRINP1,DBH_x000D_
GO:0051013	0.0170065	6.83675	0.573404	3	11	microtubule severing	GO_BP	KATNA1,KATNAL2,TTLL6_x000D_
GO:0051133	0.0170065	6.83675	0.573404	3	11	regulation of NK T cell activation	GO_BP	CD300A,IL18,JAK2_x000D_
GO:0090657	0.0170065	6.83675	0.573404	3	11	telomeric loop disassembly	GO_BP	BLM,RECQL4,XRCC3_x000D_
GO:0046605	0.0176767	2.84173	2.71064	7	52	regulation of centrosome cycle	GO_BP	CCNF,CENPJ,CEP295,CEP76,PKHD1,STIL,XRCC3_x000D_
GO:0048732	0.0178398	1.52538	22.467	33	431	gland development	GO_BP	ADA,ATP7B,CCL11,CCNB2,CDH1,CEACAM1,CIT,CLCN2,CRIP1,EDNRA,FGFR2,GLI3,JAK2,MSX1,NODAL,NPHP3,NR5A1,OAS2,PDX1,PITX2,POLB,PTCD2,PTN,RGN,SFRP1,SOCS2,SOX2,TBX1,TBX19,TBX2,TGFB3,UCP2,WNT11_x000D_
GO:0019932	0.0181868	1.71439	12.8086	21	247	second-messenger-mediated signaling	GO_BP	ADA,ADCY1,AKAP6,AVPR1A,CDC34,CXCR3,CXCR4,CXCR5,EDN3,EFHB,GIPR,GPR143,GPR3,GUCA1A,GUCA2B,ITPR1,MCTP2,MYOZ1,NFATC1,NMUR1,PDE4D,PDE7A,PDE7B,PDE9A,PDX1,PLCE1,RGN,SCTR,TRPM5_x000D_
GO:0007292	0.0181908	1.92148	8.23617	15	158	female gamete generation	GO_BP	ANG,ASPM,CCNB2,EDNRA,HSF2BP,IMMP2L,MASTL,MEIOC,NCAPH,PAQR5,PTN,TDRD6,TOP2A,TTK,ZGLP1_x000D_
GO:0042474	0.018213	4.56045	1.04255	4	20	middle ear morphogenesis	GO_BP	EDNRA,EYA1,MSX1,TBX1_x000D_
GO:0042693	0.018213	4.56045	1.04255	4	20	muscle cell fate commitment	GO_BP	TBX1,TBX18,TBX2,WNT8A_x000D_
GO:0007202	0.018325	3.65026	1.56383	5	30	activation of phospholipase C activity	GO_BP	ADRA1A,ANG,AVPR1A,EDNRA,NMUR1_x000D_
GO:0019886	0.018325	3.65026	1.56383	5	30	antigen processing and presentation of exogenous peptide antigen via MHC class II	GO_BP	CTSE,CTSV,HLA-DMB,HLA-DOA,HLA-DQA2_x000D_
GO:0021591	0.018325	3.65026	1.56383	5	30	ventricular system development	GO_BP	BBS4,CENPF,KIF27,NME5,SEMA6D_x000D_
GO:0032502	0.0184865	1.15598	331.271	362	6355	developmental process	GO_BP	ABCB10,ACTL6B,ACTL7A,ADA,ADCY1,ADGRB1,ADIG,ADRA1A,ADTRP,AGR2,AKAP6,AKR1C1,AKR1C2,ALAS2,ALG5,ALOXE3,AMELY,ANG,ARHGAP11B,ARHGAP22,ARL4A,ARL6,ASPM,ASPRV1,ATL1,ATP6V1B1,ATP7B,ATR,AVPR1A,B4GALT6,BBS4,BCL6B,BEND6,BEX1,BGN,BRINP1,BRIP1,BTG1,C11orf65,C1orf68,C3AR1,CACNA1G,CACNG7,CAMK2B,CCDC87,CCKAR,CCL11,CCL7,CCNA2,CCNB2,CCNF,CDH1,CDH17,CDH7,CDX2,CEACAM1,CEACAM5,CENPF,CFAP53,CIT,CLCN2,CLMN,CMTM8,COL5A3,C…
GO:0003351	0.0186446	3.13024	2.13723	6	41	epithelial cilium movement involved in extracellular fluid movement	GO_BP	CFAP53,DNAH9,KIF27,NME5,NPHP3,ROPN1L_x000D_
GO:0042119	0.0186446	3.13024	2.13723	6	41	neutrophil activation	GO_BP	CCL5,CD300A,IL15,IL18,PTAFR,SCNN1B_x000D_
GO:0019226	0.0189794	2.57209	3.37936	8	65	transmission of nerve impulse	GO_BP	AVPR1A,CACNA1G,CACNA1I,CACNG7,CLCN1,GHSR,GPER1,GPR88,NFASC,NTRK2,SCN1B_x000D_
GO:0007098	0.0190958	2.7918	2.75163	7	53	centrosome cycle	GO_BP	BBS4,CCNF,CENPJ,CEP295,CEP76,CEP85,CETN3,HAUS1,HAUS3,HAUS4,KIAA0753,KIF11,PKHD1,STIL,XRCC3_x000D_
GO:0051716	0.0204012	1.17854	225.922	252	4442	cellular response to stimulus	GO_BP	AANAT,ABCB10,ABCB4,ADA,ADCY1,ADCY4,ADGRB1,ADRA1A,ADTRP,AGR2,AIFM2,AKAP6,AKR1C1,AKR1C2,ALKBH3,ALKBH8,ALOXE3,ANKDD1A,ARHGAP11B,ARHGAP22,ARHGAP8,ARL6,ASPM,ATG10,ATR,AUNIP,AVPR1A,BAG1,BBS4,BEND6,BEX1,BEX5,BLM,BPHL,BRINP1,BRIP1,BTNL10,BTNL2,BUB1,BUB1B,C10orf99,C3AR1,C3orf33,CACNA1I,CACNG7,CALCB,CAMK2B,CASP1,CBLC,CBR3,CCKAR,CCL11,CCL14,CCL16,CCL18,CCL5,CCL7,CCNA2,CD101,CD300A,CD6,CDC34,CDC6,CDH1,CDH17,…
GO:0071398	0.0207896	3.51648	1.613	5	31	cellular response to fatty acid	GO_BP	AKR1C1,AKR1C2,PDK3,PDK4,PID1,PLCB1,PTAFR_x000D_
GO:1900274	0.0208223	3.04312	2.18936	6	42	regulation of phospholipase C activity	GO_BP	ADRA1A,ANG,AVPR1A,EDNRA,NMUR1,PTAFR_x000D_
GO:1900371	0.0208223	3.04312	2.18936	6	42	regulation of purine nucleotide biosynthetic process	GO_BP	GUCA1A,GUCA2A,GUCA2B,PDK3,PDK4,PID1_x000D_
GO:0050806	0.0211972	1.88168	8.39255	15	161	positive regulation of synaptic transmission	GO_BP	ADCY1,ADRA1A,CACNG7,CYP46A1,GPER1,KISS1,LAMA2,LILRB2,NLGN1,NR2E1,NRXN1,NTRK1,NTRK2,PTN,SLC1A3_x000D_
GO:0070372	0.021368	1.60491	16.2117	25	311	regulation of ERK1 and ERK2 cascade	GO_BP	ADRA1A,ARHGAP8,C3orf33,CCL11,CCL14,CCL16,CCL18,CCL5,CCL7,CEACAM1,DNAJC27,EPHA7,FAM83D,FGF21,FGFR2,GPER1,ITGB1BP1,LMO3,NODAL,NPY5R,NTRK1,PDE8A,PKHD1,SPRY2,SPRY3_x000D_
GO:0002065	0.0213831	2.23007	4.79574	10	92	columnar/cuboidal epithelial cell differentiation	GO_BP	AGR2,CDX2,DSPP,ENAM,FGFR2,GATA5,NKX2-2,NODAL,PDX1,WNT11_x000D_
GO:0010460	0.0214699	4.29979	1.0928	4	21	positive regulation of heart rate	GO_BP	ADA,ADRA1A,AVPR1A,EDN3,GCH1,PDE4D_x000D_
GO:0033762	0.0215921	4.29195	1.09468	4	21	response to glucagon	GO_BP	CCNA2,CRY1,FGF21,GLP2R_x000D_
GO:0002024	0.0218108	6.07677	0.625532	3	12	diet induced thermogenesis	GO_BP	OMA1,SCTR,TRPV1_x000D_
GO:0007501	0.0218108	6.07677	0.625532	3	12	mesodermal cell fate specification	GO_BP	ETV2,EYA1,NODAL_x000D_
GO:0032957	0.0218108	6.07677	0.625532	3	12	inositol trisphosphate metabolic process	GO_BP	GPER1,PLCB1,PTAFR_x000D_
GO:0070254	0.0218108	6.07677	0.625532	3	12	mucus secretion	GO_BP	ADA,AGR2,SCNN1B_x000D_
GO:0090596	0.0222548	1.6542	13.866	22	266	sensory organ morphogenesis	GO_BP	ATP6V1B1,BBS4,DZANK1,EDNRA,EFEMP1,EYA1,FGFR2,FZD5,GDF11,GLI3,KCNQ4,MSX1,NR2E3,NTRK2,PDZD7,PITX2,SDK2,SHROOM2,SPRY2,TBX1,TBX18,TBX2_x000D_
GO:0030593	0.0222617	2.11803	5.52553	11	106	neutrophil chemotaxis	GO_BP	C3AR1,CCL11,CCL14,CCL16,CCL18,CCL5,CCL7,CSF3R,DAPK2,EDN3,S100A9_x000D_
GO:0032024	0.0227312	2.47765	3.49255	8	67	positive regulation of insulin secretion	GO_BP	DOC2B,GIPR,GPER1,JAK2,NR0B2,PDX1,PFKFB2,VSNL1_x000D_
GO:0009798	0.0228078	2.32281	4.16055	9	80	axis specification	GO_BP	CDX2,FZD5,MESP2,MNS1,NODAL,PITX2,SETDB2,SFRP1,STIL,TDRD6,WNT6,WNT8A_x000D_
GO:0035725	0.0228474	1.82047	9.2266	16	177	sodium ion transmembrane transport	GO_BP	ATP4B,CACNA1G,CACNA1I,FGF13,HCN3,HECW2,SCN1B,SCNN1B,SHROOM2,SLC34A3,SLC5A10,SLC6A16,SLC6A18,SLC6A2,SLC6A7,TRPM5_x000D_
GO:0050954	0.0228474	1.82047	9.2266	16	177	sensory perception of mechanical stimulus	GO_BP	ATP6V1B1,CXCR4,EYA1,GJC3,GRM7,KCNQ4,NTRK1,OTOG,PDZD7,PHF24,PIEZO2,SLC1A3,SPRY2,TBX1,TIMM9,TRPV1_x000D_
GO:0044282	0.0231003	1.53552	19.6	29	376	small molecule catabolic process	GO_BP	ACAD11,ACADL,ACADS,ACOT4,ADA,ADTRP,ALDH1L1,AMDHD1,APOBEC3G,ARHGAP11B,CRABP1,CYP46A1,DDO,FUT2,FUT6,GDA,GLYCTK,HAAO,HDC,HYKK,IDNK,KYNU,MCEE,PEX7,PFKFB2,RENBP,SLC25A21,SULT1A1,UROC1_x000D_
GO:0036297	0.0237812	3.37949	1.66809	5	32	interstrand cross-link repair	GO_BP	ATR,FANCD2,NEIL3,XPA,XRCC3_x000D_
GO:0006690	0.0240409	2.01429	6.30745	12	121	icosanoid metabolic process	GO_BP	AKR1C1,AKR1C2,ALOXE3,ATP6V1B1,AVPR1A,CYP2C19,CYP4F8,FABP5,GSTA1,GSTM1,PIBF1,PTGS1_x000D_
GO:0051225	0.0240409	2.01429	6.30745	12	121	spindle assembly	GO_BP	ASPM,CCNB2,CHEK2,HAUS1,HAUS3,HAUS4,KIF11,KIF4A,KIFC1,MYBL2,PIBF1,TPX2_x000D_
GO:0048565	0.0242093	2.2959	4.20314	9	81	digestive tract development	GO_BP	ADA,AGR2,CDX2,FGFR2,GATA5,GLI3,NKX2-2,NODAL,NPHP3,PCSK5,PDX1,SFRP1,SFRP5,TBX2,TGFB3,WNT11_x000D_
GO:0046395	0.0244056	1.68215	12.4064	20	238	carboxylic acid catabolic process	GO_BP	ACAD11,ACADL,ACADS,ACOT4,ADTRP,ALDH1L1,AMDHD1,ARHGAP11B,CRABP1,DDO,HAAO,HDC,HYKK,IDNK,KYNU,MCEE,PEX7,RENBP,SLC25A21,UROC1_x000D_
GO:0002774	0.0244305	12.1452	0.260638	2	5	Fc receptor mediated inhibitory signaling pathway	GO_BP	LILRB2,LILRB4_x000D_
GO:0002865	0.0244305	12.1452	0.260638	2	5	negative regulation of acute inflammatory response to antigenic stimulus	GO_BP	IL20RB,NPY5R_x000D_
GO:0003402	0.0244305	12.1452	0.260638	2	5	planar cell polarity pathway involved in axis elongation	GO_BP	SFRP1,WNT11_x000D_
GO:0006599	0.0244305	12.1452	0.260638	2	5	phosphagen metabolic process	GO_BP	CKM,CKMT1B_x000D_
GO:0014050	0.0244305	12.1452	0.260638	2	5	negative regulation of glutamate secretion	GO_BP	GRM7,NPY5R_x000D_
GO:0015888	0.0244305	12.1452	0.260638	2	5	thiamine transport	GO_BP	SLC25A19,SLC35F3_x000D_
GO:0021873	0.0244305	12.1452	0.260638	2	5	forebrain neuroblast division	GO_BP	ASPM,FGFR2_x000D_
GO:0042758	0.0244305	12.1452	0.260638	2	5	long-chain fatty acid catabolic process	GO_BP	ACADL,ADTRP_x000D_
GO:0043474	0.0244305	12.1452	0.260638	2	5	pigment metabolic process involved in pigmentation	GO_BP	GPR143,TBX2_x000D_
GO:0043932	0.0244305	12.1452	0.260638	2	5	ossification involved in bone remodeling	GO_BP	PTN,TGFB3_x000D_
GO:0045113	0.0244305	12.1452	0.260638	2	5	regulation of integrin biosynthetic process	GO_BP	S100A9,TMEFF2_x000D_
GO:0046314	0.0244305	12.1452	0.260638	2	5	phosphocreatine biosynthetic process	GO_BP	CKM,CKMT1B_x000D_
GO:0051754	0.0244305	12.1452	0.260638	2	5	meiotic sister chromatid cohesion, centromeric	GO_BP	BUB1,BUB1B_x000D_
GO:0060916	0.0244305	12.1452	0.260638	2	5	mesenchymal cell proliferation involved in lung development	GO_BP	FGFR2,TBX2_x000D_
GO:0060971	0.0244305	12.1452	0.260638	2	5	embryonic heart tube left/right pattern formation	GO_BP	PIFO,PITX2_x000D_
GO:0061092	0.0244305	12.1452	0.260638	2	5	positive regulation of phospholipid translocation	GO_BP	ABCB4,ATP8A1_x000D_
GO:0090427	0.0244305	12.1452	0.260638	2	5	activation of meiosis	GO_BP	MSX1,PLCB1_x000D_
GO:0098920	0.0244305	12.1452	0.260638	2	5	retrograde trans-synaptic signaling by lipid	GO_BP	FABP5,PLCB1_x000D_
GO:0150099	0.0244305	12.1452	0.260638	2	5	neuron-glial cell signaling	GO_BP	ADRA1A,GABBR2_x000D_
GO:1901382	0.0244305	12.1452	0.260638	2	5	regulation of chorionic trophoblast cell proliferation	GO_BP	FZD5,NODAL_x000D_
GO:1903724	0.0244305	12.1452	0.260638	2	5	positive regulation of centriole elongation	GO_BP	CENPJ,CEP295_x000D_
GO:1904306	0.0244305	12.1452	0.260638	2	5	positive regulation of gastro-intestinal system smooth muscle contraction	GO_BP	GHSR,PTAFR_x000D_
GO:1905821	0.0244305	12.1452	0.260638	2	5	positive regulation of chromosome condensation	GO_BP	NCAPG,NCAPH_x000D_
GO:2000503	0.0244305	12.1452	0.260638	2	5	positive regulation of natural killer cell chemotaxis	GO_BP	CCL5,CCL7_x000D_
GO:0006268	0.0253295	4.05328	1.14681	4	22	DNA unwinding involved in DNA replication	GO_BP	BLM,GINS2,MCM6,RECQL4_x000D_
GO:0007620	0.0253295	4.05328	1.14681	4	22	copulation	GO_BP	ADA,AVPR1A,DDO,PI3_x000D_
GO:0035357	0.0253295	4.05328	1.14681	4	22	peroxisome proliferator activated receptor signaling pathway	GO_BP	ALOXE3,FABP5,LMO3,PDK3_x000D_
GO:0042423	0.0253295	4.05328	1.14681	4	22	catecholamine biosynthetic process	GO_BP	DBH,GCH1,GPR37,HDC_x000D_
GO:0048714	0.0253295	4.05328	1.14681	4	22	positive regulation of oligodendrocyte differentiation	GO_BP	CXCR4,NKX2-2,PTN,TP73_x000D_
GO:0006974	0.0253615	1.34954	42.067	55	807	cellular response to DNA damage stimulus	GO_BP	ALKBH3,ALKBH8,ATR,AUNIP,BLM,BRIP1,CHEK2,CRIP1,CRY1,EID3,EYA1,FANCA,FANCD2,FBXO45,FOXM1,GINS2,HSF2BP,IMMP2L,ING2,INTS7,KIN,LIG1,MASTL,MC1R,MCM6,MEIOC,MSX1,NEIL3,NEK11,NRDE2,NSMCE4A,OOEP,PMS1,POLA1,POLB,PRIMPOL,PTTG1,RAD9B,RECQL4,RNASEH2A,RPA3,SWI5,SWSAP1,TOP2A,TP73,TTC5,UBE2T,USP43,USP45,USP51,WDR76,XPA,XRCC3,XRCC4,ZRANB3_x000D_
GO:0099177	0.0255222	1.48837	22.2675	32	428	regulation of trans-synaptic signaling	GO_BP	ADCY1,ADGRB1,ADRA1A,CACNG7,CAMK2B,CDH1,CYP46A1,FABP5,GHSR,GPER1,GRID2IP,GRM7,JAK2,KISS1,LAMA2,LILRB2,LRRC4C,MAP1A,MCTP2,NLGN1,NPTX1,NPY5R,NR2E1,NRXN1,NTRK1,NTRK2,PHF24,PLCB1,PTN,SCTR,SHISA8,SLC1A3,SYN3,SYT7_x000D_
GO:0043113	0.0256516	2.60916	2.91915	7	56	receptor clustering	GO_BP	COLQ,GLRB,ITGB1BP1,ITGB7,NLGN1,NRXN1,PTN_x000D_
GO:0045132	0.0262664	2.40293	3.58728	8	69	meiotic chromosome segregation	GO_BP	BRIP1,BUB1,BUB1B,CENPC,ESPL1,FANCD2,MEIOC,NCAPH,PSMC3IP,PTTG1,TOP2A,TTK_x000D_
GO:0051234	0.0264914	1.1578	241.872	268	4640	establishment of localization	GO_BP	ABCA8,ABCB10,ABCB4,ABCC11,ABCC12,ACAP1,ADA,ADCY1,ADGRB1,ADRA1A,ADTRP,AGR2,AKAP6,AKR1C1,ANG,ANP32C,AP3B2,AP4B1,APOO,ARHGAP11B,ARHGAP8,ARL4A,ARL6,ATG10,ATG2B,ATG4C,ATP10B,ATP4B,ATP6V1B1,ATP6V1G3,ATP7B,ATP8A1,ATR,AVPR1A,BBS4,C11orf65,CACNA1G,CACNA1I,CACNG7,CAMK2B,CCKAR,CCL5,CCT8L2,CD300A,CD6,CDCA8,CDH1,CDH17,CDX2,CEACAM1,CENPA,CENPC,CENPE,CENPF,CENPJ,CEP295,CEP41,CETN3,CFAP53,CHKA,CLCN1,CLCN2,CLCN5,…
GO:1901292	0.0266648	2.25333	4.27447	9	82	nucleoside phosphate catabolic process	GO_BP	ADA,ENTPD3,GDA,PDE4D,PDE7A,PDE7B,PDE8A,PDE9A,SARM1_x000D_
GO:0006298	0.0268623	3.25861	1.72021	5	33	mismatch repair	GO_BP	LIG1,PMS1,RNASEH2A,RPA3,TP73_x000D_
GO:0016053	0.0271165	1.56595	16.5766	25	318	organic acid biosynthetic process	GO_BP	ACADL,ACOT4,ACSM3,ACSM4,ALOXE3,AVPR1A,CEACAM1,CTH,CYP46A1,FABP5,GATM,GOT1L1,GSTM1,HAAO,KYNU,LDHC,LIAS,OSBPL6,OXSM,PDK4,PIBF1,PRMT3,PTGS1,RGN,SLC1A3_x000D_
GO:0007144	0.0272762	5.46878	0.67766	3	13	female meiosis I	GO_BP	CCNB2,HSF2BP,MEIOC_x000D_
GO:0009650	0.0272762	5.46878	0.67766	3	13	UV protection	GO_BP	MC1R,SCARA3,XPA_x000D_
GO:0018095	0.0272762	5.46878	0.67766	3	13	protein polyglutamylation	GO_BP	CEP41,TTLL6,TTLL9_x000D_
GO:0031392	0.0272762	5.46878	0.67766	3	13	regulation of prostaglandin biosynthetic process	GO_BP	AVPR1A,FABP5,PIBF1_x000D_
GO:0072520	0.0272762	5.46878	0.67766	3	13	seminiferous tubule development	GO_BP	BRIP1,ING2,KIF18A_x000D_
GO:0045071	0.027975	2.55683	2.97128	7	57	negative regulation of viral genome replication	GO_BP	APOBEC3G,CCL5,IFIT1,OAS1,OAS2,RSAD2,SLPI_x000D_
GO:1903046	0.0280006	2.12289	5.00829	10	97	meiotic cell cycle process	GO_BP	ASPM,BRIP1,BUB1,BUB1B,CCNB2,CENPC,DNMT3L,EDNRA,ESPL1,FANCA,FANCD2,GPR3,HSF2BP,ING2,KIF18A,MASTL,MEIOC,MSX1,NCAPH,OOEP,PLCB1,PSMC3IP,PTTG1,TOP2A,TTK_x000D_
GO:1901293	0.0281587	1.63157	13.3968	21	257	nucleoside phosphate biosynthetic process	GO_BP	ACSL6,ADA,ADCY1,ADCY4,CMPK2,GUCA1A,GUCA2A,GUCA2B,HAAO,KYNU,LDHC,NME5,NMNAT2,NMRK1,NMRK2,NUDT2,PDK3,PDK4,PID1,PRPS1L1,RRM2_x000D_
GO:1901987	0.0285327	1.48324	21.633	31	415	regulation of cell cycle phase transition	GO_BP	ATR,BLM,BRIP1,BUB1,BUB1B,C10orf99,CDC6,CENPE,CENPF,CENPJ,CHEK2,CRY1,ESPL1,FAM83D,FANCD2,HECW2,INTS7,KNTC1,MAD2L1,MLF1,NEK11,PLCB1,RAD9B,RRM2,SOX2,STIL,TBX2,TTK,WDR76,XRCC3,ZWILCH_x000D_
GO:0045921	0.0285785	2.22276	4.3266	9	83	positive regulation of exocytosis	GO_BP	CACNA1G,CACNA1I,DOC2B,NLGN1,PTAFR,SYT10,SYT7,SYTL4,VSNL1_x000D_
GO:0050000	0.0285785	2.22276	4.3266	9	83	chromosome localization	GO_BP	CDCA8,CENPC,CENPE,CENPF,FAM83D,KIF18A,KIFC1,MEIOC,PIBF1_x000D_
GO:0034220	0.0286353	1.28993	57.5489	72	1104	ion transmembrane transport	GO_BP	AKAP6,ATP4B,ATP6V1B1,ATP6V1G3,ATP7B,ATP8A1,CACNA1G,CACNA1I,CACNG7,CCT8L2,CLCN1,CLCN2,CLCN5,CLIC6,CRACR2A,EDN3,EDNRA,FGF13,FOLR2,GABRE,GLRB,GP1BA,GP1BB,GPER1,GSG1L,HCN3,HECW2,ITPR1,JPH1,KCNH2,KCNJ14,KCNJ18,KCNK2,KCNQ4,KCNS1,NLGN1,PDE4D,PDZK1,PIEZO2,PTAFR,RGN,RHCE,SCN1B,SCNN1B,SFXN4,SHISA8,SHROOM2,SLC1A3,SLC22A1,SLC25A19,SLC25A21,SLC2A9,SLC34A3,SLC3A1,SLC43A1,SLC47A1,SLC4A1,SLC5A10,SLC5A12,SLC5A5,S…
GO:0019953	0.0287023	1.32791	45.0383	58	864	sexual reproduction	GO_BP	ACTL7A,ADIG,ANG,ASPM,BBS4,BRIP1,BTG1,CCDC87,CCNB2,DNMT3L,EDNRA,FAM170B,FANCA,FANCD2,FKBP6,FOLR2,GHSR,GLIPR1L2,GLRB,HSF2BP,HSPA1L,IFT27,IMMP2L,ING2,KIF18A,LY6K,MASTL,MEIOC,MNS1,MORN2,NCAPH,NME5,PACRG,PAQR5,PDILT,PLB1,PLCB1,PTN,PTTG1,RGN,ROPN1L,RSPH1,SPANXB1,SPATA31C1,SPATC1L,SPINK13,TBATA,TBC1D21,TDRD6,TOP2A,TRPC7,TSGA10,TTK,TYRO3,WFDC2,WIPF3,ZBTB16,ZGLP1_x000D_
GO:0003013	0.0293485	1.3955	31.0681	42	596	circulatory system process	GO_BP	ACSM3,ADA,ADRA1A,ATP8A1,AVPR1A,BBS4,C3AR1,CACNA1G,CEACAM1,CXCR4,DBH,DES,EDN3,EDNRA,FABP5,FGF13,GCH1,GPER1,IMMP2L,ITGB1BP1,JAK2,KCNH2,MYL4,NPY1R,PCSK5,PDE4D,POPDC2,PTAFR,PTGS1,RAMP2,RENBP,SCN1B,SCNN1B,SERPING1,SH3GL2,SLC1A3,SLC22A1,SLC5A5,TBX18,TBX2,TRPV1,UTS2B_x000D_
GO:0010259	0.029432	3.83973	1.19894	4	23	multicellular organism aging	GO_BP	ADRA1A,AVPR1A,EDNRA,NR5A1_x000D_
GO:0032401	0.029432	3.83973	1.19894	4	23	establishment of melanosome localization	GO_BP	ARL6,BBS4,GPR143,SHROOM2_x000D_
GO:0046599	0.029432	3.83973	1.19894	4	23	regulation of centriole replication	GO_BP	CENPJ,CEP295,CEP76,STIL_x000D_
GO:1903900	0.0296715	1.88787	7.24574	13	139	regulation of viral life cycle	GO_BP	APOBEC3G,CCL5,FKBP6,IFIT1,LAMP3,OAS1,OAS2,RSAD2,SLPI,TOP2A,TRIM34,TRIML1,TYRO3_x000D_
GO:0008217	0.0299842	1.75447	9.53936	16	183	regulation of blood pressure	GO_BP	ACSM3,ADRA1A,AVPR1A,BBS4,EDN3,EDNRA,GCH1,NPY1R,PCSK5,PDE4D,PTAFR,PTGS1,RAMP2,RENBP,TRPV1,UTS2B_x000D_
GO:0001708	0.0301784	2.19868	4.36811	9	84	cell fate specification	GO_BP	ETV2,EYA1,GLI3,NKX2-2,NODAL,SOX2,TBX1,TBX10,TBX18,TBX19,TBX2,WNT11_x000D_
GO:0032228	0.0301862	3.14607	1.77234	5	34	regulation of synaptic transmission, GABAergic	GO_BP	ADRA1A,NLGN1,NPY5R,PHF24,SYN3_x000D_
GO:0046676	0.0301862	3.14607	1.77234	5	34	negative regulation of insulin secretion	GO_BP	GHSR,SFRP1,SYTL4,UCP2,VSNL1_x000D_
GO:0009712	0.0304369	2.50656	3.0234	7	58	catechol-containing compound metabolic process	GO_BP	DBH,EDNRA,GCH1,GPR37,HDC,MAOB,SULT1A1_x000D_
GO:0030154	0.0305684	1.1582	217.581	242	4174	cell differentiation	GO_BP	ABCB10,ACTL6B,ACTL7A,ADA,ADCY1,ADGRB1,ADIG,ADRA1A,AGR2,AKAP6,AKR1C1,AKR1C2,ALAS2,ALOXE3,ANG,ARHGAP22,ARL4A,ASPM,ATL1,AVPR1A,B4GALT6,BBS4,BCL6B,BEND6,BEX1,BRINP1,BRIP1,BTG1,CACNG7,CAMK2B,CCDC87,CCKAR,CCL11,CDH1,CDH17,CDX2,CEACAM1,CEACAM5,CENPF,CIT,CLCN2,CLMN,CRACR2A,CSF3R,CTH,CXCR4,CYTL1,DDR2,DLK1,DLX4,DNM3,DNMT3L,DOCK11,DSPP,DTNB,DYNC2H1,DZANK1,ECM1,EDN3,EDNRA,EFEMP1,EGFL6,ENAM,EPHA7,ETV2,EYA1,FA…
GO:0007224	0.0312131	1.8729	7.29787	13	140	smoothened signaling pathway	GO_BP	CENPJ,DYNC2H1,DZIP1L,FGFR2,GLI3,IFT27,NKX2-2,PDX1,RORA,SFRP1,STIL,TBC1D32,TMEM17_x000D_
GO:1903305	0.0312131	1.8729	7.29787	13	140	regulation of regulated secretory pathway	GO_BP	ADCY1,ADRA1A,CACNA1G,CACNA1I,CD300A,CEACAM1,DOC2B,NLGN1,PTAFR,SYT10,SYT13,SYT7,TRPV6_x000D_
GO:0021987	0.0318346	1.99153	5.8383	11	112	cerebral cortex development	GO_BP	ARHGAP11B,ASPM,BBS4,FBXO45,FGF13,GLI3,NR2E1,NTRK2,PLCB1,TACC2,TACC3_x000D_
GO:0007189	0.0320022	1.81714	8.07979	14	155	adenylate cyclase-activating G protein-coupled receptor signaling pathway	GO_BP	ADCY1,ADCY4,ADGRB1,ADRA1A,CALCB,GIPR,GPER1,GPHB5,GPR3,MC1R,MRAP2,PDE4D,PTH1R,RAMP2_x000D_
GO:0006163	0.0330468	3.67903	1.24102	4	24	purine nucleotide metabolic process	GO_BP	ACOT4,ACSL6,ACSM3,ACSM4,ADA,ADCY1,ADCY4,ENO4,FAR2,GDA,GUCA1A,GUCA2A,GUCA2B,LDHC,MCEE,NME5,NUDT2,OXSM,PDE4D,PDE7A,PDE7B,PDE8A,PDE9A,PDK3,PDK4,PFKFB2,PID1,PRPS1L1,RORA,SLC4A1,SULT1A1_x000D_
GO:0051310	0.0331067	4.98942	0.727292	3	14	metaphase plate congression	GO_BP	CDCA8,CENPC,CENPE,CENPF,FAM83D,KIF18A,KIFC1,MEIOC,PIBF1_x000D_
GO:0006586	0.0333995	4.97134	0.729787	3	14	indolalkylamine metabolic process	GO_BP	AANAT,HAAO,KYNU_x000D_
GO:0015697	0.0333995	4.97134	0.729787	3	14	quaternary ammonium group transport	GO_BP	PDZK1,SLC22A1,SLC25A19_x000D_
GO:0031958	0.0333995	4.97134	0.729787	3	14	corticosteroid receptor signaling pathway	GO_BP	CRY1,JAK2,LMO3_x000D_
GO:0043950	0.0333995	4.97134	0.729787	3	14	positive regulation of cAMP-mediated signaling	GO_BP	GIPR,GPR3,SCTR_x000D_
GO:0050966	0.0333995	4.97134	0.729787	3	14	detection of mechanical stimulus involved in sensory perception of pain	GO_BP	CXCR4,NTRK1,PHF24_x000D_
GO:0060732	0.0333995	4.97134	0.729787	3	14	positive regulation of inositol phosphate biosynthetic process	GO_BP	GPER1,PTAFR,PTH1R_x000D_
GO:0070986	0.0333995	4.97134	0.729787	3	14	left/right axis specification	GO_BP	MNS1,PITX2,SETDB2_x000D_
GO:0072531	0.0333995	4.97134	0.729787	3	14	pyrimidine-containing compound transmembrane transport	GO_BP	SLC22A1,SLC25A19,SLC25A33_x000D_
GO:0097091	0.0333995	4.97134	0.729787	3	14	synaptic vesicle clustering	GO_BP	NLGN1,PCLO,SYN3_x000D_
GO:0099170	0.0333995	4.97134	0.729787	3	14	postsynaptic modulation of chemical synaptic transmission	GO_BP	CDH1,GHSR,PLCB1_x000D_
GO:1902969	0.0333995	4.97134	0.729787	3	14	mitotic DNA replication	GO_BP	LIG1,MCM6,POLA1_x000D_
GO:0016048	0.0339048	3.64754	1.25106	4	24	detection of temperature stimulus	GO_BP	CXCR4,NTRK1,RHO,TRPV1_x000D_
GO:0090103	0.0339048	3.64754	1.25106	4	24	cochlea morphogenesis	GO_BP	EYA1,TBX1,TBX18,TBX2_x000D_
GO:2000209	0.0339048	3.64754	1.25106	4	24	regulation of anoikis	GO_BP	CEACAM5,CHEK2,NTRK2,PDK4_x000D_
GO:0000165	0.0342723	1.329	41.0766	53	788	MAPK cascade	GO_BP	ADRA1A,ARHGAP8,C3orf33,CBLC,CCL11,CCL14,CCL16,CCL18,CCL5,CCL7,CD300A,CEACAM1,CRACR2A,CTSH,DNAJC27,EDN3,EPHA7,ERN2,FAM83D,FGF13,FGF21,FGFR2,FOXM1,FZD5,GPER1,GPR37,IL18,ITGB1BP1,JAK2,KISS1,LILRB4,LMO3,MAP3K6,MAPK10,MLKL,NAIP,NODAL,NPY5R,NTRK1,NTRK2,PDE8A,PELI2,PKHD1,PLCB1,PLCE1,SBK2,SFRP1,SOX2,SPRY2,SPRY3,TBX1,TGFB3,TP73_x000D_
GO:0046189	0.0342889	2.67126	2.45	6	47	phenol-containing compound biosynthetic process	GO_BP	DBH,GCH1,GPR37,HDC,MC1R,PMEL_x000D_
GO:0009314	0.0344444	1.44782	22.8319	32	438	response to radiation	GO_BP	AANAT,ATR,BLM,CCDC66,CCL11,CHEK2,CRIP1,CRY1,DBH,EYA1,FANCD2,GPR88,GUCA1A,INTS7,MAPK10,MC1R,MEIS2,MMP1,NR2E3,NTRK1,POLB,PRIMPOL,PRPH2,RAD9B,RHO,SCARA3,SFRP1,SLC1A3,SWI5,XPA,XRCC4,ZRANB3_x000D_
GO:0062012	0.0351578	1.50965	17.8277	26	342	regulation of small molecule metabolic process	GO_BP	ACADL,AVPR1A,CEACAM1,CLCN2,CLYBL,CRY1,FABP5,FMO5,GHSR,GPER1,GUCA1A,GUCA2A,GUCA2B,PDK3,PDK4,PFKFB2,PIBF1,PID1,PRMT3,PTAFR,PTH1R,RGN,RORA,RORC,SDHAF3,SLC4A1_x000D_
GO:0001996	0.0353918	9.10838	0.312766	2	6	positive regulation of heart rate by epinephrine-norepinephrine	GO_BP	ADRA1A,PDE4D_x000D_
GO:0006269	0.0353918	9.10838	0.312766	2	6	DNA replication, synthesis of RNA primer	GO_BP	POLA1,PRIMPOL_x000D_
GO:0009172	0.0353918	9.10838	0.312766	2	6	purine deoxyribonucleoside monophosphate catabolic process	GO_BP	ADA,GDA_x000D_
GO:0014807	0.0353918	9.10838	0.312766	2	6	regulation of somitogenesis	GO_BP	CDX2,DMRT2_x000D_
GO:0016321	0.0353918	9.10838	0.312766	2	6	female meiosis chromosome segregation	GO_BP	NCAPH,TTK_x000D_
GO:0021957	0.0353918	9.10838	0.312766	2	6	corticospinal tract morphogenesis	GO_BP	FBXO45,SCN1B_x000D_
GO:0021960	0.0353918	9.10838	0.312766	2	6	anterior commissure morphogenesis	GO_BP	FBXO45,NR2E1_x000D_
GO:0035723	0.0353918	9.10838	0.312766	2	6	interleukin-15-mediated signaling pathway	GO_BP	IL15,PLCB1_x000D_
GO:0051142	0.0353918	9.10838	0.312766	2	6	positive regulation of NK T cell proliferation	GO_BP	IL18,JAK2_x000D_
GO:0060028	0.0353918	9.10838	0.312766	2	6	convergent extension involved in axis elongation	GO_BP	SFRP1,WNT11_x000D_
GO:0060137	0.0353918	9.10838	0.312766	2	6	maternal process involved in parturition	GO_BP	NODAL,PTAFR_x000D_
GO:0060527	0.0353918	9.10838	0.312766	2	6	prostate epithelial cord arborization involved in prostate glandular acinus morphogenesis	GO_BP	FGFR2,SFRP1_x000D_
GO:0071139	0.0353918	9.10838	0.312766	2	6	resolution of recombination intermediates	GO_BP	BLM,XRCC3_x000D_
GO:0071362	0.0353918	9.10838	0.312766	2	6	cellular response to ether	GO_BP	PLCB1,PTAFR_x000D_
GO:0071373	0.0353918	9.10838	0.312766	2	6	cellular response to luteinizing hormone stimulus	GO_BP	CCNA2,EDNRA_x000D_
GO:0097411	0.0353918	9.10838	0.312766	2	6	hypoxia-inducible factor-1alpha signaling pathway	GO_BP	PDK3,RWDD3_x000D_
GO:2000348	0.0353918	9.10838	0.312766	2	6	regulation of CD40 signaling pathway	GO_BP	FANCA,FANCD2_x000D_
GO:2000416	0.0353918	9.10838	0.312766	2	6	regulation of eosinophil migration	GO_BP	CD300A,DAPK2_x000D_
GO:0110148	0.035486	1.74875	8.96596	15	172	biomineralization	GO_BP	AMELY,DDR2,DSPP,ECM1,ENAM,FGFR2,HEY1,ITGB1BP1,PTH1R,PTN,TBX1,TGFB3,WDR72,WNT11,WNT6_x000D_
GO:0019731	0.0357881	2.4117	3.12766	7	60	antibacterial humoral response	GO_BP	ANG,DEFA5,PGC,PI3,SLPI,WFDC2,WFDC3_x000D_
GO:0008283	0.0357974	1.20542	105.246	123	2019	cell population proliferation	GO_BP	ADA,ADGRB1,ADRA1A,AKR1C2,ALKBH3,ANG,ANKRD45,ASPM,AVPR1A,BCL6B,BRIP1,BTG1,BUB1,C18orf54,CCL11,CCL14,CCL5,CCNA2,CD300A,CD6,CDC6,CDCA7,CDKN3,CDX2,CEACAM1,CGRRF1,CLMN,CTSH,DBH,DDR2,ECM1,EDN3,EDNRA,EYA1,FABP6,FAM83A,FAM83D,FANCA,FEZF2,FGF13,FGF21,FGFR2,FOLR2,FOXM1,FUT2,FZD5,GDF11,GHSR,GLI3,GLP2R,GPER1,HCK,HCLS1,HELLS,HLA-DMB,HMGN5,HPSE,IL15,IL18,IL20RB,ING2,ITGB1BP1,JAK2,KCNK2,KIF20B,KISS1,LBX1,LILRB2…
GO:0006874	0.0360072	1.43317	23.7702	33	456	cellular calcium ion homeostasis	GO_BP	ADRA1A,AKAP6,ATP7B,AVPR1A,C3AR1,CALCB,CCL11,CCL14,CCL5,CCL7,CXCR3,CXCR4,CXCR5,EDN3,EDNRA,GIPR,GP1BA,GP1BB,GPER1,GPR3,ITPR1,JAK2,JPH1,KISS1,PDE4D,PKHD1,PLCE1,PTH1R,RGN,TRPC7,TRPV1,TRPV3,TRPV6_x000D_
GO:0000070	0.0363229	2.40168	3.13649	7	61	mitotic sister chromatid segregation	GO_BP	BUB1,BUB1B,CDC6,CDCA8,CENPC,CENPE,CENPF,CENPK,DSCC1,ESPL1,HECW2,KIF18A,KIF4A,KIFC1,KNTC1,MAD2L1,NCAPG,NCAPG2,NCAPH,NUSAP1,PIBF1,PTTG1,TACC3,TTK,XRCC3,ZWILCH_x000D_
GO:0060324	0.0375258	2.60751	2.50213	6	48	face development	GO_BP	BBS4,CRISPLD1,EDNRA,MSX1,TBX1,TGFB3_x000D_
GO:0002504	0.0375803	2.94276	1.8766	5	36	antigen processing and presentation of peptide or polysaccharide antigen via MHC class II	GO_BP	CTSE,CTSV,HLA-DMB,HLA-DOA,HLA-DQA2_x000D_
GO:0051298	0.0383601	2.21399	3.85745	8	74	centrosome duplication	GO_BP	CCNF,CENPJ,CEP295,CEP76,KIAA0753,PKHD1,STIL,XRCC3_x000D_
GO:0021885	0.0386827	2.36691	3.17979	7	61	forebrain cell migration	GO_BP	CXCR4,FBXO45,FEZF2,FGF13,GLI3,NR2E1,TYRO3_x000D_
GO:0030810	0.0387507	3.47365	1.30319	4	25	positive regulation of nucleotide biosynthetic process	GO_BP	GUCA1A,GUCA2A,GUCA2B,PID1_x000D_
GO:0035821	0.0387507	3.47365	1.30319	4	25	modulation of process of another organism	GO_BP	DEFA5,FCER2,S100A9,SLPI_x000D_
GO:0051307	0.0387507	3.47365	1.30319	4	25	meiotic chromosome separation	GO_BP	ESPL1,NCAPH,TOP2A,TTK_x000D_
GO:0071459	0.0387507	3.47365	1.30319	4	25	protein localization to chromosome, centromeric region	GO_BP	CENPA,KNTC1,TTK,ZWILCH_x000D_
GO:2000311	0.0387507	3.47365	1.30319	4	25	regulation of AMPA receptor activity	GO_BP	CACNG7,GSG1L,NLGN1,SHISA8_x000D_
GO:0019693	0.0391766	1.45829	20.5383	29	394	ribose phosphate metabolic process	GO_BP	ACOT4,ACSL6,ACSM3,ACSM4,ADA,ADCY1,ADCY4,ENO4,FAR2,GDA,LDHC,MCEE,NME5,NUDT2,OXSM,PDE4D,PDE7A,PDE7B,PDE8A,PDE9A,PDK3,PDK4,PFKFB2,PID1,PRPS1L1,RORA,RPIA,SLC4A1,SULT1A1_x000D_
GO:0009410	0.0399831	1.44542	21.4245	30	411	response to xenobiotic stimulus	GO_BP	ADCY1,ADRA1A,AKR1C1,ATR,BPHL,CBR3,CDH1,CENPF,CHEK2,CXCR4,CYP2C19,CYP46A1,FGF21,FMO5,GSTA1,GSTM1,KCNH2,MAOB,NTRK1,PDX1,PMS1,RORA,RORC,SCNN1B,SFRP1,SLC1A3,SLC6A2,SULT1A1,TP73,UGT2B11_x000D_
GO:0000212	0.0401717	4.55681	0.781915	3	15	meiotic spindle organization	GO_BP	ASPM,CCNB2,ESPL1_x000D_
GO:0003214	0.0401717	4.55681	0.781915	3	15	cardiac left ventricle morphogenesis	GO_BP	EDNRA,NPY2R,NPY5R_x000D_
GO:0030202	0.0401717	4.55681	0.781915	3	15	heparin metabolic process	GO_BP	EDNRA,HPSE,NDST3_x000D_
GO:0070207	0.0401717	4.55681	0.781915	3	15	protein homotrimerization	GO_BP	CLYBL,DISP1,MLKL_x000D_
GO:0097152	0.0401717	4.55681	0.781915	3	15	mesenchymal cell apoptotic process	GO_BP	EDNRA,MSX1,TBX1_x000D_
GO:0007399	0.0406182	1.18353	125.523	144	2408	nervous system development	GO_BP	ACTL6B,ADCY1,ADGRB1,ARHGAP11B,ASPM,ATL1,AVPR1A,B4GALT6,BBS4,BEND6,BEX1,BRINP1,CACNG7,CAMK2B,CCKAR,CCL11,CDH1,CENPF,CIT,CLMN,CMTM8,COLQ,CXCR4,CYP46A1,DNM3,DPF1,DTNB,DYNC2H1,DZANK1,DZIP1L,EDN3,EDNRA,EED,EPHA7,EYA1,FAIM,FANCD2,FBXO45,FEZF2,FGF13,FGFR2,FZD5,GDA,GDF11,GFRA4,GHSR,GJC3,GLI3,GLRB,GPER1,GPR173,GPR37,GRM7,HDAC11,HECW2,HES2,HEY1,IFT27,IFT88,IMMP2L,JAK2,KIF20B,KIF27,KLF15,LAMA2,LBX1,LIAS,LIN…
GO:0007188	0.0407558	2.06885	4.6111	9	89	adenylate cyclase-modulating G protein-coupled receptor signaling pathway	GO_BP	ADCY1,ADCY4,ADGRB1,ADRA1A,CALCB,EDNRA,GABBR2,GIPR,GLP2R,GPER1,GPHB5,GPR3,GPR37,GRM7,MC1R,MRAP2,MTNR1A,NPY1R,NPY2R,PDE4D,PTH1R,RAMP2,SCTR_x000D_
GO:0050708	0.0409487	1.57938	13.1362	20	252	regulation of protein secretion	GO_BP	ADTRP,ANG,CCL5,DISP1,DOC2B,GHSR,GIPR,GPER1,JAK2,KRT20,NR0B2,PDX1,PFKFB2,RSAD2,SFRP1,SYT7,SYTL4,TGFB3,UCP2,VSNL1_x000D_
GO:0042180	0.0410482	1.74891	8.36341	14	161	cellular ketone metabolic process	GO_BP	ACADL,AIFM2,AKR1C1,AKR1C2,AVPR1A,CEACAM1,CLCN2,CYP11A1,CYP46A1,FABP5,GHSR,KYNU,PDK3,PDK4,PDSS1,PDSS2,PIBF1,PRMT3,RGN,SCNN1B_x000D_
GO:0042092	0.0416574	2.85064	1.92872	5	37	type 2 immune response	GO_BP	BCL6B,ECM1,IL18,NLRP3,RSAD2_x000D_
GO:0006812	0.0420138	1.25609	60.5723	74	1162	cation transport	GO_BP	ADRA1A,AKAP6,ATP4B,ATP6V1B1,ATP6V1G3,ATP7B,ATP8A1,CACNA1G,CACNA1I,CACNG7,CAMK2B,CCL5,CCT8L2,CLCN5,CP,CRACR2A,CXCR4,EDN3,EDNRA,EFHB,FGF13,GP1BA,GP1BB,GPER1,GSG1L,HCN3,HECW2,ITPR1,JPH1,KCNH2,KCNJ14,KCNJ18,KCNK2,KCNQ4,KCNS1,LILRB2,MAOB,NLGN1,NMUR1,PANX3,PDE4D,PDZK1,PIEZO2,RAMP2,RGN,RHCE,SCN1B,SCNN1B,SHISA8,SHROOM2,SLC1A3,SLC22A1,SLC25A19,SLC2A9,SLC34A3,SLC35F3,SLC43A1,SLC47A1,SLC5A10,SLC5A12,SLC5A5,…
GO:0070098	0.0421056	2.05536	4.63936	9	89	chemokine-mediated signaling pathway	GO_BP	CCL11,CCL14,CCL16,CCL18,CCL5,CCL7,CXCR3,CXCR4,CXCR5_x000D_
GO:0051963	0.042253	1.96508	5.36915	10	103	regulation of synapse assembly	GO_BP	ADGRB1,COLQ,EPHA7,GHSR,LRRN3,NLGN1,NPTX1,NRXN1,NTRK1,NTRK2_x000D_
GO:0061564	0.0424878	1.40331	24.9691	34	479	axon development	GO_BP	ADCY1,ADGRB1,ATL1,B4GALT6,CCKAR,EDN3,EDNRA,EPHA7,FBXO45,FEZF2,FGF13,FGFR2,GLI3,GRM7,JAK2,LAMA2,LRRC4C,MAP1A,MAP2,MYPN,NFASC,NPTX1,NR2E1,NRXN1,NTRK1,NTRK2,PLXNA2,PTN,RTN4RL1,SCN1B,SEMA4G,SEMA6D,SPRY3,SVBP_x000D_
GO:1990845	0.0429618	1.77898	7.64419	13	147	adaptive thermogenesis	GO_BP	ACADL,CXCR4,DBH,FABP5,FGF21,GATM,GPR3,IL15,IL18,JAK2,OMA1,PLAC8,PRDM16,SCTR,TRPV1,UCP2_x000D_
GO:0007498	0.0429873	1.82851	6.88085	12	132	mesoderm development	GO_BP	ETV2,EYA1,FGFR2,GDF11,HCK,JAK2,MESP2,NODAL,NUP133,TBX1,TBX19,WNT11_x000D_
GO:0070887	0.0431951	1.16311	159.041	179	3051	cellular response to chemical stimulus	GO_BP	AANAT,ABCB10,ABCB4,ADCY1,ADTRP,AGR2,AIFM2,AKAP6,AKR1C1,AKR1C2,AVPR1A,BBS4,BLM,BPHL,BRINP1,BRIP1,C10orf99,C3AR1,CASP1,CBR3,CCL11,CCL14,CCL16,CCL18,CCL5,CCL7,CCNA2,CD6,CDC34,CDC6,CDH1,CEACAM1,CHEK2,CMPK2,COLEC12,CPEB1,CRIP1,CRY1,CSF3R,CTH,CTSH,CXCR3,CXCR4,CXCR5,CYP11A1,CYP2C19,CYP46A1,DAPK2,DDI1,DEFA5,DEFB103A,ECM1,EDN3,EDNRA,ERN2,ETV2,FANCD2,FBLN5,FDX1,FGF21,FGFR2,FMO5,FOLR2,GATA5,GCH1,GHSR,GLP2R,…
GO:0001890	0.0436592	1.77436	7.66277	13	147	placenta development	GO_BP	ADA,ANG,CCNF,CDX2,ETV2,FGFR2,FZD5,GHSR,HEY1,NODAL,PLAC1,PTN,TCF23_x000D_
GO:0001659	0.0438864	1.6943	9.2266	15	177	temperature homeostasis	GO_BP	ACADL,CXCR4,DBH,FABP5,FGF21,GATM,GPR3,IL15,IL18,JAK2,OMA1,PLAC8,PRDM16,TRPV1,UCP2_x000D_
GO:0090276	0.0438864	1.6943	9.2266	15	177	regulation of peptide hormone secretion	GO_BP	CCL5,DOC2B,GHSR,GIPR,GPER1,JAK2,KISS1,NR0B2,PDX1,PFKFB2,SFRP1,SYT7,SYTL4,UCP2,VSNL1_x000D_
GO:0002726	0.0439713	3.31557	1.35532	4	26	positive regulation of T cell cytokine production	GO_BP	FZD5,IL18,NLRP3,RSAD2_x000D_
GO:0045822	0.0439713	3.31557	1.35532	4	26	negative regulation of heart contraction	GO_BP	ADRA1A,JAK2,PDE4D,TRPV1_x000D_
GO:0050951	0.0439713	3.31557	1.35532	4	26	sensory perception of temperature stimulus	GO_BP	CXCR4,NTRK1,RHO,TRPV1_x000D_
GO:0051446	0.0439713	3.31557	1.35532	4	26	positive regulation of meiotic cell cycle	GO_BP	MEIOC,MSX1,OOEP,PLCB1_x000D_
GO:0051875	0.0439713	3.31557	1.35532	4	26	pigment granule localization	GO_BP	ARL6,BBS4,GPR143,SHROOM2_x000D_
GO:0062009	0.0439713	3.31557	1.35532	4	26	secondary palate development	GO_BP	TBX1,TGFB3,WNT11,WNT8A_x000D_
GO:0009150	0.0442839	1.46096	19.0787	27	366	purine ribonucleotide metabolic process	GO_BP	ACOT4,ACSL6,ACSM3,ACSM4,ADA,ADCY1,ADCY4,ENO4,FAR2,GDA,LDHC,MCEE,NME5,NUDT2,OXSM,PDE4D,PDE7A,PDE7B,PDE8A,PDE9A,PDK3,PDK4,PFKFB2,PID1,RORA,SLC4A1,SULT1A1_x000D_
GO:0072507	0.0444029	1.38357	26.7936	36	514	divalent inorganic cation homeostasis	GO_BP	ADRA1A,AKAP6,ATP6V1B1,ATP7B,AVPR1A,C3AR1,CALCB,CCL11,CCL14,CCL5,CCL7,CXCR3,CXCR4,CXCR5,EDN3,EDNRA,GIPR,GP1BA,GP1BB,GPER1,GPR3,ITPR1,JAK2,JPH1,KISS1,MT1HL1,PDE4D,PKHD1,PLCE1,PTH1R,RGN,S100A9,TRPC7,TRPV1,TRPV3,TRPV6_x000D_
GO:0046638	0.0445681	2.48871	2.60638	6	50	positive regulation of alpha-beta T cell differentiation	GO_BP	ADA,GLI3,IL18,LILRB4,NLRP3,ZBTB16_x000D_
GO:0060191	0.0447171	2.02987	4.69149	9	90	regulation of lipase activity	GO_BP	ADRA1A,ANG,AVPR1A,CCL5,EDNRA,FGFR2,NMUR1,PCSK5,PTAFR_x000D_
GO:0015800	0.044921	2.28212	3.28404	7	63	acidic amino acid transport	GO_BP	AVPR1A,GRM7,NPY5R,NTRK2,SLC1A3,SLC3A1,TRPV1_x000D_
GO:1905515	0.044921	2.28212	3.28404	7	63	non-motile cilium assembly	GO_BP	BBS4,CENPJ,DYNC2H1,IFT88,PIBF1,TBC1D32,TMEM17_x000D_
GO:0006468	0.0452927	1.21642	81.9968	97	1573	protein phosphorylation	GO_BP	ADRA1A,ADTRP,ANG,ATR,BLM,BUB1,BUB1B,CAMK2B,CBLC,CCL11,CCL5,CCNA2,CCNB2,CCNF,CD300A,CD6,CDC6,CDKL4,CDKN3,CEACAM1,CENPE,CEP85,CHEK2,CIT,CRY1,DAPK2,DCLK3,DDR2,DEPTOR,EDN3,EDNRA,EFEMP1,EPHA7,ERN2,FGF13,FGF21,FGFR2,FZD5,GDF11,GLYCTK,GPER1,HCK,HCLS1,HERC5,IL15,IL18,INSRR,ITGB1BP1,JAK2,LILRB4,LIPE,LMTK3,MAP3K6,MAPK10,MASTL,MLKL,MYLK4,NCAPG2,NEK11,NEK5,NEK8,NODAL,NTRK1,NTRK2,PDE4D,PDE8A,PDIK1L,PDK3,PDK4,…
GO:0003012	0.045769	1.40874	23.4053	32	449	muscle system process	GO_BP	ADA,ADRA1A,AKAP6,CACNA1G,CAMK2B,CLCN1,CXCR4,DES,EDN3,EDNRA,FGF13,GATA5,GATM,GHSR,GPER1,IL15,KCNH2,KLF15,MYL1,MYL4,MYOZ1,NMUR1,PDE4D,PDE9A,PLCE1,PPP1R12B,PTAFR,SCN1B,SCNN1B,SGCA,TBX2,TRPV1_x000D_
GO:0035886	0.0459912	2.7641	1.98085	5	38	vascular associated smooth muscle cell differentiation	GO_BP	CTH,EDNRA,GPER1,NFATC1,RAMP2_x000D_
GO:1901661	0.0459912	2.7641	1.98085	5	38	quinone metabolic process	GO_BP	AIFM2,AKR1C1,AKR1C2,PDSS1,PDSS2_x000D_
GO:0002790	0.0473774	1.59206	11.7287	18	225	peptide secretion	GO_BP	CCL5,DOC2B,EDN3,GHSR,GIPR,GPER1,JAK2,KISS1,NR0B2,PCLO,PDX1,PFKFB2,SFRP1,SYT7,SYTL4,TRPV1,UCP2,VSNL1_x000D_
GO:0006835	0.0474347	2.005	4.74362	9	91	dicarboxylic acid transport	GO_BP	AVPR1A,FOLR2,GRM7,NPY5R,NTRK2,SLC1A3,SLC25A21,SLC3A1,TRPV1_x000D_
GO:0002503	0.0475794	4.20605	0.834043	3	16	peptide antigen assembly with MHC class II protein complex	GO_BP	HLA-DMB,HLA-DOA,HLA-DQA2_x000D_
GO:0006266	0.0475794	4.20605	0.834043	3	16	DNA ligation	GO_BP	LIG1,TOP2A,XRCC4_x000D_
GO:0007635	0.0475794	4.20605	0.834043	3	16	chemosensory behavior	GO_BP	ATP6V1B1,NTRK1,TRPV1_x000D_
GO:0042448	0.0475794	4.20605	0.834043	3	16	progesterone metabolic process	GO_BP	AKR1C1,AKR1C2,CYP46A1_x000D_
GO:0050965	0.0475794	4.20605	0.834043	3	16	detection of temperature stimulus involved in sensory perception of pain	GO_BP	CXCR4,NTRK1,TRPV1_x000D_
GO:0099645	0.0475794	4.20605	0.834043	3	16	neurotransmitter receptor localization to postsynaptic specialization membrane	GO_BP	CACNG7,GHSR,NPTX1_x000D_
GO:2000001	0.0475794	4.20605	0.834043	3	16	regulation of DNA damage checkpoint	GO_BP	CHEK2,CRY1,WDR76_x000D_
GO:2001212	0.0475794	4.20605	0.834043	3	16	regulation of vasculogenesis	GO_BP	CEACAM1,HEY1,RAMP2_x000D_
GO:0046459	0.0477153	7.29918	0.364285	2	7	short-chain fatty acid metabolic process	GO_BP	ACADS,ACOT4,MCEE,OXSM_x000D_
GO:0001764	0.0478452	1.70725	8.54894	14	164	neuron migration	GO_BP	ASPM,BBS4,CAMK2B,CCKAR,CXCR4,FBXO45,FEZF2,FGF13,GPR173,KIF20B,NTRK2,PEX7,SCRT1,SOX14_x000D_
GO:0003062	0.0478609	7.2863	0.364894	2	7	regulation of heart rate by chemical signal	GO_BP	KCNH2,PDE4D_x000D_
GO:0006554	0.0478609	7.2863	0.364894	2	7	lysine catabolic process	GO_BP	HYKK,SLC25A21_x000D_
GO:0006627	0.0478609	7.2863	0.364894	2	7	protein processing involved in protein targeting to mitochondrion	GO_BP	IMMP1L,IMMP2L_x000D_
GO:0008063	0.0478609	7.2863	0.364894	2	7	Toll signaling pathway	GO_BP	PALM3,PELI2_x000D_
GO:0019626	0.0478609	7.2863	0.364894	2	7	short-chain fatty acid catabolic process	GO_BP	ACADS,MCEE_x000D_
GO:0034354	0.0478609	7.2863	0.364894	2	7	'de novo' NAD biosynthetic process from tryptophan	GO_BP	HAAO,KYNU_x000D_
GO:0042473	0.0478609	7.2863	0.364894	2	7	outer ear morphogenesis	GO_BP	EYA1,TBX1_x000D_
GO:0045630	0.0478609	7.2863	0.364894	2	7	positive regulation of T-helper 2 cell differentiation	GO_BP	IL18,NLRP3_x000D_
GO:0045964	0.0478609	7.2863	0.364894	2	7	positive regulation of dopamine metabolic process	GO_BP	GPR37,MAOB_x000D_
GO:0048752	0.0478609	7.2863	0.364894	2	7	semicircular canal morphogenesis	GO_BP	EYA1,TBX1_x000D_
GO:0050882	0.0478609	7.2863	0.364894	2	7	voluntary musculoskeletal movement	GO_BP	ITPR1,MAP1A_x000D_
GO:0060073	0.0478609	7.2863	0.364894	2	7	micturition	GO_BP	ADRA1A,TRPV1_x000D_
GO:0060449	0.0478609	7.2863	0.364894	2	7	bud elongation involved in lung branching	GO_BP	FGFR2,SPRY2_x000D_
GO:0061002	0.0478609	7.2863	0.364894	2	7	negative regulation of dendritic spine morphogenesis	GO_BP	DNM3,NLGN1_x000D_
GO:0061668	0.0478609	7.2863	0.364894	2	7	mitochondrial ribosome assembly	GO_BP	DDX28,MTERF3_x000D_
GO:0070106	0.0478609	7.2863	0.364894	2	7	interleukin-27-mediated signaling pathway	GO_BP	OAS1,OAS2_x000D_
GO:0070671	0.0478609	7.2863	0.364894	2	7	response to interleukin-12	GO_BP	JAK2,PLCB1_x000D_
GO:0071918	0.0478609	7.2863	0.364894	2	7	urea transmembrane transport	GO_BP	SLC14A1,SLC14A2_x000D_
GO:0099542	0.0478609	7.2863	0.364894	2	7	trans-synaptic signaling by endocannabinoid	GO_BP	FABP5,PLCB1_x000D_
GO:2000322	0.0478609	7.2863	0.364894	2	7	regulation of glucocorticoid receptor signaling pathway	GO_BP	CRY1,LMO3_x000D_
GO:0099536	0.0478853	1.31059	38.4181	49	737	synaptic signaling	GO_BP	ADCY1,ADGRB1,ADRA1A,CACNA1G,CACNG7,CAMK2B,CDH1,COLQ,CYP46A1,DBH,DOC2B,DTNB,DYTN,FABP5,GABBR2,GABRE,GHSR,GLRB,GPER1,GRID2IP,GRM7,JAK2,KISS1,LAMA2,LILRB2,LRRC4C,LYPD1,MAP1A,MCTP2,NLGN1,NPTX1,NPY5R,NR2E1,NRXN1,NTRK1,NTRK2,PCLO,PDE7B,PHF24,PLCB1,PTN,SCTR,SHISA8,SLC1A3,SLC6A2,SYN3,SYT10,SYT7,TRPV1_x000D_
GO:0001947	0.0482686	2.24195	3.33617	7	64	heart looping	GO_BP	BBS4,LBX1,NODAL,NPHP3,SETDB2,STIL,TBX2_x000D_
GO:0048247	0.0482686	2.24195	3.33617	7	64	lymphocyte chemotaxis	GO_BP	C10orf99,CCL11,CCL14,CCL16,CCL18,CCL5,CCL7_x000D_
GO:0007080	0.048378	2.43326	2.65851	6	51	mitotic metaphase plate congression	GO_BP	CDCA8,CENPC,CENPE,KIF18A,KIFC1,PIBF1_x000D_
GO:0007140	0.048378	2.43326	2.65851	6	51	male meiotic nuclear division	GO_BP	DNMT3L,FANCA,HSF2BP,ING2,KIF18A,MEIOC_x000D_
GO:0032940	0.0484464	1.29883	41.1287	52	789	secretion by cell	GO_BP	ADCY1,ADRA1A,ADTRP,ANG,AVPR1A,CACNA1G,CACNA1I,CCKAR,CCL5,CD300A,CEACAM1,CRY1,DISP1,DOC2B,EDN3,EXOC6,GHSR,GIPR,GPER1,GRM7,HCK,JAK2,KISS1,KRT20,MAOB,MCTP2,NLGN1,NPY5R,NR0B2,NRXN1,NTRK2,PCLO,PCSK5,PDX1,PFKFB2,PRSS12,PTAFR,RSAD2,SFRP1,SVBP,SYN3,SYT10,SYT13,SYT7,SYTL4,TANGO6,TGFB3,TRPV1,TRPV6,TYRO3,UCP2,VSNL1_x000D_
GO:0034505	0.0495659	3.17124	1.40745	4	27	tooth mineralization	GO_BP	ENAM,TBX1,WDR72,WNT6_x000D_
GO:0051953	0.0495659	3.17124	1.40745	4	27	negative regulation of amine transport	GO_BP	GHSR,GRM7,NPY5R,SLC43A1_x000D_
GO:0009725	0.049677	1.28688	43.8915	55	842	response to hormone	GO_BP	AANAT,ADRA1A,ADTRP,AKR1C1,AKR1C2,ANG,AVPR1A,BBS4,BRIP1,BTG1,CCNA2,CDC6,CEACAM1,CPEB1,CRY1,CTSH,CYP11A1,EDNRA,FGF21,GHSR,GLI3,GLP2R,GPER1,GPHB5,GPR173,GRB14,HCLS1,INSRR,JAK2,KLF15,LMO3,MAOB,NKX2-2,NODAL,NR2E1,NR2E3,NR5A1,PDK4,PDX1,PID1,PLCB1,PTAFR,RAMP2,SERPINB9,SFRP1,SH2B2,SLC25A33,SLC5A5,SOCS2,TFF1,TGFB3,TNS2,TRPV1,UCP2,ZNF366_x000D_
GO:0000775	2.7166e-05	2.56267	12.0022	28	227	chromosome, centromeric region	GO_CC	BUB1,BUB1B,CDCA8,CENPA,CENPC,CENPE,CENPF,CENPH,CENPK,CENPW,DSCC1,HELLS,ITGB3BP,KAT8,KIF18A,KNTC1,MAD2L1,MIS18A,MIS18BP1,NCAPG,NUDCD2,NUP133,PKHD1,SKA3,SUV39H2,TOP2A,TTK,ZWILCH_x000D_
GO:0000793	5.1611e-05	2.41571	13.0919	29	248	condensed chromosome	GO_CC	BLM,BUB1,BUB1B,CDX2,CENPA,CENPC,CENPE,CENPF,CENPH,CENPK,CENPW,EID3,FANCD2,FKBP6,ITGB3BP,KAT8,KIF18A,KNTC1,MAD2L1,MKI67,NCAPG,NSMCE4A,NUDCD2,NUP133,PSMC3IP,RAD9B,RSPH1,SKA3,TOP2A,TTK,ZWILCH_x000D_
GO:0005887	0.000191733	1.4579	87.2487	120	1653	integral component of plasma membrane	GO_CC	ABCB4,ABCC11,ADCY1,ADCY4,ADGRB1,ADRA1A,ATP4B,ATP7B,AVPR1A,C3AR1,CACNA1G,CACNA1I,CACNG7,CCKAR,CD6,CEACAM1,CEACAM5,CLCN1,CLCN2,CLCN5,CLEC2D,CSF3R,CXCR3,CXCR5,DDR2,EDNRA,EPHA7,FCER2,FCGR2C,FCRL1,FGFR2,FZD5,GABBR2,GABRE,GHSR,GLRB,GP1BA,GP1BB,GPA33,GPER1,GPR3,GPR37,GPR88,GRM7,GSG1L,HLA-DQA2,HS3ST3B1,IGSF6,IL20RB,INSRR,ITGAD,ITGB7,ITGBL1,JAK2,KCNH2,KCNJ14,KCNK2,KCNQ4,KCNS1,LCT,LILRB2,LILRB4,LRRC4C,MC1R…
GO:0043083	0.000230721	9.00291	0.95172	6	18	synaptic cleft	GO_CC	COLQ,DNM3,LAMA2,NLGN1,NPTX1,PRSS12_x000D_
GO:0005814	0.000768619	2.52602	7.77238	18	147	centriole	GO_CC	BBS4,CCDC146,CCNF,CENPJ,CEP162,CEP295,CEP41,CEP76,CETN3,DZIP1L,IFT88,KIAA0753,KIF24,POC5,STIL,TOP2A,TSGA10,TSKS_x000D_
GO:0072686	0.00105958	2.83462	5.45603	14	104	mitotic spindle	GO_CC	ASPM,CDC6,CENPE,CEP295,CKAP2L,ESPL1,FAM83D,HAUS1,HAUS3,HAUS4,HECW2,KATNA1,KIF11,KIF18A,KIF20B,KIFC1,MAD2L1,NUDCD2,NUSAP1,PKHD1,RMDN2,SKA3,TACC3,TAF1D,TPX2_x000D_
GO:0016324	0.00141141	1.84581	18.9287	33	358	apical plasma membrane	GO_CC	ABCB4,ABCC11,ASPM,ATP4B,ATP6V1B1,CEACAM1,CEACAM5,CFAP126,DDR2,GPR143,KCNK2,KISS1,LCT,NPC1L1,OTOG,PDE4D,PDZK1,PKHD1,PLB1,PROM2,PTH1R,SCNN1B,SHROOM1,SHROOM2,SLC14A2,SLC22A1,SLC2A9,SLC34A3,SLC3A1,SLC47A1,SLC5A12,SLC6A18,UPK1A_x000D_
GO:0099512	0.00167227	1.47983	52.3975	74	991	supramolecular fiber	GO_CC	ADRA1A,ARL6,ASPM,C4orf47,CCDC66,CENPE,CENPJ,CEP162,CEP295,COL5A3,DES,DNAH9,DNM3,DYNC2H1,FBLN5,FGF13,GPER1,HAUS1,HAUS3,HAUS4,HCK,HCLS1,JPH1,KATNA1,KATNAL2,KIF11,KIF18A,KIF20B,KIF24,KIF27,KIF4A,KIFC1,KNTC1,KRT13,KRT15,KRT20,KRT28,KRT38,KRTAP1-1,KRTAP19-5,KRTAP23-1,KRTAP5-5,KRTAP9-3,KRTAP9-4,KRTAP9-6,LMNB1,LTBP1,LUM,MAP1A,MAP2,MNS1,MTM1,MX2,MYL1,MYL4,MYOZ1,MYOZ3,MYPN,NUSAP1,POLB,PPP1R12B,RMDN2,RSPH1…
GO:0045171	0.00187515	3.10113	3.9655	11	75	intercellular bridge	GO_CC	CDC6,CDCA8,FAM83D,GSTM1,GSTM5,HAUS3,KIF20B,NUDCD2,TPX2,TRIM45,XPA_x000D_
GO:0036064	0.00218333	2.27699	8.51261	18	161	ciliary basal body	GO_CC	BBS4,CCDC66,CENPF,CENPJ,CEP41,CETN3,CFAP126,DZIP1L,IFT88,MLF1,PIFO,PKHD1,PPP1R32,RAB28,TBATA,TBC1D7,TTLL6,TTLL9_x000D_
GO:0005856	0.0024722	1.30313	123.248	153	2331	cytoskeleton	GO_CC	ABCB4,ACADS,ACTL10,ACTL7A,ACTL7B,ANG,ARL6,ASPM,AUNIP,BBS4,BUB1B,C4orf47,CAMK2B,CCDC146,CCDC66,CCNB2,CCNF,CDC6,CDCA8,CDH1,CENPE,CENPF,CENPJ,CEP162,CEP295,CEP41,CEP76,CEP85,CETN3,CFAP126,CFAP46,CIT,CKAP2L,CLUAP1,CRACR2A,DBH,DDR2,DES,DNAH9,DNM3,DRC3,DYNC2H1,DZIP1L,ESPL1,FAM83D,FBXL13,FGF13,FRMD3,GLI3,GPER1,HAUS1,HAUS3,HAUS4,HCK,HCLS1,HECW2,HIP1,HMMR,IFT27,IFT88,ITGB1BP1,JAK2,KATNA1,KATNAL2,KIAA0753,…
GO:1990498	0.00378294	7.98837	0.687353	4	13	mitotic spindle microtubule	GO_CC	CEP295,HAUS1,HAUS3,HAUS4_x000D_
GO:0031012	0.00484905	1.55972	30.1378	45	570	extracellular matrix	GO_CC	AMELY,ANG,BGN,COL5A3,COLEC12,COLQ,CTSH,DSPP,ECM1,EFEMP1,EGFL6,EMID1,ENAM,FBLN5,FGFR2,FREM2,GP1BA,HPSE,IGFALS,KAZALD1,LAMA2,LRRN3,LTBP1,LUM,MMP1,NID1,OPTC,OTOG,PI3,PRG2,RTN4RL1,S100A9,SBSPON,SCARA3,SERPINB9,SERPING1,SFRP1,SLPI,SRPX,TGFB3,TINAG,TMEFF2,WNT11,WNT6,WNT8A_x000D_
GO:0032591	0.00663643	6.53524	0.7931	4	15	dendritic spine membrane	GO_CC	DDN,GPER1,SHISA8,TRPV1_x000D_
GO:0000796	0.00675424	10.7762	0.422987	3	8	condensin complex	GO_CC	NCAPG,NCAPG2,NCAPH_x000D_
GO:0070652	0.00675424	10.7762	0.422987	3	8	HAUS complex	GO_CC	HAUS1,HAUS3,HAUS4_x000D_
GO:0044307	0.00808429	35.8936	0.15862	2	3	dendritic branch	GO_CC	MAP1A,MAP2_x000D_
GO:1990423	0.00808429	35.8936	0.15862	2	3	RZZ complex	GO_CC	KNTC1,ZWILCH_x000D_
GO:0000776	0.00917063	2.16855	6.89826	14	131	kinetochore	GO_CC	BUB1,BUB1B,CENPA,CENPC,CENPE,CENPF,CENPH,CENPK,CENPW,ITGB3BP,KAT8,KIF18A,KNTC1,MAD2L1,NUDCD2,NUP133,SKA3,TTK,ZWILCH_x000D_
GO:0031514	0.00923691	1.84319	12.0022	21	227	motile cilium	GO_CC	ACTL7A,BBS4,DNAH9,DRC3,DYNC2H1,ENO4,FBXL13,IFT27,IFT88,LDHC,MNS1,NME5,PACRG,RHO,ROPN1L,RSPH1,SPATC1L,TBC1D21,TSGA10,TTC29,TTLL9_x000D_
GO:0005737	0.0101369	1.16908	631.232	667	11958	cytoplasm	GO_CC	AANAT,ABCA8,ABCB10,ABCB4,ABCC11,ABCC12,ACAD11,ACADL,ACADS,ACAP1,ACOT4,ACSL6,ACSM3,ACSM4,ACTL7A,ACTL7B,ADA,ADCY1,ADCY4,ADGRB1,ADIG,ADRA1A,AGR2,AIFM2,AKAP6,AKR1C1,AKR1C2,AKR7A3,ALAS2,ALDH1L1,ALG5,ALKBH3,ALKBH8,ALOXE3,AMDHD1,ANG,ANKRD16,ANKRD45,ANKS3,ANP32C,AP3B2,AP4B1,APOBEC3G,APOO,ARHGAP11B,ARHGAP22,ARHGAP8,ARHGEF38,ARL4A,ARL6,ARPP21,ASPM,ATG10,ATG2B,ATG4C,ATL1,ATP10B,ATP6V1B1,ATP6V1G3,ATP7B,ATP8A…
GO:0033597	0.0156023	17.9458	0.211493	2	4	mitotic checkpoint complex	GO_CC	BUB1B,MAD2L1_x000D_
GO:0060342	0.0156023	17.9458	0.211493	2	4	photoreceptor inner segment membrane	GO_CC	RDH12,RHO_x000D_
GO:0097543	0.0156023	17.9458	0.211493	2	4	ciliary inversin compartment	GO_CC	NEK8,NPHP3_x000D_
GO:1990779	0.0156023	17.9458	0.211493	2	4	glycoprotein Ib-IX-V complex	GO_CC	GP1BA,GP1BB_x000D_
GO:0120025	0.0182147	1.22806	116.427	138	2202	plasma membrane bounded cell projection	GO_CC	ACTL7A,ADCY4,ADGRB1,ANG,ANKS3,AP3B2,ARL6,ATL1,ATP6V1B1,BBS4,BRINP1,C4orf47,CACNA1G,CACNA1I,CACNG7,CAMK2B,CCDC66,CDH1,CEACAM1,CENPF,CENPJ,CEP162,CEP41,CETN3,CFAP126,CFAP46,CFAP53,CLCN2,CLUAP1,CPEB1,CYP46A1,DDN,DNAH9,DNM3,DRC3,DTNB,DYNC2H1,DZIP1L,ENO4,EPHA7,EXOC6,FBXL13,FGF13,FZD5,GABBR2,GABRE,GCH1,GHSR,GLI3,GLRB,GPER1,GPR88,GRM7,GUCA1A,HCN3,IFT27,IFT88,INSRR,ITGB1BP1,KCNJ14,KCNK2,KIF18A,KIF20B,KIF…
GO:0005874	0.0191429	1.57595	18.4741	28	352	microtubule	GO_CC	ARL6,ASPM,C4orf47,CCDC66,CENPE,CENPJ,CEP162,CEP295,DNAH9,DNM3,DYNC2H1,FGF13,HAUS1,HAUS3,HAUS4,KATNA1,KATNAL2,KIF11,KIF18A,KIF20B,KIF24,KIF27,KIF4A,KIFC1,KNTC1,MAP1A,MAP2,MX2,NUSAP1,POLB,RMDN2,SARM1,SCTR,SHROOM1,SHROOM2,SKA3,SPRY2,TPX2,TTLL6,TTLL9_x000D_
GO:0005813	0.0192305	1.4227	32.7286	45	619	centrosome	GO_CC	ACADS,ASPM,AUNIP,BBS4,C4orf47,CCDC66,CCNB2,CCNF,CENPF,CENPJ,CEP162,CEP295,CEP41,CEP76,CEP85,CETN3,CKAP2L,CLUAP1,DBH,ESPL1,HAUS1,HAUS3,HAUS4,HMMR,IFT27,IFT88,ITGB1BP1,KATNA1,KIAA0753,KIF20B,KIF24,MASTL,NEK11,NEK8,PIBF1,PKHD1,POC5,PPP2R3C,RRAGD,SKA3,SPATC1L,STIL,TACC3,TAF1D,TTC39A_x000D_
GO:0042383	0.021388	1.98585	6.92641	13	131	sarcolemma	GO_CC	ADRA1A,AKAP6,BGN,CACNG7,CLCN1,DES,LAMA2,PDE9A,POPDC2,POPDC3,SCN1B,SGCA,TGFB3_x000D_
GO:0000940	0.0226468	5.98548	0.63448	3	12	outer kinetochore	GO_CC	BUB1B,CENPF,SKA3_x000D_
GO:0000922	0.0233947	1.95883	7.0111	13	133	spindle pole	GO_CC	ASPM,AUNIP,CDC6,CENPF,CEP85,CKAP2L,FAM83D,HAUS1,KATNA1,KATNAL2,KIF11,KIF20B,KNTC1,MAD2L1,NUDCD2,RMDN2,TACC3,TPX2_x000D_
GO:0072557	0.0250971	11.9632	0.264367	2	5	IPAF inflammasome complex	GO_CC	CASP1,NAIP_x000D_
GO:0098850	0.0250971	11.9632	0.264367	2	5	extrinsic component of synaptic vesicle membrane	GO_CC	ATP6V1B1,SYN3_x000D_
GO:0045120	0.028306	5.38664	0.687353	3	13	pronucleus	GO_CC	CCNA2,CENPF,DPPA3_x000D_
GO:0099080	0.0288725	1.27824	62.0721	77	1187	supramolecular complex	GO_CC	ADRA1A,APOBEC3G,ARL6,ASPM,BUB1,BUB1B,C4orf47,CCDC66,CENPA,CENPC,CENPE,CENPF,CENPH,CENPJ,CENPK,CENPW,CEP162,CEP295,COL5A3,CPEB1,CTSH,DDX28,DES,DNAH9,DNM3,DYNC2H1,FASTKD3,FBLN5,FGF13,GPER1,HAUS1,HAUS3,HAUS4,HCK,HCLS1,ITGB3BP,JPH1,KAT8,KATNA1,KATNAL2,KIF11,KIF18A,KIF20B,KIF24,KIF27,KIF4A,KIFC1,KNTC1,KRT13,KRT15,KRT20,KRT28,KRT38,KRTAP1-1,KRTAP19-5,KRTAP23-1,KRTAP5-5,KRTAP9-3,KRTAP9-4,KRTAP9-6,LMNB1,…
GO:0005876	0.0304308	2.32951	3.68929	8	70	spindle microtubule	GO_CC	CENPE,CEP295,HAUS1,HAUS3,HAUS4,KIF11,KIF18A,KIF4A,KNTC1,POLB,RMDN2,SKA3_x000D_
GO:1990023	0.0346412	4.89668	0.740227	3	14	mitotic spindle midzone	GO_CC	CENPE,KIF18A,KIF20B_x000D_
GO:0031233	0.0354668	3.59264	1.26896	4	24	intrinsic component of external side of plasma membrane	GO_CC	CEACAM5,FOLR2,GP1BA,PKHD1_x000D_
GO:0120099	0.0363393	8.97195	0.31724	2	6	procentriole replication complex	GO_CC	CENPJ,STIL_x000D_
GO:0005815	0.0382832	2.09547	4.5584	9	88	microtubule organizing center	GO_CC	ACADS,ASPM,AUNIP,BBS4,BUB1B,C4orf47,CAMK2B,CCDC146,CCDC66,CCNB2,CCNF,CENPF,CENPJ,CEP162,CEP295,CEP41,CEP76,CEP85,CETN3,CFAP126,CKAP2L,CLUAP1,CRACR2A,DBH,DZIP1L,ESPL1,HAUS1,HAUS3,HAUS4,HMMR,IFT27,IFT88,ITGB1BP1,KATNA1,KIAA0753,KIF18A,KIF20B,KIF24,KIFC1,MASTL,MLF1,NEK11,NEK8,NUDCD2,PDE4D,PIBF1,PIFO,PKHD1,POC5,PPP1R32,PPP2R3C,RAB11FIP4,RAB28,RRAGD,SKA3,SPATC1L,STIL,TACC2,TACC3,TAF1D,TBATA,TBC1D7,TOP…
GO:0097431	0.0395901	2.89838	1.90344	5	36	mitotic spindle pole	GO_CC	ASPM,FAM83D,KATNA1,KIF20B,RMDN2_x000D_
GO:0034706	0.0459445	3.26568	1.37471	4	26	sodium channel complex	GO_CC	CACNA1G,CACNA1I,SCN1B,SCNN1B_x000D_
GO:0030915	0.0491177	7.17718	0.370113	2	7	Smc5-Smc6 complex	GO_CC	EID3,NSMCE4A_x000D_
GO:0033061	0.0491177	7.17718	0.370113	2	7	DNA recombinase mediator complex	GO_CC	SWI5,XRCC3_x000D_
GO:0038037	0.0491177	7.17718	0.370113	2	7	G protein-coupled receptor dimeric complex	GO_CC	GABBR2,RAMP2_x000D_
GO:0042721	0.0491177	7.17718	0.370113	2	7	TIM22 mitochondrial import inner membrane insertion complex	GO_CC	TIMM9,TRMT10B_x000D_
GO:0043203	0.0491177	7.17718	0.370113	2	7	axon hillock	GO_CC	MAP2,TPX2_x000D_
GO:0044327	0.0491177	7.17718	0.370113	2	7	dendritic spine head	GO_CC	DNM3,GPER1_x000D_
GO:0097208	0.0491177	7.17718	0.370113	2	7	alveolar lamellar body	GO_CC	CTSH,LAMP3_x000D_
GO:0005869	0.0492945	4.1429	0.845973	3	16	dynactin complex	GO_CC	ACTL10,ACTL7A,ACTL7B_x000D_
GO:0030554	0.000104633	1.48237	86.8875	121	1547	adenyl nucleotide binding	GO_MF	AASDH,ABCA8,ABCB10,ABCB4,ABCC11,ABCC12,ACADL,ACSL6,ACSM3,ACSM4,ADCY1,ADCY4,ATAD2,ATP10B,ATP6V1B1,ATP7B,ATP8A1,ATR,BAG1,BLM,BRIP1,BUB1,BUB1B,CAMK2B,CCT8L2,CDC34,CDC6,CDKL4,CENPE,CHEK2,CHKA,CIT,CKM,CKMT1B,CLCN5,CMPK2,DAPK2,DCLK3,DDR2,DDX28,DNAH9,DYNC2H1,ENTPD3,EPHA7,ERN2,FGFR2,GLYCTK,HCK,HCN3,HELLS,HELZ2,HSPA1L,IDNK,INSRR,JAK2,KATNA1,KATNAL2,KIF11,KIF18A,KIF20B,KIF24,KIF27,KIF4A,KIFC1,LIG1,LMTK3,MA…
GO:0001601	0.000176689	Inf	0.168495	3	3	peptide YY receptor activity	GO_MF	NPY1R,NPY2R,NPY5R_x000D_
GO:0005524	0.00024729	1.46159	82.6751	114	1472	ATP binding	GO_MF	AASDH,ABCA8,ABCB10,ABCB4,ABCC11,ABCC12,ACSL6,ACSM3,ACSM4,ADCY1,ADCY4,ATAD2,ATP10B,ATP6V1B1,ATP7B,ATP8A1,ATR,BLM,BRIP1,BUB1,BUB1B,CAMK2B,CCT8L2,CDC34,CDC6,CDKL4,CENPE,CHEK2,CHKA,CIT,CKM,CKMT1B,CLCN5,CMPK2,DAPK2,DCLK3,DDR2,DDX28,DNAH9,DYNC2H1,ENTPD3,EPHA7,ERN2,FGFR2,GLYCTK,HCK,HELLS,HELZ2,HSPA1L,IDNK,INSRR,JAK2,KATNA1,KATNAL2,KIF11,KIF18A,KIF20B,KIF24,KIF27,KIF4A,KIFC1,LIG1,LMTK3,MAP3K6,MAPK10,MAST…
GO:0004112	0.000339778	6.57287	1.40413	7	25	cyclic-nucleotide phosphodiesterase activity	GO_MF	PDE1A,PDE1C,PDE4D,PDE7A,PDE7B,PDE8A,PDE9A_x000D_
GO:0043168	0.000524111	1.35399	126.901	162	2277	anion binding	GO_MF	AASDH,ABCA8,ABCB10,ABCB4,ABCC11,ABCC12,ACAD11,ACADL,ACADS,ACSL6,ACSM3,ACSM4,ADCY1,ADCY4,AIFM2,AKR1C1,AKR1C2,ALAS2,ALKBH3,ARL4A,ARL6,ATAD2,ATL1,ATP10B,ATP6V1B1,ATP7B,ATP8A1,ATR,BLM,BRIP1,BUB1,BUB1B,CAMK2B,CBR3,CCT8L2,CDC34,CDC6,CDKL4,CENPE,CHEK2,CHKA,CIT,CKM,CKMT1B,CLCN5,CMPK2,CRABP1,CRACR2A,CRY1,CTH,DAPK2,DBH,DCLK3,DDO,DDR2,DDX28,DNAH9,DNAJC27,DNM3,DUS4L,DYNC2H1,ENTPD3,EPHA7,ERN2,FABP5,FABP6,FGFR…
GO:0032555	0.000608978	1.37875	105.815	138	1884	purine ribonucleotide binding	GO_MF	AASDH,ABCA8,ABCB10,ABCB4,ABCC11,ABCC12,ACADL,ACSL6,ACSM3,ACSM4,ADCY1,ADCY4,ARL4A,ARL6,ATAD2,ATL1,ATP10B,ATP6V1B1,ATP7B,ATP8A1,ATR,BLM,BRIP1,BUB1,BUB1B,CAMK2B,CCT8L2,CDC34,CDC6,CDKL4,CENPE,CHEK2,CHKA,CIT,CKM,CKMT1B,CLCN5,CMPK2,CRACR2A,DAPK2,DCLK3,DDR2,DDX28,DNAH9,DNAJC27,DNM3,DYNC2H1,ENTPD3,EPHA7,ERN2,FGFR2,GCH1,GLYCTK,HCK,HCN3,HELLS,HELZ2,HSPA1L,IDNK,IFI44L,IFT27,INSRR,JAK2,KATNA1,KATNAL2,KIF11,K…
GO:0008017	0.00147996	1.95424	15.2769	28	272	microtubule binding	GO_MF	CCDC66,CENPE,CENPF,CEP295,CETN3,DNM3,FAM83D,FGF13,HAUS4,KATNA1,KATNAL2,KIF11,KIF18A,KIF20B,KIF24,KIF27,KIF4A,KIFC1,MAP1A,MAP2,MX2,NUSAP1,POLB,RMDN2,S100A9,SPATA4,SVBP,TPX2_x000D_
GO:0097367	0.00195011	1.30933	126.203	157	2247	carbohydrate derivative binding	GO_MF	AASDH,ABCA8,ABCB10,ABCB4,ABCC11,ABCC12,ACADL,ACSL6,ACSM3,ACSM4,ADCY1,ADCY4,ADGRB1,ANG,ARL4A,ARL6,ATAD2,ATL1,ATP10B,ATP6V1B1,ATP7B,ATP8A1,ATR,BGN,BLM,BRIP1,BUB1,BUB1B,CAMK2B,CCL7,CCT8L2,CD6,CDC34,CDC6,CDKL4,CEACAM5,CENPE,CHEK2,CHKA,CIT,CKM,CKMT1B,CLCN5,CMPK2,COL5A3,COLQ,CRACR2A,DAPK2,DCLK3,DDR2,DDX28,DEFB106A,DNAH9,DNAJC27,DNM3,DYNC2H1,ENTPD3,EPHA7,ERN2,EXTL2,FGFR2,GCH1,GLYCTK,HCK,HCN3,HELLS,HELZ2…
GO:0043515	0.00310806	16.8506	0.336991	3	6	kinetochore binding	GO_MF	CENPE,CENPH,TTK_x000D_
GO:0000166	0.00381218	1.29734	114.666	142	2052	nucleotide binding	GO_MF	AASDH,ABCA8,ABCB10,ABCB4,ABCC11,ABCC12,ACAD11,ACADL,ACADS,ACSL6,ACSM3,ACSM4,ADCY1,ADCY4,AIFM2,ARL4A,ARL6,ATAD2,ATL1,ATP10B,ATP6V1B1,ATP7B,ATP8A1,ATR,BAG1,BLM,BRIP1,BUB1,BUB1B,CAMK2B,CBR3,CCT8L2,CDC34,CDC6,CDKL4,CDX2,CENPE,CHEK2,CHKA,CIT,CKM,CKMT1B,CLCN5,CMPK2,CRACR2A,CRY1,DAPK2,DCLK3,DDO,DDR2,DDX28,DNAH9,DNAJC27,DNM3,DUS4L,DYNC2H1,ENTPD3,EPHA7,ERN2,FGFR2,FMO5,FOXRED2,GCH1,GLYCTK,HCK,HCN3,HELLS,HE…
GO:0004115	0.00467131	7.508	0.728853	4	13	3',5'-cyclic-AMP phosphodiesterase activity	GO_MF	PDE1A,PDE1C,PDE4D,PDE7A,PDE7B,PDE8A_x000D_
GO:0008528	0.00484661	2.45698	5.75992	13	103	G protein-coupled peptide receptor activity	GO_MF	AVPR1A,CCKAR,CXCR3,CXCR4,CXCR5,EDNRA,GIPR,GLP2R,GP1BA,GPR143,GPR37,MC1R,NMBR,NMUR1,NPY1R,NPY2R,NPY5R,PTH1R,RAMP2,SCTR_x000D_
GO:0004714	0.00599621	2.98278	3.36991	9	60	transmembrane receptor protein tyrosine kinase activity	GO_MF	DDR2,EFEMP1,EPHA7,FGFR2,INSRR,NTRK1,NTRK2,PDGFRL,TYRO3_x000D_
GO:0000405	0.00799393	10.1092	0.449321	3	8	bubble DNA binding	GO_MF	BLM,NEIL3,RECQL4_x000D_
GO:0016494	0.00799393	10.1092	0.449321	3	8	C-X-C chemokine receptor activity	GO_MF	CXCR3,CXCR4,CXCR5_x000D_
GO:0030250	0.00799393	10.1092	0.449321	3	8	guanylate cyclase activator activity	GO_MF	GUCA1A,GUCA2A,GUCA2B_x000D_
GO:1990814	0.00799393	10.1092	0.449321	3	8	DNA/DNA annealing activity	GO_MF	BLM,RECQL4,ZRANB3_x000D_
GO:0017046	0.00802725	3.07142	2.92059	8	52	peptide hormone binding	GO_MF	AVPR1A,CCKAR,GHSR,GIPR,GLP2R,PTH1R,RAMP2,SCTR_x000D_
GO:0001730	0.00910155	33.6725	0.168495	2	3	2'-5'-oligoadenylate synthetase activity	GO_MF	OAS1,OAS2_x000D_
GO:0004117	0.00910155	33.6725	0.168495	2	3	calmodulin-activated dual specificity 3',5'-cyclic-GMP, 3',5'-cyclic-AMP phosphodiesterase activity	GO_MF	PDE1A,PDE1C_x000D_
GO:0004992	0.00910155	33.6725	0.168495	2	3	platelet activating factor receptor activity	GO_MF	PDGFRL,PTAFR_x000D_
GO:0005330	0.00910155	33.6725	0.168495	2	3	dopamine:sodium symporter activity	GO_MF	SLC22A1,SLC6A2_x000D_
GO:0005334	0.00910155	33.6725	0.168495	2	3	norepinephrine:sodium symporter activity	GO_MF	SLC22A1,SLC6A2_x000D_
GO:0008332	0.00910155	33.6725	0.168495	2	3	low voltage-gated calcium channel activity	GO_MF	CACNA1G,CACNA1I_x000D_
GO:0018636	0.00910155	33.6725	0.168495	2	3	phenanthrene 9,10-monooxygenase activity	GO_MF	AKR1C1,AKR1C2_x000D_
GO:0047115	0.00910155	33.6725	0.168495	2	3	trans-1,2-dihydrobenzene-1,2-diol dehydrogenase activity	GO_MF	AKR1C1,AKR1C2_x000D_
GO:0047718	0.00910155	33.6725	0.168495	2	3	indanol dehydrogenase activity	GO_MF	AKR1C1,AKR1C2_x000D_
GO:0048101	0.00910155	33.6725	0.168495	2	3	calmodulin-activated 3',5'-cyclic-GMP phosphodiesterase activity	GO_MF	PDE1A,PDE1C_x000D_
GO:0052905	0.00910155	33.6725	0.168495	2	3	tRNA (guanine(9)-N(1))-methyltransferase activity	GO_MF	TRMT10B,TRMT10C_x000D_
GO:0010851	0.0104596	5.61942	0.898642	4	16	cyclase regulator activity	GO_MF	GRM7,GUCA1A,GUCA2A,GUCA2B_x000D_
GO:0001664	0.0117487	1.68486	16.1756	26	288	G protein-coupled receptor binding	GO_MF	AVPR1A,C10orf99,CALCB,CCL11,CCL14,CCL16,CCL18,CCL5,CCL7,CLIC6,DEFB103A,DEFB106A,DNM3,EDN3,GPHB5,JAK2,KISS1,MRAP2,PACRG,PDE4D,RTP4,SFRP1,UTS2B,WNT11,WNT6,WNT8A_x000D_
GO:0008188	0.0120807	3.10988	2.52743	7	45	neuropeptide receptor activity	GO_MF	GPR143,GPR37,NMBR,NMUR1,NPY1R,NPY2R,NPY5R_x000D_
GO:0008574	0.0130804	5.18686	0.954807	4	17	plus-end-directed microtubule motor activity	GO_MF	CENPE,KIF11,KIF18A,KIF20B_x000D_
GO:0004435	0.0135751	4.01569	1.46029	5	26	phosphatidylinositol phospholipase C activity	GO_MF	CCL5,EDNRA,PLCB1,PLCE1,PLCH1_x000D_
GO:0005044	0.0152026	2.95404	2.63976	7	47	scavenger receptor activity	GO_MF	CD6,COLEC12,ENDOU,MEGF10,PRSS12,SCARA3,STAB1_x000D_
GO:0046974	0.0157432	7.22004	0.561651	3	10	histone methyltransferase activity (H3-K9 specific)	GO_MF	PRDM16,SETDB2,SUV39H2_x000D_
GO:0005201	0.0168474	1.85718	9.6604	17	172	extracellular matrix structural constituent	GO_MF	AMELY,BGN,COL5A3,COLQ,DSPP,ECM1,EFEMP1,ENAM,FBLN5,LAMA2,LTBP1,LUM,NID1,OPTC,PRG2,SBSPON,SRPX_x000D_
GO:0016300	0.017526	16.8353	0.224661	2	4	tRNA (uracil) methyltransferase activity	GO_MF	ALKBH8,TRMT44_x000D_
GO:0050253	0.017526	16.8353	0.224661	2	4	retinyl-palmitate esterase activity	GO_MF	LIPE,PLB1_x000D_
GO:0061821	0.017526	16.8353	0.224661	2	4	telomeric D-loop binding	GO_MF	BLM,RECQL4_x000D_
GO:0008009	0.0188588	2.81305	2.75209	7	49	chemokine activity	GO_MF	C10orf99,CCL11,CCL14,CCL16,CCL18,CCL5,CCL7_x000D_
GO:0050660	0.0205437	2.25273	4.77404	10	85	flavin adenine dinucleotide binding	GO_MF	ACAD11,ACADL,ACADS,AIFM2,CRY1,DDO,DUS4L,FMO5,FOXRED2,MAOB_x000D_
GO:0140657	0.0206079	1.44863	28.6236	40	511	ATP-dependent activity	GO_MF	ABCA8,ABCB10,ABCB4,ABCC11,ABCC12,ACSL6,ACSM3,ACSM4,ATAD2,ATP10B,ATP4B,ATP6V1G3,ATP7B,ATP8A1,BLM,BRIP1,CCT8L2,CENPE,DDX28,DNAH9,DSCC1,DYNC2H1,HELLS,HELZ2,HSPA1L,KATNA1,KATNAL2,KIF11,KIF18A,KIF20B,KIF24,KIF27,KIF4A,KIFC1,MCM6,PMS1,RECQL4,SLC27A3,SPATA5L1,SWSAP1,TOP2A,TTF2,XRCC3,ZRANB3_x000D_
GO:0005247	0.0207564	6.31717	0.617816	3	11	voltage-gated chloride channel activity	GO_MF	CLCN1,CLCN2,CLCN5_x000D_
GO:0015081	0.0216361	1.87995	8.42477	15	150	sodium ion transmembrane transporter activity	GO_MF	CACNA1G,CACNA1I,HCN3,SCN1B,SCNN1B,SHROOM2,SLC1A3,SLC22A1,SLC34A3,SLC5A10,SLC5A12,SLC5A5,SLC6A2,SLC6A7,TRPM5_x000D_
GO:0042910	0.0244611	3.3724	1.68495	5	30	xenobiotic transmembrane transporter activity	GO_MF	ABCA8,ABCB4,ABCC11,SLC22A1,SLC47A1_x000D_
GO:0004466	0.0281289	11.2229	0.280826	2	5	long-chain-acyl-CoA dehydrogenase activity	GO_MF	ACAD11,ACADL_x000D_
GO:0004740	0.0281289	11.2229	0.280826	2	5	pyruvate dehydrogenase (acetyl-transferring) kinase activity	GO_MF	PDK3,PDK4_x000D_
GO:0005030	0.0281289	11.2229	0.280826	2	5	neurotrophin receptor activity	GO_MF	NTRK1,NTRK2_x000D_
GO:0031726	0.0281289	11.2229	0.280826	2	5	CCR1 chemokine receptor binding	GO_MF	CCL5,CCL7_x000D_
GO:0047086	0.0281289	11.2229	0.280826	2	5	ketosteroid monooxygenase activity	GO_MF	AKR1C1,AKR1C2_x000D_
GO:0051373	0.0281289	11.2229	0.280826	2	5	FATZ binding	GO_MF	MYOZ1,MYOZ3_x000D_
GO:0008173	0.0285317	2.36914	3.65073	8	65	RNA methyltransferase activity	GO_MF	ALKBH8,NOP2,TFB1M,TRMT10B,TRMT10C,TRMT11,TRMT44,ZCCHC4_x000D_
GO:0048020	0.0285702	2.81628	2.35501	6	42	CCR chemokine receptor binding	GO_MF	CCL11,CCL14,CCL16,CCL18,CCL5,CCL7,DEFB103A,DEFB106A_x000D_
GO:0042923	0.0315401	3.12223	1.79728	5	32	neuropeptide binding	GO_MF	GPR37,NMUR1,NPY1R,NPY2R,NPY5R_x000D_
GO:0015645	0.0322056	3.74498	1.23563	4	22	fatty acid ligase activity	GO_MF	ACSL6,ACSM3,ACSM4,SLC27A3_x000D_
GO:0015373	0.0330922	5.05315	0.730147	3	13	anion:sodium symporter activity	GO_MF	SLC22A1,SLC5A5,SLC6A2_x000D_
GO:0016423	0.0330922	5.05315	0.730147	3	13	tRNA (guanine) methyltransferase activity	GO_MF	TRMT10B,TRMT10C,TRMT11_x000D_
GO:0033130	0.0330922	5.05315	0.730147	3	13	acetylcholine receptor binding	GO_MF	JAK2,LYPD1,NRXN1_x000D_
GO:0072341	0.0356765	2.03466	5.22336	10	93	modified amino acid binding	GO_MF	ADGRB1,CD300A,FOLR2,FTCDNL1,GPR143,GSTM1,PRMT3,SYT10,SYT13,SYT7_x000D_
GO:0030552	0.0373058	3.54768	1.2918	4	23	cAMP binding	GO_MF	HCN3,PDE4D,POPDC2,POPDC3_x000D_
GO:0140333	0.0404012	4.59351	0.786312	3	14	glycerophospholipid flippase activity	GO_MF	ABCB4,ATP10B,ATP8A1_x000D_
GO:0004111	0.0406393	8.41667	0.336991	2	6	creatine kinase activity	GO_MF	CKM,CKMT1B_x000D_
GO:0009378	0.0406393	8.41667	0.336991	2	6	four-way junction helicase activity	GO_MF	BLM,RECQL4_x000D_
GO:0030345	0.0406393	8.41667	0.336991	2	6	structural constituent of tooth enamel	GO_MF	AMELY,ENAM_x000D_
GO:0035241	0.0406393	8.41667	0.336991	2	6	protein-arginine omega-N monomethyltransferase activity	GO_MF	PRMT3,PRMT9_x000D_
GO:0005248	0.0428424	3.3701	1.34796	4	24	voltage-gated sodium channel activity	GO_MF	CACNA1G,CACNA1I,HCN3,SCN1B_x000D_
GO:0016702	0.0428424	3.3701	1.34796	4	24	oxidoreductase activity, acting on single donors with incorporation of molecular oxygen, incorporation of two atoms of oxygen	GO_MF	ALOXE3,HAAO,PIR,PTGS1_x000D_
GO:0042887	0.0443448	2.80952	1.96578	5	35	amide transmembrane transporter activity	GO_MF	CDH17,DISP1,SLC14A1,SLC14A2,SLC47A1_x000D_
GO:0036094	0.0446499	1.47279	18.2655	26	337	small molecule binding	GO_MF	AASDH,ABCA8,ABCB10,ABCB4,ABCC11,ABCC12,ACAD11,ACADL,ACADS,ACSL6,ACSM3,ACSM4,ADCY1,ADCY4,AIFM2,ALAS2,ALKBH3,ARL4A,ARL6,ATAD2,ATL1,ATP10B,ATP6V1B1,ATP7B,ATP8A1,ATR,BAG1,BLM,BRIP1,BUB1,BUB1B,CAMK2B,CBR3,CCT8L2,CDC34,CDC6,CDKL4,CDX2,CENPE,CHEK2,CHKA,CIT,CKM,CKMT1B,CLCN5,CMPK2,COLEC12,CRABP1,CRACR2A,CRY1,CTH,CXCR4,CYP2C19,DAPK2,DBH,DCLK3,DDO,DDR2,DDX28,DNAH9,DNAJC27,DNM3,DUS4L,DYNC2H1,ENTPD3,EPHA7,ERN…
GO:0004521	0.0449935	2.14276	3.98772	8	71	endoribonuclease activity	GO_MF	ANG,ENDOU,ERN2,LACTB2,POP5,RNASE2,RNASEH2A,YBEY_x000D_
GO:0016765	0.046448	2.27077	3.31374	7	59	transferase activity, transferring alkyl or aryl (other than methyl) groups	GO_MF	DTWD1,GSTA1,GSTM1,GSTM5,MGST1,PDSS1,PDSS2_x000D_
GO:0003774	0.0473946	1.85763	6.23433	11	111	cytoskeletal motor activity	GO_MF	CENPE,DNAH9,DYNC2H1,GPR88,KIF11,KIF18A,KIF20B,KIF24,KIF27,KIF4A,KIFC1_x000D_
GO:0030545	0.0495757	1.34713	30.5538	40	544	signaling receptor regulator activity	GO_MF	C10orf99,CALCB,CCL11,CCL14,CCL16,CCL18,CCL5,CCL7,CMTM8,DEFB103A,DKK2,EDN3,EFEMP1,ENDOU,EPHA7,FGF13,FGF21,GDF11,GPHB5,GUCA2A,IL15,IL18,IL36G,LILRB4,LYPD1,LYPD6B,MIA,MRAP2,NCAPG2,NODAL,PTN,RETNLB,SEMA4G,SEMA6D,TFF1,TGFB3,UTS2B,WNT11,WNT6,WNT8A_x000D_

## Sheet: gostats.13131_down_podocyte_los
GOID	Pvalue	OddsRatio	ExpCount	Count	Size	Term	GO_type	genes_x000D_
GO:0007076	0.000413897	78.7941	0.0303191	2	19	mitotic chromosome condensation	GO_BP	PLK1,SMC4_x000D_
GO:0140014	0.00115075	9.83817	0.467553	4	293	mitotic nuclear division	GO_BP	ANLN,PLK1,PRC1,SMC4_x000D_
GO:0006699	0.0014994	39.3613	0.0574468	2	36	bile acid biosynthetic process	GO_BP	AMACR,CYP27A1_x000D_
GO:0032570	0.00175835	36.1641	0.062234	2	39	response to progesterone	GO_BP	TXNIP,TYMS_x000D_
GO:0051301	0.00211752	6.314	0.932595	5	604	cell division	GO_BP	ANLN,PLK1,PRC1,RBL1,SMC4,TXNIP_x000D_
GO:0051098	0.00259521	7.8232	0.584043	4	366	regulation of binding	GO_BP	EPHA4,HES1,HMGB2,PLK1_x000D_
GO:0090102	0.00276309	28.4544	0.0781915	2	49	cochlea development	GO_BP	EPHA4,HES1_x000D_
GO:0072091	0.00298977	27.2901	0.081383	2	51	regulation of stem cell proliferation	GO_BP	HMGB2,KITLG_x000D_
GO:0050731	0.00337451	11.0416	0.303191	3	190	positive regulation of peptidyl-tyrosine phosphorylation	GO_BP	EPHA4,HES1,KITLG_x000D_
GO:0008284	0.00359089	4.67392	1.53032	6	959	positive regulation of cell population proliferation	GO_BP	CDCA7L,EPHA4,HES1,HMGB2,KITLG,PRC1_x000D_
GO:0001541	0.00372034	24.3052	0.0909574	2	57	ovarian follicle development	GO_BP	KITLG,TNFAIP6_x000D_
GO:0043388	0.00372034	24.3052	0.0909574	2	57	positive regulation of DNA binding	GO_BP	HES1,HMGB2_x000D_
GO:0000819	0.0041758	10.2134	0.327128	3	205	sister chromatid segregation	GO_BP	PLK1,PRC1,SMC4_x000D_
GO:0061458	0.00485017	6.53063	0.695745	4	436	reproductive system development	GO_BP	HES1,HMGB2,KITLG,TNFAIP6_x000D_
GO:0097192	0.0049558	20.8772	0.105319	2	66	extrinsic apoptotic signaling pathway in absence of ligand	GO_BP	IFI6,KITLG_x000D_
GO:0051960	0.00500907	6.4693	0.702128	4	440	regulation of nervous system development	GO_BP	EPHA4,FLRT3,HES1,HMGB2_x000D_
GO:0051674	0.00502581	3.55454	2.79255	8	1750	localization of cell	GO_BP	ANLN,EPHA4,FLRT3,HES1,HMGB2,KITLG,MCTP1,TNFAIP6_x000D_
GO:0007049	0.00520308	3.53217	2.80851	8	1760	cell cycle	GO_BP	ANLN,HES1,PLK1,PRC1,PRR11,RBL1,SMC4,TXNIP_x000D_
GO:0000281	0.00571305	19.3592	0.113298	2	71	mitotic cytokinesis	GO_BP	ANLN,PLK1_x000D_
GO:0007346	0.00669744	5.93833	0.762766	4	478	regulation of mitotic cell cycle	GO_BP	ANLN,HES1,PLK1,RBL1_x000D_
GO:0048762	0.00676934	8.54265	0.389362	3	244	mesenchymal cell differentiation	GO_BP	EPHA4,HES1,KITLG_x000D_
GO:0048285	0.00745694	5.75146	0.786702	4	493	organelle fission	GO_BP	ANLN,PLK1,PRC1,SMC4_x000D_
GO:0014032	0.00773141	16.4806	0.132447	2	83	neural crest cell development	GO_BP	HES1,KITLG_x000D_
GO:0048678	0.00773141	16.4806	0.132447	2	83	response to axon injury	GO_BP	EPHA4,FLRT3_x000D_
GO:0022414	0.00822223	3.50914	2.4016	7	1505	reproductive process	GO_BP	CLDN11,HES1,HMGB2,KITLG,PLK1,SMC4,TNFAIP6_x000D_
GO:0032465	0.00923048	14.9928	0.145213	2	91	regulation of cytokinesis	GO_BP	PLK1,PRC1_x000D_
GO:0043279	0.0104331	14.0414	0.154787	2	97	response to alkaloid	GO_BP	HES1,NQO1_x000D_
GO:0006950	0.0118461	2.57849	6.17234	12	3868	response to stress	GO_BP	EPHA4,FLRT3,HMGB2,IFI6,MCTP1,MMS22L,MX1,NQO1,PLK1,RBL1,TNFAIP6,TXNIP_x000D_
GO:0030510	0.0121387	12.9452	0.167553	2	105	regulation of BMP signaling pathway	GO_BP	HES1,TNFAIP6_x000D_
GO:0043066	0.0126755	4.02748	1.425	5	893	negative regulation of apoptotic process	GO_BP	HMGB2,IFI6,KITLG,NQO1,PLK1_x000D_
GO:0046545	0.0130344	12.4586	0.173936	2	109	development of primary female sexual characteristics	GO_BP	KITLG,TNFAIP6_x000D_
GO:0048534	0.0130786	3.99441	1.43617	5	900	hematopoietic or lymphoid organ development	GO_BP	ANLN,HES1,HMGB2,KITLG,TNFAIP6_x000D_
GO:0046394	0.0136543	6.55201	0.504255	3	316	carboxylic acid biosynthetic process	GO_BP	ALDH1A1,AMACR,CYP27A1_x000D_
GO:0043406	0.0146691	11.6892	0.185106	2	116	positive regulation of MAP kinase activity	GO_BP	EPHA4,KITLG_x000D_
GO:0002761	0.0149095	11.587	0.186702	2	117	regulation of myeloid leukocyte differentiation	GO_BP	KITLG,TNFAIP6_x000D_
GO:0001578	0.0151517	11.4865	0.188298	2	118	microtubule bundle formation	GO_BP	PLK1,PRC1_x000D_
GO:0000122	0.0152912	3.83222	1.49362	5	936	negative regulation of transcription by RNA polymerase II	GO_BP	HES1,HMGB2,PLK1,RBL1,TXNIP_x000D_
GO:0045471	0.0153956	11.3877	0.189894	2	119	response to ethanol	GO_BP	NQO1,TYMS_x000D_
GO:0006935	0.015823	4.57233	0.981383	4	615	chemotaxis	GO_BP	EPHA4,FLRT3,HMGB2,TNFAIP6_x000D_
GO:0051225	0.0158884	11.1951	0.193085	2	121	spindle assembly	GO_BP	PLK1,PRC1_x000D_
GO:0032355	0.0163879	11.0089	0.196277	2	123	response to estradiol	GO_BP	NQO1,TXNIP_x000D_
GO:0097237	0.0163879	11.0089	0.196277	2	123	cellular response to toxic substance	GO_BP	ALDH1A1,NQO1_x000D_
GO:0007052	0.0166402	10.918	0.197872	2	124	mitotic spindle organization	GO_BP	PLK1,PRC1_x000D_
GO:0030336	0.0173744	5.96923	0.552128	3	346	negative regulation of cell migration	GO_BP	EPHA4,MCTP1,TNFAIP6_x000D_
GO:0007169	0.0174144	4.43708	1.01011	4	633	transmembrane receptor protein tyrosine kinase signaling pathway	GO_BP	EPHA4,FLRT3,IFI6,TXNIP_x000D_
GO:0007059	0.0176407	5.93398	0.555319	3	348	chromosome segregation	GO_BP	PLK1,PRC1,SMC4_x000D_
GO:0042542	0.017666	10.5692	0.204255	2	128	response to hydrogen peroxide	GO_BP	NQO1,TXNIP_x000D_
GO:0010977	0.0197963	9.9339	0.217021	2	136	negative regulation of neuron projection development	GO_BP	EPHA4,HES1_x000D_
GO:0042592	0.0201178	2.90138	2.85479	7	1789	homeostatic process	GO_BP	ALDH1A1,CA12,FLG,HMGB2,KITLG,NQO1,TMEM97_x000D_
GO:0051271	0.020576	5.58713	0.58883	3	369	negative regulation of cellular component movement	GO_BP	EPHA4,MCTP1,TNFAIP6_x000D_
GO:1903706	0.0208689	5.55616	0.592021	3	371	regulation of hemopoiesis	GO_BP	HMGB2,KITLG,TNFAIP6_x000D_
GO:0008584	0.0209001	9.64389	0.223404	2	140	male gonad development	GO_BP	HMGB2,KITLG_x000D_
GO:0072073	0.0209001	9.64389	0.223404	2	140	kidney epithelium development	GO_BP	EPHA4,HES1_x000D_
GO:0071900	0.0210162	5.5408	0.593617	3	372	regulation of protein serine/threonine kinase activity	GO_BP	EPHA4,KITLG,PLK1_x000D_
GO:0060548	0.0210895	3.51316	1.62128	5	1016	negative regulation of cell death	GO_BP	HMGB2,IFI6,KITLG,NQO1,PLK1_x000D_
GO:0055123	0.0214615	9.5051	0.226596	2	142	digestive system development	GO_BP	HES1,TYMS_x000D_
GO:0018212	0.0216111	5.48019	0.6	3	376	peptidyl-tyrosine modification	GO_BP	EPHA4,HES1,KITLG_x000D_
GO:0046165	0.0217446	9.43718	0.228191	2	143	alcohol biosynthetic process	GO_BP	CYP27A1,SPTLC3_x000D_
GO:0030855	0.0227833	4.07411	1.09628	4	687	epithelial cell differentiation	GO_BP	FLG,HES1,TXNIP,TYMS_x000D_
GO:0007584	0.0237696	8.98745	0.239362	2	150	response to nutrient	GO_BP	NQO1,TYMS_x000D_
GO:0098754	0.0237696	8.98745	0.239362	2	150	detoxification	GO_BP	ALDH1A1,NQO1_x000D_
GO:0030099	0.0239249	5.26403	0.623936	3	391	myeloid cell differentiation	GO_BP	HMGB2,KITLG,TNFAIP6_x000D_
GO:0051129	0.0243246	3.98918	1.11862	4	701	negative regulation of cellular component organization	GO_BP	EPHA4,HES1,MCTP1,PLK1_x000D_
GO:2001236	0.0246605	8.80747	0.244149	2	153	regulation of extrinsic apoptotic signaling pathway	GO_BP	HMGB2,IFI6_x000D_
GO:0040013	0.0247251	5.19565	0.631915	3	396	negative regulation of locomotion	GO_BP	EPHA4,MCTP1,TNFAIP6_x000D_
GO:0009605	0.0264241	2.45572	4.46489	9	2798	response to external stimulus	GO_BP	EPHA4,FLRT3,HMGB2,IFI6,MX1,NQO1,TNFAIP6,TXNIP,TYMS_x000D_
GO:0009410	0.027213	5.00054	0.655851	3	411	response to xenobiotic stimulus	GO_BP	NQO1,TXNIP,TYMS_x000D_
GO:0007166	0.0275574	2.43518	4.49681	9	2818	cell surface receptor signaling pathway	GO_BP	EPHA4,FLRT3,HES1,HMGB2,IFI6,KITLG,MX1,TNFAIP6,TXNIP_x000D_
GO:0007568	0.0277277	8.25599	0.260106	2	163	aging	GO_BP	NQO1,TYMS_x000D_
GO:1901987	0.0278985	4.95092	0.662234	3	415	regulation of cell cycle phase transition	GO_BP	ANLN,PLK1,RBL1_x000D_
GO:0046661	0.0280426	8.20459	0.261702	2	164	male sex differentiation	GO_BP	HMGB2,KITLG_x000D_
GO:0043067	0.0282636	2.90568	2.38245	6	1493	regulation of programmed cell death	GO_BP	HMGB2,IFI6,KITLG,NQO1,PLK1,TXNIP_x000D_
GO:0007276	0.0284536	3.79109	1.17447	4	736	gamete generation	GO_BP	CLDN11,HMGB2,PLK1,TNFAIP6_x000D_
GO:0009888	0.0288658	2.67407	3.07181	7	1925	tissue development	GO_BP	EPHA4,FLG,FLRT3,HES1,KITLG,TXNIP,TYMS_x000D_
GO:0030216	0.0289958	8.05411	0.266489	2	167	keratinocyte differentiation	GO_BP	FLG,TXNIP_x000D_
GO:0016477	0.0290007	3.24821	1.77035	5	1210	cell migration	GO_BP	ANLN,EPHA4,FLRT3,HES1,HMGB2,KITLG,MCTP1,TNFAIP6_x000D_
GO:0021953	0.0296385	7.9568	0.269681	2	169	central nervous system neuron differentiation	GO_BP	EPHA4,HES1_x000D_
GO:0071773	0.030941	7.76901	0.276064	2	173	cellular response to BMP stimulus	GO_BP	HES1,TNFAIP6_x000D_
GO:0043549	0.031912	3.65076	1.21755	4	763	regulation of kinase activity	GO_BP	EPHA4,KITLG,PLK1,RBL1_x000D_
GO:0045785	0.0335251	4.59669	0.711702	3	446	positive regulation of cell adhesion	GO_BP	ABI3BP,EPHA4,HES1_x000D_
GO:1901991	0.0342953	7.33583	0.292021	2	183	negative regulation of mitotic cell cycle phase transition	GO_BP	PLK1,RBL1_x000D_
GO:0051172	0.0344468	2.42796	3.91436	8	2453	negative regulation of nitrogen compound metabolic process	GO_BP	EPHA4,HES1,HMGB2,IFI6,PLK1,RBL1,TXNIP,TYMS_x000D_
GO:0043086	0.0349082	3.54358	1.25266	4	785	negative regulation of catalytic activity	GO_BP	IFI6,NQO1,PLK1,TXNIP_x000D_
GO:0009725	0.0350855	3.5467	1.25603	4	813	response to hormone	GO_BP	HES1,HMGB2,NQO1,TXNIP,TYMS_x000D_
GO:0010558	0.0352553	2.74649	2.50851	6	1572	negative regulation of macromolecule biosynthetic process	GO_BP	HES1,HMGB2,PLK1,RBL1,TXNIP,TYMS_x000D_
GO:0031099	0.0360238	7.13671	0.3	2	188	regeneration	GO_BP	EPHA4,TYMS_x000D_
GO:0140013	0.0360238	7.13671	0.3	2	188	meiotic nuclear division	GO_BP	PLK1,SMC4_x000D_
GO:0042327	0.037772	3.45126	1.28457	4	805	positive regulation of phosphorylation	GO_BP	EPHA4,HES1,KITLG,PLK1_x000D_
GO:1901701	0.0389227	2.95462	1.90691	5	1195	cellular response to oxygen-containing compound	GO_BP	ALDH1A1,EPHA4,HES1,HMGB2,NQO1_x000D_
GO:0048167	0.0395803	6.76895	0.315957	2	198	regulation of synaptic plasticity	GO_BP	EPHA4,MCTP1_x000D_
GO:0031327	0.0420158	2.62355	2.61543	6	1639	negative regulation of cellular biosynthetic process	GO_BP	HES1,HMGB2,PLK1,RBL1,TXNIP,TYMS_x000D_
GO:0045216	0.0421468	6.53308	0.327128	2	205	cell-cell junction organization	GO_BP	CLDN11,EPHA4_x000D_
GO:0060284	0.0446422	4.08518	0.797872	3	500	regulation of cell development	GO_BP	EPHA4,HES1,HMGB2_x000D_
GO:0033044	0.0447749	6.31293	0.338298	2	212	regulation of chromosome organization	GO_BP	PLK1,SMC4_x000D_
GO:0050803	0.0459196	6.223	0.343085	2	215	regulation of synapse structure or activity	GO_BP	EPHA4,FLRT3_x000D_
GO:0002009	0.0468817	4.00241	0.81383	3	510	morphogenesis of an epithelium	GO_BP	EPHA4,FLRT3,HES1_x000D_
GO:0002685	0.0470752	6.13558	0.347872	2	218	regulation of leukocyte migration	GO_BP	KITLG,TNFAIP6_x000D_
GO:0010001	0.0470752	6.13558	0.347872	2	218	glial cell differentiation	GO_BP	EPHA4,HES1_x000D_
GO:0007163	0.0474628	6.10698	0.349468	2	219	establishment or maintenance of cell polarity	GO_BP	HES1,PLK1_x000D_
GO:0043583	0.0474628	6.10698	0.349468	2	219	ear development	GO_BP	EPHA4,HES1_x000D_
GO:1901615	0.0476764	3.9823	0.819968	3	531	organic hydroxy compound metabolic process	GO_BP	ALDH1A1,AMACR,CYP27A1,SPTLC3_x000D_
GO:0050769	0.0486328	6.02273	0.354255	2	222	positive regulation of neurogenesis	GO_BP	EPHA4,HES1_x000D_
GO:1903050	0.0490251	5.99515	0.355851	2	223	regulation of proteolysis involved in cellular protein catabolic process	GO_BP	EPHA4,PLK1_x000D_
GO:0071840	0.0496545	1.95451	10.1617	15	6368	cellular component organization or biogenesis	GO_BP	ABI3BP,ANLN,CLDN11,EPHA4,FLRT3,HES1,HMGB2,IFI6,MCTP1,PLK1,PRC1,RBL1,SMC4,TMEM97,TNFAIP6_x000D_
GO:1903507	0.0499359	2.74431	2.04255	5	1280	negative regulation of nucleic acid-templated transcription	GO_BP	HES1,HMGB2,PLK1,RBL1,TXNIP_x000D_
GO:0044295	0.000548659	67.3897	0.0348066	2	22	axonal growth cone	GO_CC	EPHA4,FLRT3_x000D_
GO:0031975	0.00270556	4.34726	1.95708	7	1237	envelope	GO_CC	CYP27A1,EPHA4,IFI6,MX1,TMEM97,TXNIP,TYMS_x000D_
GO:0030496	0.00397756	10.373	0.32117	3	203	midbody	GO_CC	ANLN,PLK1,PRC1_x000D_
GO:0005740	0.00720816	4.64332	1.2388	5	783	mitochondrial envelope	GO_CC	CYP27A1,EPHA4,IFI6,TXNIP,TYMS_x000D_
GO:0005876	0.0076122	16.5875	0.131316	2	83	spindle microtubule	GO_CC	PLK1,PRC1_x000D_
GO:0030175	0.0119532	13.0298	0.166122	2	105	filopodium	GO_CC	EPHA4,KITLG_x000D_
GO:0043679	0.0137455	12.0857	0.178779	2	113	axon terminus	GO_CC	EPHA4,FLRT3_x000D_
GO:0099055	0.0149213	11.5618	0.18669	2	118	integral component of postsynaptic membrane	GO_CC	EPHA4,FLRT3_x000D_
GO:0030424	0.0165523	4.49644	0.993569	4	628	axon	GO_CC	ALDH1A1,CLDN11,EPHA4,FLRT3_x000D_
GO:0005829	0.0251265	2.1912	8.47698	14	5358	cytosol	GO_CC	ALDH1A1,AMACR,ANLN,CDCA7L,FLG,FLRT3,MMS22L,MX1,NQO1,PLK1,PRC1,SMC4,TXNIP,TYMS_x000D_
GO:0099240	0.0263916	8.4701	0.253139	2	160	intrinsic component of synaptic membrane	GO_CC	EPHA4,FLRT3_x000D_
GO:0030427	0.0285637	8.10784	0.264214	2	167	site of polarized growth	GO_CC	EPHA4,FLRT3_x000D_
GO:0000922	0.0291972	8.00991	0.267378	2	169	spindle pole	GO_CC	PLK1,PRC1_x000D_
GO:0099513	0.0306459	3.69056	1.20083	4	759	polymeric cytoskeletal fiber	GO_CC	CLDN11,MX1,PLK1,PRC1_x000D_
GO:0098827	0.0324489	3.1049	1.81311	5	1146	endoplasmic reticulum subcompartment	GO_CC	FLRT3,MCTP1,MX1,SPTLC3,TMEM97_x000D_
GO:0042175	0.0343875	3.05369	1.84158	5	1164	nuclear outer membrane-endoplasmic reticulum membrane network	GO_CC	FLRT3,MCTP1,MX1,SPTLC3,TMEM97_x000D_
GO:0043232	0.0367575	2.05544	8.87568	14	5610	intracellular non-membrane-bounded organelle	GO_CC	ANLN,CDCA7L,CLDN11,FLG,HES1,HMGB2,KITLG,MMS22L,MX1,PLK1,PRC1,RBL1,SMC4,TYMS_x000D_
GO:0005743	0.0418481	4.18801	0.776819	3	491	mitochondrial inner membrane	GO_CC	CYP27A1,IFI6,TYMS_x000D_
GO:0005911	0.0431311	4.13584	0.786312	3	497	cell-cell junction	GO_CC	CLDN11,EPHA4,FLRT3_x000D_
GO:0000775	0.0498707	5.92736	0.359141	2	227	chromosome, centromeric region	GO_CC	PLK1,SMC4_x000D_
GO:0016903	0.00254112	29.7662	0.0749593	2	46	oxidoreductase activity, acting on the aldehyde or oxo group of donors	GO_MF	ALDH1A1,CYP27A1_x000D_
GO:0008017	0.00964513	7.48079	0.443237	3	272	microtubule binding	GO_MF	MX1,PLK1,PRC1_x000D_
GO:0042802	0.0115003	3.04291	3.21021	8	1970	identical protein binding	GO_MF	CLDN11,EPHA4,FLRT3,HES1,MX1,NQO1,PLK1,TYMS_x000D_
GO:0003697	0.0162708	11.0545	0.195546	2	120	single-stranded DNA binding	GO_MF	HMGB2,SMC4_x000D_
GO:0019900	0.0339543	3.57662	1.24172	4	762	kinase binding	GO_MF	EPHA4,HES1,PLK1,PRC1_x000D_
GO:0030546	0.0460903	4.03133	0.808256	3	496	signaling receptor activator activity	GO_MF	FLRT3,HMGB2,KITLG_x000D_

## Sheet: gostats.13131_notreg_podocyte_l
GOID	Pvalue	OddsRatio	ExpCount	Count	Size	Term	GO_type	genes_x000D_
GO:0044238	4.27945e-112	2.0345	5024.63	5740	8621	primary metabolic process	GO_BP	A4GALT,AACS,AADAT,AAK1,AAR2,AASDHPPT,AASS,AATF,AATK,ABAT,ABCA1,ABCA12,ABCA2,ABCA3,ABCA4,ABCA5,ABCA7,ABCD1,ABCD3,ABCD4,ABCE1,ABCF1,ABHD10,ABHD12,ABHD13,ABHD14B,ABHD15,ABHD16A,ABHD16B,ABHD17A,ABHD17B,ABHD17C,ABHD2,ABHD3,ABHD4,ABHD5,ABHD6,ABHD8,ABI1,ABI2,ABL1,ABL2,ABLIM3,ABO,ABT1,ABTB1,ACAA1,ACAA2,ACACA,ACAD10,ACAD8,ACAD9,ACADM,ACADSB,ACADVL,ACAT1,ACAT2,ACBD3,ACBD4,ACBD5,ACCS,ACD,ACER2,ACER3,ACHE,AC…
GO:0034654	4.05767e-89	2.14917	2325	2862	3923	nucleobase-containing compound biosynthetic process	GO_BP	AASS,AATF,ABCA2,ABHD14B,ABL1,ABLIM3,ABT1,ACACA,ACAT1,ACD,ACLY,ACMSD,ACOT7,ACSF3,ACSL1,ACSL3,ACSL4,ACSL5,ACSS1,ACSS2,ACTL6A,ACTN1,ACTN2,ACTN4,ACTR2,ACTR3,ACTR5,ACTR8,ACVR1,ACVR1B,ACVR2A,ACVR2B,ACVRL1,ADAL,ADAM8,ADCY2,ADCY3,ADCY5,ADCY6,ADCY7,ADCY9,ADCYAP1,ADGRF1,ADGRG3,ADK,ADNP,ADNP2,ADORA2A,ADORA2B,ADRB2,ADRM1,ADSL,AEBP1,AEBP2,AFAP1L2,AFMID,AGER,AGO1,AGO2,AGRN,AHI1,AHR,AHRR,AIP,AIRE,AJUBA,AK1,AK2,…
GO:0097659	1.50956e-85	2.19096	2086.16	2590	3520	nucleic acid-templated transcription	GO_BP	AASS,AATF,ABCA2,ABHD14B,ABL1,ABLIM3,ABT1,ACTL6A,ACTN1,ACTN2,ACTN4,ACTR2,ACTR3,ACTR5,ACTR8,ACVR1,ACVR1B,ACVR2A,ACVR2B,ACVRL1,ADAM8,ADCYAP1,ADGRF1,ADGRG3,ADNP,ADNP2,ADORA2A,ADRB2,ADRM1,AEBP1,AEBP2,AFAP1L2,AGER,AGO1,AGO2,AGRN,AHI1,AHR,AHRR,AIP,AIRE,AJUBA,AKAP17A,AKAP8L,AKIRIN1,AKIRIN2,AKNA,AKT1,ALK,ALX3,ALYREF,AMH,ANHX,ANKRD1,ANKRD2,ANKRD42,ANKRD49,ANXA3,ANXA4,AP3B1,AP3D1,APBB1,APBB2,APBB3,APEX1,APL…
GO:0043412	1.66314e-76	2.12911	1955.61	2421	3326	macromolecule modification	GO_BP	AAK1,AASS,AATK,ABCA1,ABCA2,ABCA7,ABHD10,ABHD12,ABHD13,ABHD16A,ABHD16B,ABHD17A,ABHD17B,ABHD17C,ABI1,ABI2,ABL1,ABL2,ABO,ACER2,ACP1,ACSL1,ACTB,ACTL6A,ACVR1,ACVR1B,ACVR2A,ACVR2B,ACVRL1,ADAD2,ADAM10,ADAM17,ADAM8,ADAM9,ADAR,ADARB1,ADAT2,ADCK1,ADCK2,ADCK5,ADCYAP1,ADH5,ADM2,ADNP,ADORA1,ADORA2A,ADPRH,ADPRHL1,ADRA2C,ADRB2,AFAP1L2,AGA,AGBL5,AGER,AGTPBP1,AICDA,AIDA,AIMP2,AIP,AJUBA,AKAP13,AKAP8,AKAP8L,AKAP9,A…
GO:0070727	4.66289e-72	2.79674	998.039	1330	1684	cellular macromolecule localization	GO_BP	ABCA12,ABCA2,ABCA7,ABHD17A,ABHD17B,ABHD17C,ABI3,ABLIM3,ACD,ACSL3,ACTB,ACTN2,ADAM10,ADORA1,AGER,AGK,AGRN,AHCYL1,AHI1,AIFM1,AIP,AJUBA,AKAP11,AKAP5,AKT1,AKT2,AMN,AMOT,ANK1,ANK2,ANKLE1,ANKRD13A,ANKRD13C,ANP32B,AP1AR,AP1B1,AP1G1,AP1G2,AP1M1,AP1S1,AP1S2,AP1S3,AP2A1,AP2A2,AP2B1,AP2M1,AP2S1,AP3B1,AP3D1,AP3M1,AP3M2,AP3S1,AP3S2,AP4E1,AP4M1,APC,APOE,APPBP2,APPL1,APPL2,ARCN1,ARF1,ARF4,ARF5,ARF6,ARFGAP3,ARFIP…
GO:0045935	1.13871e-57	2.45581	996.617	1295	1689	positive regulation of nucleobase-containing compound metabolic process	GO_BP	AATF,ABHD14B,ABL1,ABLIM3,ABT1,ACD,ACTB,ACTL6A,ACTN1,ACTN2,ACTN4,ACTR2,ACTR3,ACTR5,ACTR8,ACVR1,ACVR2A,ACVRL1,ADCYAP1,ADORA2B,ADRB2,AFAP1L2,AGO1,AGO2,AGRN,AHI1,AHR,AIP,AIRE,AKAP8L,AKIRIN1,AKIRIN2,AKNA,AKT1,ALYREF,ANKRD1,ANKRD49,ANXA3,AP3B1,AP3D1,APBB1,APBB2,APEX1,APLF,APLN,APOE,APP,ARF4,ARHGEF11,ARHGEF2,ARID1A,ARID1B,ARID2,ARID3A,ARID3B,ARID4A,ARID4B,ARID5A,ARID5B,ARL2BP,ARMCX3,ARNT,ARNT2,ARNTL,ARN…
GO:1902680	3.34643e-55	2.45467	958.331	1244	1617	positive regulation of RNA biosynthetic process	GO_BP	AATF,ABHD14B,ABL1,ABLIM3,ABT1,ACTL6A,ACTN1,ACTN2,ACTN4,ACTR2,ACTR3,ACTR5,ACTR8,ACVR1,ACVR2A,ACVRL1,ADCYAP1,ADRB2,AFAP1L2,AGO1,AGO2,AGRN,AHI1,AHR,AIP,AIRE,AKAP8L,AKIRIN1,AKIRIN2,AKNA,AKT1,ALYREF,ANKRD1,ANKRD49,AP3B1,AP3D1,APBB1,APBB2,APEX1,APLN,APOE,APP,ARF4,ARHGEF11,ARHGEF2,ARID1A,ARID1B,ARID3A,ARID3B,ARID4A,ARID4B,ARID5A,ARID5B,ARL2BP,ARMCX3,ARNT,ARNT2,ARNTL,ARNTL2,ARRB1,ASCL2,ASCL5,ASH1L,ASH2L,…
GO:0008104	6.95695e-55	2.5339	869.464	1144	1488	protein localization	GO_BP	AAAS,AACS,AAGAB,AAK1,ABAT,ABCA1,ABCA12,ABCA2,ABCA7,ABCB9,ABHD17A,ABHD17B,ABHD17C,ABI3,ABL1,ABLIM3,ACD,ACHE,ACSL3,ACSL4,ACTB,ACTG1,ACTN2,ACTN4,ACVR2B,ADAM10,ADAM8,ADAM9,ADAMTS9,ADCY5,ADCYAP1,ADORA1,ADORA2A,AFTPH,AGAP1,AGER,AGK,AGRN,AHCTF1,AHCYL1,AHI1,AIFM1,AIP,AJUBA,AKAP10,AKAP11,AKAP5,AKAP8,AKT1,AKT2,AKTIP,ALS2,AMN,AMOT,ANK1,ANK2,ANKLE1,ANKRD1,ANKRD13A,ANKRD13C,ANKRD27,ANKRD50,ANP32B,ANXA1,AP1AR,…
GO:0046483	4.9161e-50	1.61382	3600.65	4065	6086	heterocycle metabolic process	GO_BP	AADAT,AAR2,AASDHPPT,AASS,AATF,ABCA2,ABCB6,ABCB7,ABCC1,ABCD1,ABCD4,ABCE1,ABHD14B,ABL1,ABLIM3,ABT1,ACACA,ACAT1,ACD,ACIN1,ACLY,ACMSD,ACOT1,ACOT2,ACOT7,ACOT8,ACOT9,ACSF2,ACSF3,ACSL1,ACSL3,ACSL4,ACSL5,ACSM2A,ACSM2B,ACSS1,ACSS2,ACTB,ACTL6A,ACTN1,ACTN2,ACTN3,ACTN4,ACTR2,ACTR3,ACTR5,ACTR8,ACVR1,ACVR1B,ACVR2A,ACVR2B,ACVRL1,ADAD2,ADAL,ADAM8,ADAR,ADARB1,ADAT1,ADAT2,ADCY2,ADCY3,ADCY5,ADCY6,ADCY7,ADCY9,ADCYAP…
GO:0006725	7.94086e-50	1.60619	3698.2	4165	6240	cellular aromatic compound metabolic process	GO_BP	AADAT,AAR2,AASDHPPT,AASS,AATF,ABAT,ABCA2,ABCB6,ABCB7,ABCC1,ABCD1,ABCD4,ABCE1,ABHD14B,ABL1,ABLIM3,ABT1,ACAA1,ACACA,ACAT1,ACD,ACIN1,ACLY,ACMSD,ACOT1,ACOT2,ACOT7,ACOT8,ACOT9,ACSF2,ACSF3,ACSL1,ACSL3,ACSL4,ACSL5,ACSM2A,ACSM2B,ACSS1,ACSS2,ACTB,ACTL6A,ACTN1,ACTN2,ACTN3,ACTN4,ACTR2,ACTR3,ACTR5,ACTR8,ACVR1,ACVR1B,ACVR2A,ACVR2B,ACVRL1,ADAD2,ADAL,ADAM8,ADAR,ADARB1,ADAT1,ADAT2,ADCY2,ADCY3,ADCY5,ADCY6,ADCY7,A…
GO:0071840	8.67317e-44	1.76709	1823.04	2165	3198	cellular component organization or biogenesis	GO_BP	A4GALT,AAAS,AAK1,AAR2,AATF,ABCA1,ABCA12,ABCA13,ABCA2,ABCA3,ABCA4,ABCA5,ABCA7,ABCB1,ABCB6,ABCB7,ABCB8,ABCC1,ABCC4,ABCD1,ABCD3,ABCD4,ABCE1,ABHD17A,ABHD17B,ABHD17C,ABI1,ABI2,ABI3,ABL1,ABL2,ABLIM1,ABLIM3,ABT1,ACAA2,ACACA,ACAD9,ACAP3,ACD,ACHE,ACIN1,ACOT13,ACOT8,ACP2,ACSL3,ACTA1,ACTB,ACTBL2,ACTC1,ACTG1,ACTL6A,ACTL9,ACTN1,ACTN2,ACTN3,ACTN4,ACTR2,ACTR3,ACTR5,ACTR6,ACTR8,ACVR1B,ACVRL1,ADAM10,ADAM15,ADAM17…
GO:1901564	2.83352e-42	1.73111	1859.73	2201	3305	organonitrogen compound metabolic process	GO_BP	A4GALT,AADAT,AAK1,AASDHPPT,AASS,AATF,AATK,ABAT,ABCA1,ABCA12,ABCA2,ABCA3,ABCA7,ABCB6,ABCB7,ABCB9,ABCC1,ABCC5,ABCD1,ABCD4,ABCE1,ABCF1,ABHD10,ABHD12,ABHD13,ABHD14B,ABHD16A,ABHD16B,ABHD17A,ABHD17B,ABHD17C,ABHD3,ABHD4,ABI1,ABI2,ABL1,ABL2,ABO,ABTB1,ACACA,ACAD8,ACADM,ACADSB,ACAT1,ACCS,ACER2,ACER3,ACHE,ACLY,ACMSD,ACO1,ACOT1,ACOT2,ACOT7,ACOT8,ACOT9,ACP1,ACSF2,ACSF3,ACSL1,ACSL3,ACSL4,ACSL5,ACSM2A,ACSM2B,AC…
GO:0009987	4.96821e-42	2.25647	2755.15	2985	5677	cellular process	GO_BP	A4GALT,AAAS,AACS,AADAT,AAK1,AAMDC,AAMP,AAR2,AASDHPPT,AASS,AATF,AATK,ABAT,ABCA1,ABCA12,ABCA13,ABCA2,ABCA3,ABCA4,ABCA5,ABCA7,ABCB1,ABCB6,ABCB7,ABCB8,ABCB9,ABCC1,ABCC10,ABCC3,ABCC4,ABCC5,ABCC6,ABCD1,ABCD3,ABCD4,ABCE1,ABCF1,ABHD10,ABHD12,ABHD13,ABHD14B,ABHD15,ABHD16A,ABHD16B,ABHD17A,ABHD17B,ABHD17C,ABHD2,ABHD3,ABHD4,ABHD5,ABHD6,ABHD8,ABI1,ABI2,ABI3,ABL1,ABL2,ABLIM1,ABLIM3,ABO,ABR,ABRACL,ABT1,ABTB1,AB…
GO:0090304	5.11738e-41	1.56719	3136.93	3539	5312	nucleic acid metabolic process	GO_BP	AAR2,AASS,AATF,ABCA2,ABCE1,ABHD14B,ABL1,ABLIM3,ABT1,ACD,ACIN1,ACTB,ACTL6A,ACTN1,ACTN2,ACTN4,ACTR2,ACTR3,ACTR5,ACTR8,ACVR1,ACVR1B,ACVR2A,ACVR2B,ACVRL1,ADAD2,ADAM8,ADAR,ADARB1,ADAT1,ADAT2,ADCYAP1,ADGRF1,ADGRG3,ADNP,ADNP2,ADORA2A,ADRB2,ADRM1,AEBP1,AEBP2,AEN,AFAP1L2,AGER,AGO1,AGO2,AGO3,AGO4,AGRN,AHCYL1,AHI1,AHNAK,AHNAK2,AHR,AHRR,AICDA,AIFM1,AIP,AIRE,AJUBA,AKAP17A,AKAP8L,AKIRIN1,AKIRIN2,AKNA,AKT1,ALK,…
GO:0045934	4.93174e-39	2.13468	900.843	1134	1520	negative regulation of nucleobase-containing compound metabolic process	GO_BP	AASS,ABCE1,ACD,ACTN3,ACVR2B,ACVRL1,AEBP1,AEBP2,AHR,AJUBA,AKIRIN2,ANGEL2,ANKLE1,ANKRD1,ANKRD2,APBB1,APBB2,APEX1,ARID4A,ARID5A,ARID5B,ARNTL,ARX,ASCL2,ATF3,ATF4,ATF5,ATF7IP,ATM,ATN1,ATOH8,ATP8B1,ATRX,ATXN1,ATXN1L,AURKB,AXIN1,AXIN2,BACH1,BACH2,BAG3,BAHD1,BAP1,BASP1,BATF3,BCDIN3D,BCL11A,BCL3,BCL6,BCL7A,BCLAF1,BCOR,BCORL1,BEND5,BHLHE40,BHLHE41,BIN1,BIRC5,BMP2,BMP4,BMP7,BMPR2,BPTF,BRD7,BRMS1,BTAF1,BTG2,…
GO:1902679	1.13004e-35	2.19585	759.79	965	1282	negative regulation of RNA biosynthetic process	GO_BP	AASS,ACVR2B,AEBP1,AEBP2,AHR,AJUBA,AKIRIN2,ANKRD1,ANKRD2,APBB1,APBB2,APEX1,ARID4A,ARID5A,ARID5B,ARNTL,ARX,ASCL2,ATF3,ATF4,ATF5,ATF7IP,ATN1,ATOH8,ATP8B1,ATRX,ATXN1,ATXN1L,AURKB,AXIN1,BACH1,BACH2,BAG3,BAHD1,BAP1,BASP1,BATF3,BCL11A,BCL3,BCL6,BCL7A,BCLAF1,BCOR,BCORL1,BEND5,BHLHE40,BHLHE41,BIN1,BIRC5,BMP2,BMP4,BMP7,BPTF,BRD7,BRMS1,BTAF1,BTG2,BTRC,C1D,C1QBP,CALCA,CALR,CASP8AP2,CAV1,CBFA2T2,CBFA2T3,CBFB,…
GO:0044257	2.28862e-32	3.23145	333.367	463	566	cellular protein catabolic process	GO_BP	ABCA2,ADAMTS12,ADAMTS7,ADRM1,AGAP3,AGTPBP1,AKT1,ALAD,AMER1,AMFR,ANAPC1,ANAPC11,ANAPC4,ANAPC5,ANAPC7,ANKIB1,ANKRD9,ANKZF1,ANXA2,APOE,APPBP2,ARAF,AREL1,ARIH1,ARIH2,ARMC8,ARNTL,ARRB1,ARRB2,ARRDC1,ASB2,ASCC2,ASCC3,ATE1,ATP13A2,ATRAID,ATXN3,AUP1,AURKA,AXIN1,BAG2,BAG5,BAG6,BAP1,BBS7,BCAP31,BFAR,BIRC2,BLOC1S2,BNIP3,BNIP3L,BRSK2,BTRC,C17orf97,C18orf25,CACUL1,CALR,CAMLG,CANX,CAPN2,CASP8,CAV1,CAV3,CBFA2T3,…
GO:0006807	2.42583e-31	1.58068	2023.22	2319	3780	nitrogen compound metabolic process	GO_BP	A4GALT,AADAT,AAK1,AAR2,AASDHPPT,AASS,AATF,AATK,ABAT,ABCA1,ABCA12,ABCA2,ABCA3,ABCA7,ABCB6,ABCB7,ABCB9,ABCC1,ABCC5,ABCD1,ABCD4,ABCE1,ABCF1,ABHD10,ABHD12,ABHD13,ABHD14B,ABHD16A,ABHD16B,ABHD17A,ABHD17B,ABHD17C,ABHD3,ABHD4,ABI1,ABI2,ABL1,ABL2,ABLIM3,ABO,ABT1,ABTB1,ACACA,ACAD8,ACADM,ACADSB,ACAT1,ACCS,ACD,ACER2,ACER3,ACHE,ACIN1,ACLY,ACMSD,ACO1,ACOT1,ACOT2,ACOT7,ACOT8,ACOT9,ACP1,ACP5,ACSF2,ACSF3,ACSL1,AC…
GO:0045944	5.00624e-31	2.19079	650.366	828	1101	positive regulation of transcription by RNA polymerase II	GO_BP	AATF,ABHD14B,ABL1,ABLIM3,ACTR2,ACTR3,ACVR1,ACVR2A,ACVRL1,ADCYAP1,ADRB2,AGO1,AGO2,AGRN,AHI1,AHR,AIRE,AKAP8L,AKIRIN1,AKIRIN2,AKNA,AKT1,AP3B1,AP3D1,APBB1,APBB2,APEX1,APP,ARF4,ARHGEF2,ARID3A,ARID3B,ARID4A,ARID4B,ARID5A,ARMCX3,ARNT,ARNT2,ARNTL,ARNTL2,ARRB1,ASCL2,ASCL5,ASH1L,ASH2L,ASXL1,ASXL2,ATF1,ATF2,ATF3,ATF4,ATF5,ATF6,ATF6B,ATF7,ATM,ATMIN,ATRX,AUTS2,BACH1,BARHL1,BARHL2,BATF,BCAS3,BCL11B,BCL2L12,BCL…
GO:0009890	1.29603e-30	1.87662	987.964	1203	1667	negative regulation of biosynthetic process	GO_BP	AASS,AATF,ABCA2,ABCA7,ABCB7,ABCD1,ACADVL,ACD,ACER2,ACMSD,ACOT8,ACP5,ACVR2B,ACVRL1,AEBP1,AEBP2,AGO1,AGO2,AGO3,AGO4,AHR,AJUBA,AKIRIN2,AKR1C3,ANKRD1,ANKRD2,AP2A1,APBB1,APBB2,APEX1,APOC3,APOE,ARID4A,ARID5A,ARID5B,ARNTL,ARX,ASCL2,ATF3,ATF4,ATF5,ATF7IP,ATN1,ATOH8,ATP1A1,ATP2B4,ATP8B1,ATRX,ATXN1,ATXN1L,AURKB,AXIN1,BACE2,BACH1,BACH2,BAG3,BAHD1,BAP1,BASP1,BATF3,BCL11A,BCL3,BCL6,BCL7A,BCLAF1,BCOR,BCORL1,BE…
GO:0044085	1.42504e-27	7.14703	126.434	199	220	cellular component biogenesis	GO_BP	AAAS,AAR2,AATF,ABCA1,ABCA2,ABCA3,ABCA7,ABCB6,ABCB7,ABCC4,ABCE1,ABI2,ABI3,ABL1,ABLIM1,ABLIM3,ABT1,ACACA,ACAD9,ACD,ACHE,ACOT13,ACSL3,ACTA1,ACTB,ACTC1,ACTG1,ACTL9,ACTN1,ACTN2,ACTN3,ACTR2,ACTR3,ACVRL1,ADAM10,ADD1,ADD2,ADD3,ADGRF1,ADGRL4,ADNP,ADPRH,ADPRHL1,ADRB2,ADRM1,AFG3L2,AGO4,AGRN,AHCTF1,AHI1,AICDA,AIDA,AIF1L,AIFM1,AIMP2,AJUBA,AKAP13,AKAP9,AKIRIN1,ALAD,ALDH1A2,ALDH1A3,ALDH9A1,ALDOA,ALMS1,ALOX15,AL…
GO:0070647	5.70228e-27	2.67031	369.166	494	627	protein modification by small protein conjugation or removal	GO_BP	ABL1,AIMP2,AKT1,AKTIP,AMBRA1,AMER1,AMFR,ANAPC1,ANAPC10,ANAPC11,ANAPC13,ANAPC16,ANAPC2,ANAPC4,ANAPC5,ANAPC7,ANKIB1,ANKRD39,ANKRD9,APPBP2,AREL1,ARIH1,ARIH2,ARNT,ARRB1,ARRB2,ARRDC1,ARRDC3,ARRDC4,ASB1,ASB10,ASB13,ASB16,ASB18,ASB2,ASB3,ASB6,ASB7,ASB8,ASB9,ASXL1,ATG3,ATG5,ATG7,ATXN3,ATXN7,ATXN7L3,AXIN1,BABAM1,BAG2,BAG5,BAP1,BCL10,BCL11A,BCL2,BCOR,BFAR,BIRC2,BIRC3,BIRC6,BIRC7,BLMH,BRAP,BRCC3,BSPRY,BTBD1…
GO:0000122	1.1884e-25	2.16066	547.377	695	924	negative regulation of transcription by RNA polymerase II	GO_BP	AASS,ACVR2B,AEBP1,AEBP2,AJUBA,AKIRIN2,ANKRD2,APBB1,APBB2,ARID5A,ARID5B,ARX,ASCL2,ATF3,ATF4,ATF7IP,ATN1,ATRX,ATXN1,ATXN1L,AURKB,BACH1,BACH2,BAG3,BATF3,BCL11A,BCL6,BCOR,BCORL1,BHLHE40,BHLHE41,BIN1,BMP2,BMP4,BPTF,BRMS1,BTG2,C1QBP,CALR,CAV1,CBFA2T2,CBFB,CBX1,CBX2,CBX3,CBX4,CBX5,CBX6,CBX7,CBX8,CC2D1A,CC2D1B,CCND1,CCND3,CCNE1,CDC73,CDK2,CDK6,CDKN1C,CEBPB,CELA1,CGGBP1,CHD3,CHD4,CHD8,CIR1,CITED2,CNBP,CNO…
GO:0006357	3.60154e-22	2.17093	435.032	560	757	regulation of transcription by RNA polymerase II	GO_BP	AASS,AATF,ABCA2,ABHD14B,ABL1,ABLIM3,ABT1,ACTL6A,ACTR2,ACTR3,ACVR1,ACVR2A,ACVR2B,ACVRL1,ADCYAP1,ADNP,ADNP2,ADRB2,AEBP1,AEBP2,AGO1,AGO2,AGRN,AHI1,AHR,AHRR,AIRE,AJUBA,AKAP8L,AKIRIN1,AKIRIN2,AKNA,AKT1,ALX3,ANHX,ANKRD1,ANKRD2,ANXA4,AP3B1,AP3D1,APBB1,APBB2,APEX1,APP,ARF4,ARHGEF2,ARID1A,ARID1B,ARID3A,ARID3B,ARID4A,ARID4B,ARID5A,ARID5B,ARMCX3,ARNT,ARNT2,ARNTL,ARNTL2,ARRB1,ARX,ASCL2,ASCL5,ASH1L,ASH2L,ASXL…
GO:0034645	4.26077e-22	2.44987	348.509	458	592	cellular macromolecule biosynthetic process	GO_BP	AATF,ABCA1,ABCA2,ABCA7,ABCE1,ABCF1,ABO,ABTB1,ACADM,ACER2,ACO1,ACOT8,AGL,AGO1,AGO2,AGO3,AGO4,AIMP1,AIMP2,AIRE,AKT1,AKT2,ALAS1,ALG1,ALG10,ALG10B,ALG11,ALG12,ALG14,ALG1L2,ALG2,ALG3,ALG8,ALG9,ALKBH1,ALOX12B,APEH,APOA1,APOE,APP,ARFGEF1,ASCC2,ASCC3,ASMT,ATF4,ATG101,ATG12,ATG13,ATG16L1,ATG16L2,ATG5,ATG7,ATXN2,B3GALNT1,B3GALNT2,B3GALT5,B3GALT6,B3GAT3,B3GLCT,B3GNT2,B3GNT3,B3GNT4,B3GNT5,B3GNT6,B3GNT7,B3GNT…
GO:0051234	1.33343e-21	1.41553	2399.52	2661	4087	establishment of localization	GO_BP	AAAS,AACS,AAGAB,AAK1,ABAT,ABCA1,ABCA12,ABCA13,ABCA2,ABCA3,ABCA4,ABCA5,ABCA7,ABCB1,ABCB6,ABCB7,ABCB8,ABCB9,ABCC1,ABCC10,ABCC3,ABCC4,ABCC5,ABCC6,ABCD1,ABCD3,ABCD4,ABCE1,ABL1,ABL2,ABLIM3,ACAA2,ACAP2,ACD,ACHE,ACKR2,ACKR3,ACO1,ACSL1,ACSL3,ACSL4,ACSL5,ACTB,ACTG1,ACTN2,ACTN4,ACTR10,ACTR1A,ACTR2,ACTR3,ACVR2B,ADAM10,ADAM8,ADAM9,ADAMTS8,ADAMTS9,ADCY5,ADCYAP1,ADM,ADORA1,ADORA2A,ADORA2B,ADRA2C,ADRB2,AFG3L2,A…
GO:0000375	3.7644e-19	3.21712	192.614	267	325	RNA splicing, via transesterification reactions	GO_BP	AAR2,ALYREF,AQR,BCAS2,BUD31,C1QBP,C9orf78,CACTIN,CASC3,CD2BP2,CDC40,CDC5L,CDK13,CELF1,CELF2,CELF3,CELF4,CELF5,CELF6,CIRBP,CLNS1A,COIL,CRNKL1,CWC15,CWC22,CWC25,CWC27,CWF19L1,DAZAP1,DBR1,DCPS,DDX1,DDX17,DDX20,DDX23,DDX39A,DDX39B,DDX41,DDX46,DDX5,DHX16,DHX35,DHX38,DHX8,DHX9,DNAJC17,DYRK1A,EFTUD2,EIF4A3,ESRP2,FAM172A,FMR1,FRG1,FXR1,FXR2,GEMIN4,GEMIN5,GEMIN6,GEMIN8,GPATCH1,GPKOW,HMX2,HNRNPA1,HNRNPA2B1…
GO:0051247	8.21587e-19	1.72861	737.65	883	1251	positive regulation of protein metabolic process	GO_BP	ABCA2,ABI1,ABL1,ACER2,ACSL1,ACVR1,ACVR2A,ACVR2B,ACVRL1,ADAM17,ADAM8,ADAM9,ADCYAP1,ADNP,ADORA1,ADRA2C,ADRB2,ADRM1,AFAP1L2,AGER,AGO2,AGTPBP1,AIFM1,AIMP2,AJUBA,AKAP13,AKAP8,AKAP8L,AKAP9,AKIRIN2,AKT1,AKT2,AKTIP,ALG10B,ALS2,AMBRA1,AMER1,ANGPTL8,ANKIB1,ANKLE2,ANP32B,ANTXR1,ANXA2,APAF1,APC,APC2,APH1A,APH1B,APLNR,APOE,APP,ARAF,AREL1,ARFGEF1,ARHGEF2,ARHGEF5,ARID5A,ARIH1,ARIH2,ARL2BP,ARL6IP5,ARNT,ARNTL,ARR…
GO:0006886	8.86521e-19	3.72899	152.253	218	260	intracellular protein transport	GO_BP	ABCA12,ABLIM3,ACD,ADORA1,AGK,AHCYL1,AIFM1,AIP,AKAP5,AKT1,AKT2,ANKLE1,ANP32B,AP1B1,AP1G1,AP1G2,AP1M1,AP1S1,AP1S2,AP1S3,AP2A1,AP2A2,AP2B1,AP2M1,AP2S1,AP3B1,AP3D1,AP3M1,AP3M2,AP3S1,AP3S2,AP4E1,AP4M1,APPBP2,APPL1,APPL2,ARCN1,ARF1,ARF4,ARF5,ARF6,ARFGAP3,ARFIP1,ARFIP2,ARFRP1,ARHGEF2,ARIH2,ARL1,ARL17B,ARL4C,ARL4D,ARL5A,ARL5B,ARL6IP1,ASPSCR1,ATF2,ATG13,ATG3,ATP13A2,ATP1B1,ATP6AP1,AUP1,B3GAT3,BAG3,BAG4,BA…
GO:2001141	9.43602e-19	1.81335	587.752	721	1033	regulation of RNA biosynthetic process	GO_BP	AASS,AATF,ABCA2,ABHD14B,ABL1,ABLIM3,ABT1,ACTL6A,ACTN1,ACTN2,ACTN4,ACTR2,ACTR3,ACTR5,ACTR8,ACVR1,ACVR1B,ACVR2A,ACVR2B,ACVRL1,ADAM8,ADCYAP1,ADGRF1,ADGRG3,ADNP,ADNP2,ADORA2A,ADRB2,AEBP1,AEBP2,AFAP1L2,AGER,AGO1,AGO2,AGRN,AHI1,AHR,AHRR,AIP,AIRE,AJUBA,AKAP17A,AKAP8L,AKIRIN1,AKIRIN2,AKNA,AKT1,ALK,ALX3,ALYREF,AMH,ANHX,ANKRD1,ANKRD2,ANKRD42,ANKRD49,ANXA3,ANXA4,AP3B1,AP3D1,APBB1,APBB2,APBB3,APEX1,APLN,APOE…
GO:0043043	2.60568e-18	2.03001	439.161	550	741	peptide biosynthetic process	GO_BP	ABCE1,ABCF1,ABTB1,ACO1,AGO1,AGO2,AGO3,AGO4,AIMP1,AIMP2,AIRE,AKT1,AKT2,ALKBH1,APEH,APP,ASCC2,ASCC3,ASMT,ATF4,ATXN2,BARHL2,BCL3,BDH2,BTG2,BZW1,BZW2,C1QBP,CALR,CAPRIN1,CAPRIN2,CARNS1,CARS2,CASC3,CDC123,CDK5RAP1,CDKAL1,CELF1,CELF4,CHAC1,CHAC2,CIRBP,CNBP,CNOT1,CNOT10,CNOT11,CNOT2,CNOT3,CNOT6,CNOT6L,CNOT7,CNOT8,COA3,COPS5,CPEB2,CPEB4,CSDE1,CTIF,CYFIP1,CYP1B1,DALRD3,DAPK1,DAPK3,DARS2,DCP1A,DCP1B,DCP2,DC…
GO:0043161	5.77614e-18	5.60613	100.153	151	170	proteasome-mediated ubiquitin-dependent protein catabolic process	GO_BP	AGAP3,AKT1,AMFR,ANAPC1,ANAPC4,ANAPC5,ANAPC7,ANKIB1,ANKRD9,ANKZF1,APPBP2,ARAF,AREL1,ARIH1,ARIH2,ARMC8,ARNTL,ARRB1,ARRB2,ASB2,ASCC2,ASCC3,ATXN3,AUP1,AURKA,AXIN1,BAG5,BAG6,BBS7,BCAP31,BFAR,BIRC2,BTRC,CALR,CAMLG,CANX,CAV1,CBFA2T3,CCAR2,CCDC47,CD2AP,CDC16,CDC20,CDC23,CDC27,CDK2,CEBPA,CHFR,CLOCK,CLU,COMMD1,CRBN,CSNK1A1,CSNK1D,CSNK1E,CTNNB1,CUL1,CUL2,CUL3,CUL4A,CUL4B,CUL5,DAB2,DCAF11,DCAF12,DDA1,DDB1,DD…
GO:0022607	1.11567e-17	1.54296	1097.51	1267	1874	cellular component assembly	GO_BP	AAAS,AAR2,ABCA1,ABCA2,ABCA3,ABCA7,ABCB6,ABCB7,ABCC4,ABI2,ABI3,ABL1,ABLIM1,ABLIM3,ABT1,ACACA,ACAD9,ACD,ACHE,ACOT13,ACSL3,ACTA1,ACTB,ACTC1,ACTG1,ACTL9,ACTN1,ACTN2,ACTN3,ACTR2,ACTR3,ACVRL1,ADAM10,ADD1,ADD2,ADD3,ADGRF1,ADGRL4,ADNP,ADPRH,ADPRHL1,ADRB2,ADRM1,AFG3L2,AGO4,AGRN,AHCTF1,AHI1,AICDA,AIDA,AIF1L,AIFM1,AIMP2,AJUBA,AKAP13,AKAP9,AKIRIN1,ALAD,ALDH1A2,ALDH1A3,ALDH9A1,ALDOA,ALMS1,ALOX15,ALOX5AP,ALS2,…
GO:1901575	2.10143e-17	1.98335	422.218	530	730	organic substance catabolic process	GO_BP	AADAT,AASDHPPT,AASS,ABAT,ABCA2,ABCC1,ABCD1,ABCD3,ABCD4,ABHD10,ABHD12,ABHD13,ABHD16A,ABHD16B,ABHD17A,ABHD17B,ABHD17C,ABHD2,ABHD3,ABHD4,ABHD5,ABHD6,ACAA1,ACAA2,ACAD10,ACAD8,ACADM,ACADSB,ACADVL,ACAT1,ACAT2,ACER2,ACER3,ACHE,ACMSD,ACOT7,ACOT8,ACOX1,ACOX2,ACOX3,ACSF3,ACTN3,ADAL,ADAM8,ADAM9,ADAMTS12,ADAMTS13,ADAMTS7,ADAMTS9,ADH5,ADHFE1,ADORA1,ADPGK,ADRM1,AFMID,AGAP3,AGL,AGO1,AGO2,AGO3,AGO4,AGTPBP1,AGXT,…
GO:0002181	2.75034e-17	13.7619	61.5639	99	104	cytoplasmic translation	GO_BP	CNBP,CPEB2,CPEB4,CSDE1,DENR,DHX29,DHX36,DHX9,DNAJC24,DPH1,DPH2,DPH3,DPH3P1,DPH5,DPH6,DPH7,DRG1,DRG2,EIF2B3,EIF2D,EIF2S2,EIF2S3,EIF3A,EIF3D,EIF3I,EIF3M,EIF4A1,EIF4A2,EIF4B,EIF4G1,EIF4H,EIF5,ETF1,FMR1,FTSJ1,HNRNPD,HNRNPU,LIN28A,MCTS1,METTL3,MIF4GD,MTOR,NCK1,NEMF,PABPC1,PAIP1,PKM,RBM24,RBM4,RPL10,RPL10A,RPL11,RPL12,RPL13,RPL13A,RPL14,RPL15,RPL17,RPL18,RPL18A,RPL19,RPL21,RPL22,RPL22L1,RPL23,RPL23A,RP…
GO:0051128	3.06923e-17	1.9293	454.121	565	783	regulation of cellular component organization	GO_BP	AAK1,ABCA1,ABCA13,ABCA2,ABCA3,ABCA7,ABCB7,ABHD17A,ABHD17B,ABHD17C,ABI2,ABI3,ABL1,ABL2,ACAA2,ACAP3,ACD,ACTG1,ACTL6A,ACTN2,ACTR2,ACTR3,ACTR5,ACTR8,ACVR1B,ACVRL1,ADAM10,ADAM15,ADAM17,ADAM9,ADCK1,ADCY6,ADD1,ADD2,ADD3,ADGRL1,ADIPOR1,ADNP,ADNP2,ADPRH,ADRB2,AEBP1,AFAP1,AGRN,AHI1,AICDA,AIDA,AJUBA,AKAP13,AKAP9,AKIRIN1,AKT1,AKT2,ALK,ALKBH4,ALMS1,ALOX15,AMBRA1,AMIGO1,AMIGO2,AMIGO3,ANAPC1,ANAPC11,ANAPC15,ANA…
GO:0015031	1.38628e-16	2.74297	200.151	272	345	protein transport	GO_BP	AAAS,AACS,AAGAB,ABAT,ABCA1,ABCA12,ABCB9,ABLIM3,ACD,ACHE,ACSL3,ACSL4,ACTN4,ACVR2B,ADAM8,ADAM9,ADAMTS9,ADCY5,ADCYAP1,ADORA1,ADORA2A,AFTPH,AGAP1,AGK,AHCTF1,AHCYL1,AIFM1,AIP,AKAP5,AKAP8,AKT1,AKT2,AKTIP,AMN,ANK2,ANKLE1,ANKRD1,ANKRD27,ANKRD50,ANP32B,ANXA1,AP1AR,AP1B1,AP1G1,AP1G2,AP1M1,AP1S1,AP1S2,AP1S3,AP2A1,AP2A2,AP2B1,AP2M1,AP2S1,AP3B1,AP3D1,AP3M1,AP3M2,AP3S1,AP3S2,AP4E1,AP4M1,AP5B1,AP5M1,AP5S1,AP5Z1…
GO:0044267	1.66439e-16	3.17326	143.105	206	260	cellular protein metabolic process	GO_BP	AAK1,AASS,AATK,ABCA1,ABCA2,ABCA3,ABCA7,ABCE1,ABCF1,ABHD10,ABHD12,ABHD13,ABHD17A,ABHD17B,ABHD17C,ABI1,ABI2,ABL1,ABL2,ABO,ABTB1,ACER2,ACO1,ACP1,ACSL1,ACTB,ACTL6A,ACVR1,ACVR1B,ACVR2A,ACVR2B,ACVRL1,ADAM10,ADAM17,ADAM8,ADAM9,ADAMTS12,ADAMTS7,ADAR,ADARB1,ADCK1,ADCK2,ADCK5,ADCYAP1,ADH5,ADM2,ADNP,ADORA1,ADORA2A,ADPRH,ADPRHL1,ADRA2C,ADRB2,ADRM1,AFAP1L2,AFG3L2,AGA,AGAP3,AGBL5,AGER,AGO1,AGO2,AGO3,AGO4,AGTPB…
GO:0034655	6.4518e-16	2.57927	222.143	295	375	nucleobase-containing compound catabolic process	GO_BP	ABCD1,ACAT1,ACOT7,ADAL,AGO1,AGO2,AGO3,AGO4,AICDA,AIFM1,AKT1,ALKBH5,AMPD3,ANGEL2,APAF1,APEX1,APOBEC2,APOBEC3A,APOBEC3B,APOBEC3C,APOBEC3D,APOBEC3F,APOBEC3H,ATM,AXIN2,BAX,BTG2,CARHSP1,CASC3,CDA,CDADC1,CELF1,CIDEA,CIRBP,CNOT1,CNOT10,CNOT11,CNOT2,CNOT3,CNOT6,CNOT6L,CNOT7,CNOT8,CNP,CSDC2,CSDE1,CTIF,DCP1A,DCP1B,DCP2,DCPS,DCTPP1,DDX49,DDX5,DEDD2,DERA,DFFA,DFFB,DHX34,DHX36,DHX9,DICER1,DIS3,DIS3L,DIS3L2,DK…
GO:0044265	1.15657e-15	2.87202	175.097	240	301	cellular macromolecule catabolic process	GO_BP	ABCA2,ADAMTS12,ADAMTS7,ADAMTS9,ADRM1,AGAP3,AGO1,AGO2,AGO3,AGO4,AGTPBP1,AIFM1,AKT1,ALAD,ALKBH5,AMER1,AMFR,ANAPC1,ANAPC11,ANAPC4,ANAPC5,ANAPC7,ANGEL2,ANKIB1,ANKRD9,ANKZF1,ANXA2,APAF1,APEX1,APOE,APPBP2,ARAF,AREL1,ARIH1,ARIH2,ARMC8,ARNTL,ARRB1,ARRB2,ARRDC1,ASB2,ASCC2,ASCC3,ATE1,ATM,ATP13A2,ATRAID,ATXN3,AUP1,AURKA,AXIN1,AXIN2,BAG2,BAG5,BAG6,BAP1,BAX,BBS7,BCAP31,BFAR,BIRC2,BLOC1S2,BNIP3,BNIP3L,BRSK2,BT…
GO:0051179	2.67761e-15	2.3415	234.853	311	416	localization	GO_BP	AAAS,AACS,AAGAB,AAK1,AAMP,ABAT,ABCA1,ABCA12,ABCA13,ABCA2,ABCA3,ABCA4,ABCA5,ABCA7,ABCB1,ABCB6,ABCB7,ABCB8,ABCB9,ABCC1,ABCC10,ABCC3,ABCC4,ABCC5,ABCC6,ABCD1,ABCD3,ABCD4,ABCE1,ABHD17A,ABHD17B,ABHD17C,ABHD2,ABHD5,ABHD6,ABI2,ABI3,ABL1,ABL2,ABLIM3,ACAA2,ACAP2,ACAP3,ACD,ACHE,ACKR2,ACKR3,ACO1,ACSL1,ACSL3,ACSL4,ACSL5,ACTA2,ACTB,ACTBL2,ACTG1,ACTN1,ACTN2,ACTN4,ACTR10,ACTR1A,ACTR2,ACTR3,ACVR1,ACVR1B,ACVR2B,AC…
GO:1901566	5.51215e-15	1.82135	466.492	570	798	organonitrogen compound biosynthetic process	GO_BP	A4GALT,AASDHPPT,AASS,AATF,ABAT,ABCA1,ABCA2,ABCA7,ABCB6,ABCB7,ABCC5,ABCE1,ABCF1,ABHD3,ABO,ABTB1,ACACA,ACADM,ACAT1,ACER2,ACER3,ACLY,ACMSD,ACO1,ACOT7,ACOT8,ACSF3,ACSL1,ACSL3,ACSL4,ACSL5,ACSS1,ACSS2,ADAL,ADCY2,ADCY3,ADCY5,ADCY6,ADCY7,ADCY9,ADI1,ADK,ADORA2B,ADSL,AFMID,AGK,AGMAT,AGO1,AGO2,AGO3,AGO4,AGXT,AIMP1,AIMP2,AIRE,AK1,AK2,AK3,AK4,AK5,AKR1A1,AKT1,AKT2,ALAD,ALAS1,ALDH18A1,ALDH2,ALDH3B1,ALDH7A1,ALDH…
GO:0001701	3.41898e-14	2.37211	229.359	299	387	in utero embryonic development	GO_BP	ACTL6A,ACVR1,ACVR1B,ACVRL1,ADAM10,ADAMTS3,ADCY9,ADM,AKT1,ALKBH1,ALS2,AMOT,ANKS6,APBA3,ARMC5,ARNT,ARNT2,ASCL2,ASF1B,ATF2,ATP11A,AXIN1,B9D1,BCL2L1,BCL2L11,BCOR,BIRC6,BMP2,BMP7,BMPR1A,BPTF,BRK1,BTF3,BYSL,C2CD3,CAMSAP3,CAPN2,CASP8,CCDC24,CCM2,CCNB1,CCNB1IP1,CDKN1C,CEBPA,CEBPB,CELF4,CHD7,CHD8,CHEK1,CHST11,CHTOP,CIR1,CITED2,CMIP,CMTM3,CNOT1,CNOT2,CNOT3,COL3A1,COPS2,COPS3,CPT2,CSF2,CTNNB1,CTR9,CUL3,CUL4…
GO:0071496	7.78246e-14	3.09125	141.486	195	239	cellular response to external stimulus	GO_BP	ADNP,ADORA2B,AIFM1,AKR1C3,ANKRD1,AQP1,AQP2,AQP3,ARHGAP35,ASGR1,ASNS,ATF2,ATF3,ATF4,ATG14,ATG5,ATG7,ATP1A2,ATP2B1,AXL,BAD,BAG3,BAK1,BCL10,BCL2,BECN1,BHLHA15,BMPR2,BNIP3,BRSK1,BRSK2,CASP2,CASP8,CASP8AP2,CASR,CBL,CBS,CD40,CD68,CDA,CDKN1A,CDKN2B,CHEK1,CLEC16A,CNN2,COL1A1,COMT,CPEB4,CRADD,CYBA,CYP27B1,DAG1,DAP,DCPS,DCTPP1,DEPDC5,DNAJC15,DSC2,EHMT2,EIF2AK2,EIF2AK3,EIF2AK4,EIF2S1,EIF4G1,ENG,ERCC6,F11R,F…
GO:0043933	1.00011e-13	1.51914	874.672	1007	1483	protein-containing complex organization	GO_BP	AAR2,ABCA1,ABCA3,ABCA5,ABCA7,ABCE1,ABL1,ABT1,ACACA,ACAD9,ACOT13,ACSL3,ACTN2,ACTR6,ADAM10,ADD1,ADD2,ADD3,ADGRL4,ADRB2,ADRM1,AFG3L2,AHCTF1,AIDA,AIFM1,AIMP2,AJUBA,AKAP9,ALAD,ALDH1A2,ALDH1A3,ALDH9A1,ALDOA,ALOX15,ALOX5AP,ALS2,AMBRA1,ANKRA2,ANKRD27,ANO6,ANP32B,ANP32E,AP2B1,AP2M1,AP2S1,APC,APC2,APEH,APIP,APOA1,APOA4,APOA5,APOC2,APOC3,APOE,APPL2,AQP10,AQP2,AQP5,ARC,ARF6,ARFGEF1,ARHGAP18,ARHGAP40,ARHGAP6,…
GO:0072594	2.40297e-13	3.06962	136.365	188	231	establishment of protein localization to organelle	GO_BP	ABLIM3,ACD,AGK,AIFM1,AIP,AKT1,AP3B1,AP3D1,AP3M1,AP4M1,APPL1,APPL2,ARIH2,ATF2,ATG13,BAG3,BAG4,BAG6,BAP1,BAX,BBC3,BCAP31,BCL3,BCS1L,BID,BMP4,BNIP3L,CACNG8,CALM3,CBLB,CCT2,CCT3,CCT4,CCT5,CCT6A,CCT7,CCT8,CD68,CDKN1A,CHCHD4,CHMP4B,CHP1,CLU,COX18,CRY2,CSE1L,CSNK2A2,DDIT3,DKC1,DMAP1,DNAJA1,DNAJC15,DNAJC19,DNLZ,E2F3,ECT2,EDEM1,EIF4ENIF1,ELAVL1,FAM53A,FAM53B,FAM53C,FBXO7,FBXW7,FERMT1,FGF9,FIS1,FLNA,GCC2,G…
GO:0018393	6.31449e-13	3.75263	102.53	146	173	internal peptidyl-lysine acetylation	GO_BP	ACTB,ACTL6A,APBB1,ARID5A,ARRB1,ATAT1,ATF2,ATG5,ATXN7,ATXN7L3,AUTS2,BAG6,BRD1,BRD7,BRD8,BRPF3,CHEK1,CLOCK,CPA4,CREBBP,CRTC2,CTBP1,CTCF,DMAP1,DR1,EID1,ENY2,EP300,EP400,EPC1,EPC2,FLCN,FOXP3,GATA3,GLYR1,GTF2B,GTF3C4,HAT1,HCFC1,ING3,ING4,ING5,IRF4,ISL1,IWS1,JADE1,JADE2,JADE3,KANSL1,KANSL2,KANSL3,KAT2A,KAT2B,KAT5,KAT6A,KAT6B,KAT7,KMT2A,LDB1,LEF1,LIF,MAP3K7,MAPK3,MBD3,MBIP,MBTD1,MCM3AP,MCRS1,MEAF6,MECP2…
GO:0045862	8.09834e-13	4.15584	90.4465	131	153	positive regulation of proteolysis	GO_BP	ACER2,ADAM8,ADAM9,ADRM1,AGER,AGTPBP1,AIFM1,AKIRIN2,AKT1,ANGPTL8,ANKIB1,ANP32B,ANTXR1,ANXA2,APAF1,APH1A,APH1B,APOE,APP,ARIH1,ARIH2,ARL6IP5,ASPH,ASTL,ATP2A3,ATXN3,AURKA,AURKAIP1,AXIN1,BAD,BAG2,BAG6,BAK1,BAX,BBC3,BBS7,BCAP31,BCL10,BCL2L11,BCL2L13,BID,BOK,BTRC,CARD8,CARD9,CASP10,CASP2,CASP8,CASP8AP2,CASP9,CAV1,CAV3,CBFA2T3,CCDC22,CDC20,CEBPA,CFLAR,CHFR,CIDEB,CLDN3,CLEC3B,CLN6,CLPX,CLU,CNTN2,CRADD,CSN…
GO:1903364	9.61592e-13	4.0409	93.0476	134	157	positive regulation of cellular protein catabolic process	GO_BP	ABCA2,AGTPBP1,AKT1,AMER1,ANKIB1,APOE,ARIH1,ARIH2,ATXN3,AURKA,AXIN1,BAG2,BAG6,BBS7,BCAP31,CAV1,CAV3,CBFA2T3,CCDC22,CD81,CDC20,CEBPA,CHFR,CLU,CSNK1A1,CSNK1D,CSNK1E,CTSC,DAB2,DAB2IP,DACT1,DDA1,DDRGK1,DET1,DISC1,DNAJB2,DVL1,EGF,EZR,FAF1,FBXL5,FBXO22,FBXW7,FBXW8,FMR1,FZR1,GABARAP,GBA,GCLC,GSK3A,GSK3B,HAMP,HECTD1,HERPUD1,HSP90AA1,HSPA1A,HSPA1B,HSPBP1,KEAP1,LDLR,LRP1,LRRK2,MAGEF1,MAPK9,MDM2,MKRN2,MSN,NF…
GO:0018205	1.63699e-12	2.42042	189.868	249	321	peptidyl-lysine modification	GO_BP	ACTB,ACTL6A,APBB1,ARID4A,ARID4B,ARID5A,ARNT,ARRB1,ASH1L,ASH2L,ATAT1,ATF2,ATG5,ATRX,ATXN7,ATXN7L3,AUTS2,BAG6,BCL11A,BCOR,BLOC1S1,BRD1,BRD4,BRD7,BRD8,BRPF3,CAMKMT,CBX4,CHEK1,CLOCK,CPA4,CREBBP,CRTC2,CTBP1,CTCF,CTNNB1,CTR9,CXXC1,DESI1,DHPS,DIP2A,DIP2B,DMAP1,DMRTC2,DNMT1,DNMT3B,DOHH,DOT1L,DPY30,DR1,EEF2KMT,EGR1,EGR2,EHMT1,EHMT2,EID1,ENY2,EP300,EP400,EPC1,EPC2,ESCO1,EZH1,EZH2,FKBP10,FLCN,FOXP3,GATA3,GC…
GO:0043123	1.85117e-12	3.38401	111.42	156	188	positive regulation of I-kappaB kinase/NF-kappaB signaling	GO_BP	ABL1,AJUBA,AKAP13,ANKRD17,APOL3,ATP2C1,BCL10,BIRC2,BIRC3,BRD4,BST2,C18orf32,CANT1,CARD11,CARD16,CARD9,CASP10,CASP8,CC2D1A,CCDC22,CCL19,CCL21,CD40,CD74,CFLAR,CHUK,CTNNB1,CX3CL1,CXXC5,DDX1,DDX21,DHX36,ECT2,EDA,EDA2R,EEF1D,F2R,F2RL1,FADD,FKBP1A,FLNA,FYN,GAPDH,GJA1,GOLT1B,GPR89A,GPRC5B,HMOX1,IFIT5,IKBKB,IKBKE,IKBKG,IRAK1,IRAK4,IRF3,JMJD8,LAMTOR5,LGALS1,LGALS9,LITAF,LPAR1,LTBR,LTF,LURAP1,LURAP1L,MALT1…
GO:1903313	2.09277e-12	5.03391	73.4898	109	124	positive regulation of mRNA metabolic process	GO_BP	AGO2,BTG2,CDC73,CELF1,CELF3,CELF4,CIRBP,CNOT1,CNOT2,CNOT3,CNOT6,CNOT6L,CNOT7,CNOT8,CSDE1,DAZAP1,DCP1A,DCP1B,DCP2,DCPS,DHX36,DHX9,DIS3,DIS3L2,DND1,EIF4ENIF1,EXOSC2,EXOSC3,EXOSC5,EXOSC7,EXOSC8,EXOSC9,FTO,GIGYF2,GTPBP1,HMX2,HNRNPD,HNRNPU,HSF1,HSPA8,KHSRP,LEO1,LSM1,METTL14,METTL16,METTL3,MEX3D,MLH1,MOV10,NANOS1,NANOS2,NANOS3,NCBP1,NCBP2,NCL,NOCT,NT5C3B,NUDT21,PABPC1,PAF1,PAIP1,PAN2,PAN3,PARN,PATL1,PD…
GO:0006986	2.7595e-12	4.37727	82.3797	120	139	response to unfolded protein	GO_BP	ABCA7,AMFR,ATF3,ATF4,ATF6,ATF6B,BAG3,BAK1,BAX,BCL2L11,BFAR,BHLHA15,BOK,CCND1,CDK5RAP3,CHAC1,COMP,COPS5,CREB3,CREB3L1,CREB3L2,CREBRF,DAB2IP,DAXX,DDIT3,DDRGK1,DERL1,DERL2,DERL3,DNAJA1,DNAJB1,DNAJB2,DNAJB4,DNAJB5,DNAJB9,DNAJC10,DNAJC3,DNAJC4,EDEM1,EDEM2,EDEM3,EIF2AK2,EIF2AK3,EIF2S1,EP300,ERLEC1,ERMP1,ERN1,ERO1A,ERP44,FAF2,FBXO6,FICD,HERPUD1,HERPUD2,HSF1,HSP90AA1,HSP90AB1,HSPA13,HSPA14,HSPA1A,HSPA1B,…
GO:0045893	4.23975e-12	2.22356	209.866	272	362	positive regulation of transcription, DNA-templated	GO_BP	AATF,ABHD14B,ABL1,ABLIM3,ABT1,ACTL6A,ACTN1,ACTN2,ACTN4,ACTR2,ACTR3,ACTR5,ACTR8,ACVR1,ACVR2A,ACVRL1,ADCYAP1,ADRB2,AFAP1L2,AGO1,AGO2,AGRN,AHI1,AHR,AIP,AIRE,AKAP8L,AKIRIN1,AKIRIN2,AKNA,AKT1,ALYREF,ANKRD1,ANKRD49,AP3B1,AP3D1,APBB1,APBB2,APEX1,APLN,APOE,APP,ARF4,ARHGEF11,ARHGEF2,ARID1A,ARID1B,ARID3A,ARID3B,ARID4A,ARID4B,ARID5A,ARID5B,ARL2BP,ARMCX3,ARNT,ARNT2,ARNTL,ARNTL2,ARRB1,ASCL2,ASCL5,ASH1L,ASH2L,…
GO:0051174	4.7146e-12	1.48959	828.538	948	1398	regulation of phosphorus metabolic process	GO_BP	ABCA2,ABCA3,ABI1,ABL1,ACMSD,ACSL1,ACSL3,ACTB,ACTN3,ACVR1,ACVR2A,ACVR2B,ACVRL1,ADAM17,ADAM8,ADAM9,ADAR,ADARB1,ADCYAP1,ADNP,ADORA1,ADORA2A,ADORA2B,ADRA2C,ADRB2,AFAP1L2,AGER,AIDA,AJUBA,AK4,AKAP13,AKAP8,AKAP8L,AKAP9,AKT1,AKT1S1,AKT2,AKTIP,ALK,ALS2,AMBRA1,ANKLE2,ANKRD54,APC,APLNR,APOA1,APOC2,APOE,APP,ARAF,ARHGEF2,ARHGEF5,ARL2,ARL2BP,ARNT,ARPP19,ARRB1,ARRB2,ATF2,ATG14,ATM,ATP2B4,AVP,AXIN1,AXIN2,AXL,BAD…
GO:0098732	6.2785e-12	4.42651	78.8237	115	133	macromolecule deacylation	GO_BP	ABHD10,ABHD12,ABHD13,ABHD16A,ABHD16B,ABHD17A,ABHD17B,ABHD17C,AKAP8,AKAP8L,APLNR,BAZ2A,BCL6,BEX4,BRMS1,C6orf89,CAMK2D,CCAR2,CHD3,CHD4,CTBP1,DR1,DYRK1A,ELK4,EP300,FLNA,FNTA,FOXP3,GATAD2A,GATAD2B,HDAC1,HDAC10,HDAC2,HDAC3,HDAC4,HDAC5,HDAC6,HDAC7,HDAC9,HOPX,JDP2,KAT2A,KDM5A,LRRK2,LYPLA1,LYPLA2,LYPLAL1,MAPK8,MAPT,MBD2,MBD3,MBIP,MIER1,MIER2,MORF4L1,MORF4L2,MSL3,MTA1,MTA2,MTA3,NDN,NEK3,NIPBL,NNMT,PER1,PI…
GO:0009991	8.30275e-12	1.97752	283.884	354	479	response to extracellular stimulus	GO_BP	ACADM,ACAT1,ACSL1,ACTA1,ADM,ADNP,ADORA2B,ADRB1,ADRB2,ADSL,AGL,AIFM1,AKR1C3,AKT1,ALAD,ALDH1A2,AMELX,APAF1,APOE,APPL2,AQP2,AQP3,ARHGAP35,ARSB,ASGR1,ASNS,ASS1,ATF2,ATF3,ATF4,ATG14,ATG5,ATG7,ATP2B1,AXL,BBS2,BCAS3,BCKDHB,BCL10,BCL2,BECN1,BHLHA15,BMP7,BMPR2,BNIP2,BNIP3,BRSK1,BRSK2,CASR,CAT,CBL,CBS,CCL28,CCND1,CD68,CDKN1A,CDKN2B,CDKN2D,CHSY1,CIDEB,CLEC16A,CLPS,CNR1,CNTN2,COL1A1,COMT,CPEB4,CPS1,CPT1A,CSH…
GO:0097190	1.1999e-11	2.81602	132.627	180	225	apoptotic signaling pathway	GO_BP	AATF,ABL1,ACAA2,ACKR3,ACVR1,ACVR1B,ADORA1,ADORA2A,AEN,AIFM1,AKT1,ANXA6,APAF1,ARHGEF2,ARL6IP5,ARMC10,ARRB2,ASAH2,ATF2,ATF3,ATF4,ATM,ATP2A3,AVP,BAD,BAG3,BAG5,BAG6,BAK1,BAX,BBC3,BCAP31,BCL10,BCL2,BCL2L1,BCL2L11,BCL2L12,BCL2L14,BCL2L2,BCL3,BCLAF1,BDNF,BECN1,BID,BIK,BIRC6,BLOC1S2,BMF,BMP4,BNIP3,BNIP3L,BOK,BRSK2,CAAP1,CASP10,CASP2,CASP3,CASP4,CASP6,CASP8,CASP8AP2,CASP9,CAV1,CCAR2,CD24,CD44,CD5,CD70,CD7…
GO:0008219	2.21288e-11	1.99017	259.523	326	445	cell death	GO_BP	AATF,ABL1,ACAA2,ACER2,ACER3,ACIN1,ACKR3,ACOX2,ACTC1,ACTN1,ACTN2,ACTN3,ACTN4,ACVR1,ACVR1B,ADAM17,ADAM8,ADAMTSL4,ADAR,ADARB1,ADM,ADNP,ADNP2,ADORA1,ADORA2A,AEN,AGO4,AHCYL1,AHI1,AHR,AIFM1,AIFM3,AIMP1,AIMP2,AKAP1,AKAP12,AKR1B1,AKR1C3,AKT1,AKT1S1,AKT2,AKTIP,ALDH1A2,ALDH1A3,ALK,ALKBH1,ALKBH7,ALOX15B,ALPK2,ALS2,ALX3,AMIGO2,ANGPTL4,ANKLE2,ANKRD1,ANKRD13C,ANO6,ANP32A,ANP32B,ANP32E,ANXA1,ANXA4,ANXA5,ANXA6,A…
GO:0006996	2.51952e-11	1.62105	484.005	576	856	organelle organization	GO_BP	AAAS,ABCA1,ABCA3,ABCB6,ABCC4,ABCD1,ABCD3,ABCD4,ABI1,ABI2,ABI3,ABL1,ABL2,ABLIM1,ABLIM3,ABT1,ACAA2,ACAD9,ACD,ACIN1,ACOT8,ACP2,ACTA1,ACTB,ACTBL2,ACTC1,ACTG1,ACTL6A,ACTL9,ACTN1,ACTN2,ACTN3,ACTN4,ACTR2,ACTR3,ACTR5,ACTR6,ACTR8,ADCK1,ADD1,ADD2,ADD3,ADPRH,ADPRHL1,ADRB2,AEBP2,AFAP1,AFG3L2,AGK,AGO4,AGRN,AGTPBP1,AHCTF1,AHI1,AICDA,AIF1L,AIFM1,AIP,AJUBA,AKAP11,AKAP13,AKAP8,AKAP8L,AKAP9,AKT1,AKT2,AKT3,AKTIP,AL…
GO:2000058	3.00095e-11	4.72339	69.2478	102	117	regulation of ubiquitin-dependent protein catabolic process	GO_BP	AGTPBP1,AKT1,ANKIB1,ARAF,ARIH1,ARIH2,AURKA,AXIN1,BAG5,BAG6,BBS7,BCAP31,CAMLG,CAV1,CAV3,CBFA2T3,CCAR2,CCDC22,CDC20,CDK2,CEBPA,CHFR,CLU,COMMD1,CSNK1A1,CSNK1D,CSNK1E,CSNK2A1,CSNK2A2,DAB2,DDA1,DDRGK1,DESI1,DET1,DISC1,DNAJB2,DVL1,EGF,EIF3H,FBXO22,FBXW7,FBXW8,FHIT,FZR1,GABARAP,GBA,GCLC,GIPC1,GNA12,GSK3A,GSK3B,HECTD1,HERPUD1,HFE,HIPK2,HSP90AB1,HSPA1A,HSPA1B,HSPBP1,KEAP1,LATS1,LRRK2,MAGEF1,MAPK9,MDM2,MKR…
GO:1903829	3.89179e-11	2.16411	210.556	269	356	positive regulation of protein localization	GO_BP	AACS,ABAT,ABCA12,ABCA7,ABHD17A,ABHD17B,ABHD17C,ABLIM3,ACHE,ACSL3,ACSL4,ADAM8,ADAM9,ADORA2A,AKAP5,AKT1,AKT2,ANKRD1,ANP32B,AP2B1,APBB1,APBB3,APC,ARF6,ARHGEF16,ARHGEF5,ARIH2,ATG13,ATP13A2,ATP2B4,ATP2C1,B3GAT3,BAD,BAG3,BAIAP3,BAP1,BBC3,BCAP31,BCAS3,BICD1,BLK,C2CD2L,C2CD5,CAMK1,CAPN10,CARD10,CASR,CCDC88A,CCT2,CCT3,CCT4,CCT5,CCT6A,CCT7,CCT8,CD2AP,CD33,CD81,CDC42,CDK5,CDK5R1,CDK5RAP3,CDT1,CEP120,CEP131,…
GO:0051726	4.6711e-11	2.80123	125.205	170	213	regulation of cell cycle	GO_BP	AATF,ABL1,ACTB,ACTL6A,ACTR5,ACTR8,ACVR1,ADAM17,ADAMTS1,ADARB1,ADCYAP1,AFAP1L2,AHCTF1,AICDA,AKT1,AKT2,ALMS1,ALOX15B,AMBRA1,ANAPC1,ANAPC11,ANAPC15,ANAPC4,ANAPC5,ANAPC7,ANGEL2,ANKRD17,ANXA1,APBB1,APBB2,APC,APEX1,APP,APPL1,APPL2,ARNTL,ASAH2,ASNS,ATF2,ATF5,ATM,ATP2B4,ATRIP,ATRX,AURKA,AURKAIP1,AURKB,AVEN,AXIN2,BABAM1,BAK1,BAP1,BAX,BAZ1B,BCCIP,BCL2,BCL2L1,BCL2L11,BCL6,BCR,BECN1,BEX2,BID,BIN1,BIRC2,BIRC3…
GO:0051056	6.67995e-11	2.31824	177.205	230	299	regulation of small GTPase mediated signal transduction	GO_BP	ABCA1,ABL1,ABL2,ABR,ADGRG1,AKAP13,ALS2,AMOT,APOA1,APOC3,APOE,ARAP1,ARF6,ARFGAP1,ARFGEF1,ARFGEF2,ARFGEF3,ARHGAP1,ARHGAP10,ARHGAP12,ARHGAP17,ARHGAP18,ARHGAP19,ARHGAP21,ARHGAP23,ARHGAP24,ARHGAP25,ARHGAP26,ARHGAP27,ARHGAP29,ARHGAP31,ARHGAP32,ARHGAP35,ARHGAP4,ARHGAP40,ARHGAP42,ARHGAP5,ARHGAP6,ARHGAP9,ARHGDIA,ARHGEF1,ARHGEF10,ARHGEF10L,ARHGEF11,ARHGEF12,ARHGEF17,ARHGEF18,ARHGEF19,ARHGEF2,ARHGEF28,ARHGE…
GO:0006974	7.8845e-11	3.35191	93.8512	132	160	cellular response to DNA damage stimulus	GO_BP	AATF,ABL1,ACD,ACER2,ACKR3,ACTB,ACTL6A,ACTR2,ACTR5,ACTR8,AEN,ALKBH1,ALKBH2,ALKBH7,ANKLE1,ANKRD1,AP5S1,AP5Z1,APBB1,APC,APEX1,APEX2,APLF,APTX,ARID2,ARMT1,ASCC1,ASCC2,ASCC3,ASF1A,ASH2L,ATF2,ATM,ATMIN,ATRIP,ATRX,ATXN3,AXIN2,BABAM1,BACH1,BAD,BAG6,BAK1,BATF,BAX,BAZ1B,BCCIP,BCL2,BCL2L1,BCL2L11,BCL2L2,BCL3,BCL6,BCLAF1,BID,BLK,BOD1L1,BOK,BRAT1,BRCC3,BRD4,BRD8,BRSK1,BTG2,CASP2,CASP3,CASP9,CBL,CBX1,CBX3,CBX5…
GO:0070585	1.30343e-10	4.11559	74.0824	107	125	protein localization to mitochondrion	GO_BP	ABLIM3,AGK,AIFM1,AIP,AKT1,AP3B1,ARIH2,ATG13,BAG3,BAG4,BAP1,BAX,BBC3,BCAP31,BCS1L,BID,BNIP3L,CALM3,CHCHD4,COX18,CSNK2A2,DDIT3,DNAJA1,DNAJC15,DNAJC19,DNLZ,DNM1L,FBXO7,FBXW7,FIS1,GDAP1,GRPEL1,GRPEL2,GSK3A,GZMB,HAX1,HK1,HK2,HPS4,HSP90AA1,HSPA4,HSPD1,HTRA2,HUWE1,ISG15,LMAN1,LRRK2,MAPK8,MAPT,MFF,MFN2,MGARP,MICALL2,MIPEP,MOAP1,MTCH2,MTERF4,NDUFA13,NMT1,NPEPPS,OXA1L,PARL,PDCD5,PINK1,PITRM1,PMPCA,PMPCB,PR…
GO:0034330	2.56748e-10	6.0505	51.3606	78	87	cell junction organization	GO_BP	ABHD17A,ABHD17B,ABHD17C,ABI2,ABI3,ABL1,ACHE,ACTB,ACTBL2,ACTG1,ACTN1,ACTN2,ACTN3,ACTR2,ACVRL1,ADAM10,ADD1,ADD2,ADGRF1,ADGRL1,ADNP,AFG3L2,AGRN,AJUBA,ALS2,AMIGO1,AMIGO2,AMIGO3,ANAPC2,ANK2,APBB2,APC,APLNR,APOE,APP,ARC,ARF1,ARF4,ARF6,ARHGAP6,ARHGEF7,ARL2,ARMCX5-GPRASP2,ARVCF,ASIC2,BAIAP2,BCAN,BCAS3,BCL2,BCR,BDNF,BHLHB9,BSN,C1QC,C1QL1,C1QL3,C3,C5AR1,CACNB1,CACNB3,CAMK1,CAMSAP3,CAPRIN1,CAPRIN2,CAPZA1,CA…
GO:0006364	2.93179e-10	5.05797	58.4679	87	99	rRNA processing	GO_BP	ABT1,BMS1,BOP1,BRIX1,BYSL,C1D,CHD7,DCAF13,DDX10,DDX17,DDX18,DDX21,DDX27,DDX49,DDX51,DDX52,DDX54,DDX56,DHX37,DIMT1,DIS3,DKC1,EBNA1BP2,EIF4A3,EIF6,EMG1,ERCC2,ERI1,ERI2,ERI3,ESF1,EXOSC1,EXOSC10,EXOSC2,EXOSC3,EXOSC4,EXOSC5,EXOSC6,EXOSC7,EXOSC8,EXOSC9,FBL,FBLL1,FCF1,FRG1,FTSJ3,GAR1,GEMIN4,GTF2H5,GTPBP4,HEATR1,HELB,HELQ,IMP3,IMP4,ISG20,KAT2B,KRI1,KRR1,LAS1L,LSM6,LYAR,MAK16,MDN1,METTL15,METTL16,METTL5,M…
GO:0007420	3.12708e-10	1.65623	422.313	501	713	brain development	GO_BP	AATK,ABAT,ABCB6,ABL1,ACAT1,ACTB,ADGRG1,ADGRL2,AGTPBP1,AHI1,AK8,AKNA,AKT3,ALDH1A2,ALDH1A3,ALK,AMIGO1,AMIGO2,AMIGO3,ANP32B,ANXA3,APAF1,APLP1,APP,AQP1,ARCN1,ARHGAP35,ARL13B,ARNT2,ARPC5,ARRB2,ARX,ATAT1,ATF2,ATF5,ATIC,ATM,ATP1A2,ATP2B1,ATP2B2,ATP2B4,ATP6V0D1,ATRN,ATRX,ATXN1,ATXN1L,AVPR2,AXL,B2M,B3GNT5,B4GALT2,BAD,BAG3,BAG6,BAIAP2,BAK1,BARHL1,BASP1,BAX,BBS2,BBS7,BCAN,BCL11B,BCL2,BCL2L11,BCL2L2,BCR,BLOC…
GO:0071559	3.54065e-10	2.39507	152.906	200	258	response to transforming growth factor beta	GO_BP	ABL1,ACVR1,ACVRL1,ADAM17,ADAM9,ANKRD1,APAF1,APPL1,APPL2,ARRB2,AXIN1,BAMBI,BCL9L,BMP2,BMPR1A,C20orf27,CAV1,CAV2,CAV3,CD109,CDH5,CDKN1C,CDKN2B,CFLAR,CHST11,CIDEA,CITED2,CLDN1,CLDN5,CLEC3B,COL1A1,COL1A2,COL3A1,COL4A2,CREBBP,CRK,CRKL,DAB2,DAND5,DKK3,DNM2,DUSP15,DUSP22,EDN1,EID2,EMILIN1,ENG,EP300,EPB41L5,FAM89B,FBN1,FBN2,FERMT1,FERMT2,FKBP1A,FLCN,FMOD,FNDC4,FNTA,FOLR1,FOS,FOXH1,FURIN,FUT8,FYN,GCNT2,GD…
GO:0048858	3.60665e-10	1.70249	378.709	453	639	cell projection morphogenesis	GO_BP	ABI1,ABI2,ABI3,ABL1,ACTB,ACTBL2,ACTR2,ADARB1,ADNP,ADORA2A,AFG3L2,ALCAM,ALS2,AMIGO1,ANAPC2,ANKRD27,ANOS1,APBB1,APLP1,APLP2,APOE,APP,ARC,ARHGAP35,ARHGAP4,ARHGEF7,ARMCX5-GPRASP2,ARPIN,ARTN,ARX,AURKA,AUTS2,B3GNT2,B4GALT5,BAIAP2,BARHL2,BCL11A,BCL11B,BCL2,BDNF,BHLHB9,BLOC1S6,BMP7,BMPR2,BOC,BRSK1,BRSK2,BSG,BTBD3,C12orf57,CAPRIN1,CAPRIN2,CCK,CD44,CDC42,CDH2,CDH4,CDK5,CDK5R1,CDK5R2,CDKL5,CELSR2,CFL1,CHN1,…
GO:0046486	4.22804e-10	1.98096	234.693	293	396	glycerolipid metabolic process	GO_BP	ABCA3,ABHD12,ABHD16A,ABHD16B,ABHD2,ABHD3,ABHD4,ABHD5,ABHD6,ABHD8,ACP6,ACSL1,ACSL3,AGK,AGPAT1,AGPAT2,AGPAT3,AGPAT4,AGPAT5,AJUBA,ALOX15,APOA1,APOA4,APOA5,APOC2,APOC3,APOE,ATG14,ATM,AVIL,BECN1,BPNT1,C3,CAPN2,CAT,CAV1,CAV3,CDIPT,CDS1,CDS2,CEPT1,CHAT,CHKB,CHPT1,CISH,CLN3,CNEP1R1,CPS1,CPT1A,CRLS1,CSF1R,CTDNEP1,DAGLA,DAGLB,DBI,DDHD2,DGAT1,DGAT2,DGKA,DGKD,DGKH,DGKI,DGKQ,DGKZ,DHRS7B,DNAJC19,DPM1,DPM2,DPM3…
GO:0050821	5.96798e-10	2.79193	113.198	153	191	protein stabilization	GO_BP	AAK1,ANK2,APOA1,ATF7IP,ATP1B1,ATP1B3,BAG2,BAG3,BAG4,BAG5,BAG6,CALR,CAMLG,CCNH,CCT2,CCT3,CCT4,CCT5,CCT6A,CCT7,CCT8,CDC37,CDC37L1,CDK7,CHP1,CLU,COG3,COG7,CREB1,CREBL2,CRTAP,CRYAA,CRYAB,CTNND1,DNLZ,DVL1,DVL3,EFNA1,EP300,FBXW7,FLNA,FLOT1,FLOT2,GAPDH,GBA3,GLMP,GNAQ,GOLGA7,GRN,GTPBP4,HCFC1,HIP1R,HPS4,HSP90AA1,HSP90AB1,HSPA1A,HSPA1B,HSPD1,HYPK,IFT46,IGF1,LAMP1,LAMP2,MAPK8IP3,MCM8,MDM4,MFSD1,MORC3,MT3,MT…
GO:1903008	6.73594e-10	4.19766	66.9509	97	113	organelle disassembly	GO_BP	AMBRA1,ARFIP2,ATG12,ATG13,ATG14,ATG2A,ATG3,ATG4B,ATG4D,ATG5,ATG7,ATG9A,ATP13A2,BECN1,BNIP3,BNIP3L,CAMKK2,CDC37,CISD2,CSNK2A2,CTSK,CTTN,DDRGK1,DENR,DNM1L,DYRK3,EIF2D,FBXO7,FBXW7,FIS1,FUNDC1,FUNDC2,GABARAP,GABARAPL1,GABARAPL2,GBA,GBF1,GFM2,GOLGA2,GSK3A,HAX1,HDAC6,HIF1A,HK2,HTRA2,HTT,HUWE1,KIF19,KIF5B,KIF9,KLC1,LRBA,MAP1LC3A,MAP1LC3B,MAP1LC3B2,MAP1LC3C,MARK2,MCTS1,MFN2,MRRF,MTIF2,MTIF3,MUL1,OPTN,PAR…
GO:0045892	7.75463e-10	2.07979	195.058	248	334	negative regulation of transcription, DNA-templated	GO_BP	AASS,ACVR2B,AEBP1,AEBP2,AHR,AJUBA,AKIRIN2,ANKRD1,ANKRD2,APBB1,APBB2,APEX1,ARID4A,ARID5A,ARID5B,ARNTL,ARX,ASCL2,ATF3,ATF4,ATF5,ATF7IP,ATN1,ATOH8,ATP8B1,ATRX,ATXN1,ATXN1L,AURKB,AXIN1,BACH1,BACH2,BAG3,BAHD1,BAP1,BASP1,BATF3,BCL11A,BCL3,BCL6,BCL7A,BCLAF1,BCOR,BCORL1,BEND5,BHLHE40,BHLHE41,BIN1,BIRC5,BMP2,BMP4,BMP7,BPTF,BRD7,BRMS1,BTAF1,BTG2,BTRC,C1D,C1QBP,CALCA,CALR,CASP8AP2,CAV1,CBFA2T2,CBFA2T3,CBFB,…
GO:0016071	8.80545e-10	12.6277	32.7202	53	56	mRNA metabolic process	GO_BP	AAR2,ACIN1,ADAR,ADARB1,AGO1,AGO2,AGO3,AGO4,AHCYL1,AICDA,AKAP17A,AKAP8L,AKT1,ALKBH5,ALYREF,ANGEL2,AP3B1,APEX1,APOBEC2,APP,AQR,ARL6IP4,ATF2,ATF4,ATM,ATXN2L,AURKAIP1,AXIN2,BCAS2,BRDT,BTG2,BUD31,C1QBP,C5AR1,C9orf78,CACTIN,CARHSP1,CASC3,CBLL1,CCAR2,CCNT1,CD2BP2,CDC40,CDC5L,CDC73,CDK11A,CDK11B,CDK12,CDK13,CDK9,CEBPG,CELF1,CELF2,CELF3,CELF4,CELF5,CELF6,CIR1,CIRBP,CLASRP,CLNS1A,CLP1,CMTR1,CMTR2,CNOT1,CNO…
GO:0016567	1.06549e-09	2.03087	205.299	259	350	protein ubiquitination	GO_BP	ABL1,AIMP2,AKT1,AKTIP,AMBRA1,AMER1,AMFR,ANAPC1,ANAPC10,ANAPC11,ANAPC13,ANAPC16,ANAPC2,ANAPC4,ANAPC5,ANAPC7,ANKIB1,ANKRD39,ANKRD9,APPBP2,AREL1,ARIH1,ARIH2,ARRB1,ARRB2,ARRDC1,ARRDC3,ARRDC4,ASB1,ASB10,ASB13,ASB16,ASB18,ASB2,ASB3,ASB6,ASB7,ASB8,ASB9,ATG3,ATG5,ATXN7L3,AXIN1,BAG2,BAG5,BCL10,BCL2,BCOR,BFAR,BIRC2,BIRC3,BIRC6,BIRC7,BLMH,BRAP,BSPRY,BTBD1,BTRC,BUB3,C18orf25,CAMLG,CAND1,CAND2,CAV1,CBFB,CBL,C…
GO:0006888	1.28042e-09	3.99348	68.1209	98	115	endoplasmic reticulum to Golgi vesicle-mediated transport	GO_BP	ANK1,ARCN1,ARF4,BCAP29,BCAP31,BET1,CNIH4,COG3,COPA,COPB1,COPB2,COPE,COPG1,COPG2,CREB3L2,CSNK1D,CTAGE6,CTAGE8,CUL3,ERGIC1,ERGIC2,ERGIC3,GAS1,GBF1,GOLGA2,GOPC,GOSR1,HYOU1,IER3IP1,INSIG1,KDELR1,KDELR2,KDELR3,KLHL12,LMAN1,LMAN2,LMAN2L,LRRK2,MAPK15,MIA2,MIA3,MPPE1,NRBP1,NRBP2,PDCD6,PEF1,PGAP1,PPP6C,PREB,RAB1A,RAB1B,RANGRF,RINT1,RNF139,SAR1A,SAR1B,SCAP,SCFD1,SEC13,SEC16A,SEC22A,SEC22B,SEC22C,SEC23A,SEC…
GO:0031331	1.30701e-09	3.08884	91.7776	127	156	positive regulation of cellular catabolic process	GO_BP	ABCA2,ABCD1,ABHD5,ADAM8,ADAM9,ADRB2,AGO2,AGTPBP1,AKT1,AKT2,AMBRA1,AMER1,ANKIB1,APOA1,APOA4,APOA5,APOC2,APOE,APP,ARIH1,ARIH2,ARNT,ATF6,ATG16L1,ATG2A,ATM,ATXN3,AURKA,AXIN1,BAD,BAG2,BAG3,BAG6,BAX,BBS7,BCAP31,BCL2L11,BECN1,BNIP3,BNIP3L,BTG2,CALCOCO2,CAMKK2,CAV1,CAV3,CBFA2T3,CCDC22,CD81,CDC20,CEBPA,CELF1,CHFR,CLU,CNOT1,CNOT2,CNOT3,CNOT6,CNOT6L,CNOT7,CNOT8,CPT1A,CSDE1,CSNK1A1,CSNK1D,CSNK1E,CTSC,DAB2,DA…
GO:0009790	1.43241e-09	2.02005	205.76	259	350	embryo development	GO_BP	AATF,ABI1,ABL1,ACD,ACSL4,ACTL6A,ACVR1,ACVR1B,ACVR2A,ACVR2B,ACVRL1,ADAM10,ADAMTS3,ADCY9,ADM,AHI1,AKIRIN2,AKT1,ALDH1A2,ALDH1A3,ALKBH1,ALS2,ALX3,AMOT,ANKS6,APAF1,APBA3,APLN,APLNR,APOA1,ARFRP1,ARHGAP35,ARID2,ARL13B,ARMC5,ARNT,ARNT2,ASB2,ASCL2,ASF1B,ATF2,ATF4,ATM,ATOH8,ATP11A,ATP6AP2,AXIN1,AXIN2,B4GALT5,B9D1,BAG6,BASP1,BAX,BBS5,BBS7,BCL10,BCL2L1,BCL2L11,BCOR,BCR,BIRC6,BLOC1S2,BMP2,BMP4,BMP7,BMPR1A,BMP…
GO:0022008	1.65843e-09	1.46527	663.967	758	1127	neurogenesis	GO_BP	ABCA2,ABI1,ABI2,ABI3,ABL1,ABL2,ABT1,ACAP3,ACSL3,ACSL4,ACTB,ACTBL2,ACTR2,ADARB1,ADCY6,ADCYAP1,ADGRF1,ADGRG1,ADGRG6,ADM,ADNP,ADNP2,ADORA2A,ADRA2C,AFG3L2,AGER,AGRN,AGTPBP1,AHI1,AKNA,AKT1,AKT2,ALCAM,ALDH1A2,ALK,ALKBH1,ALS2,AMIGO1,AMIGO3,ANAPC2,ANKRD27,ANKS1A,ANOS1,ANXA1,APBB1,APCDD1,APLP1,APLP2,APOA4,APOE,APP,APPL2,ARC,ARF4,ARF6,ARHGAP35,ARHGAP4,ARHGEF10,ARHGEF2,ARL3,ARMCX5-GPRASP2,ARNTL,ARSB,ARTN,AR…
GO:0010243	1.93432e-09	1.49145	605.698	695	1022	response to organonitrogen compound	GO_BP	ABAT,ABCA1,ABCC1,ABL1,ACTA1,ACTB,ACTN2,ACTR2,ADAMTS13,ADCY5,ADCY6,ADIPOR1,ADM,ADORA2A,ADRB2,AGER,AGRP,AGTRAP,AHCYL1,AHR,AIFM1,AKAP9,AKT1,AKT2,ALAD,ALK,AMFR,AMIGO1,ANKZF1,ANXA1,AP3S1,APC,APEX1,APLP1,APOE,APP,APPL1,APPL2,APRT,AQP1,AQP8,ARHGEF2,ARRB2,ASS1,ATF2,ATF4,ATP2B1,ATP2B4,ATXN3,AUP1,BACE1,BAD,BAG6,BAIAP2,BAIAP2L1,BCAP31,BCAR1,BCAR3,BCKDHB,BCL11A,BCL2L1,BCL2L11,BCL2L2,BIRC2,BMP7,BRSK2,BSG,BTG2…
GO:0034248	2.34849e-09	1.7481	311.739	376	526	regulation of cellular amide metabolic process	GO_BP	ABCA2,ABCA7,ABCE1,ACO1,AGO1,AGO2,AGO3,AGO4,AIRE,AKT1,AKT2,ALKBH1,APOE,APP,ATF4,ATXN2,BARHL2,BCL3,BIN1,BTG2,BZW1,BZW2,C1QBP,CALR,CAPRIN1,CAPRIN2,CASC3,CASP3,CDC123,CDK5RAP1,CELF1,CELF4,CHRNA7,CIRBP,CLU,CNBP,CNOT1,CNOT10,CNOT11,CNOT2,CNOT3,CNOT6,CNOT6L,CNOT7,CNOT8,COA3,CPEB2,CPEB4,CSDE1,CTIF,CYFIP1,CYP1B1,DAPK1,DAPK3,DCP1A,DCP1B,DCP2,DCPS,DDX1,DDX3X,DDX6,DHFR,DHX29,DHX36,DHX9,DIS3,DIS3L2,DNAJC1,DNA…
GO:0022904	2.77875e-09	3.90632	66.9705	96	113	respiratory electron transport chain	GO_BP	BID,CCNB1,CHCHD2,COA6,COQ9,COX1,COX15,COX2,COX4I1,COX4I2,COX5A,COX5B,COX6A1,COX6A2,COX7A1,COX7A2L,COX7C,CYC1,CYCS,CYTB,DGUOK,DLD,DNAJC15,ETFA,ETFB,ETFDH,GBA,GHITM,GPD2,ISCU,MYBBP1A,ND1,ND2,ND3,ND4L,ND5,ND6,NDUFA1,NDUFA10,NDUFA12,NDUFA2,NDUFA3,NDUFA4,NDUFA5,NDUFA6,NDUFA7,NDUFA8,NDUFA9,NDUFAB1,NDUFAF1,NDUFB1,NDUFB10,NDUFB2,NDUFB3,NDUFB4,NDUFB5,NDUFB6,NDUFB7,NDUFB8,NDUFB9,NDUFC1,NDUFC2-KCTD14,NDUFS1…
GO:0007005	2.77919e-09	2.39866	134.863	177	229	mitochondrion organization	GO_BP	ABLIM3,ACAA2,ACAD9,ADCK1,AFG3L2,AGK,AGTPBP1,AIFM1,AIP,AKT1,AKT3,ALKBH7,AMBRA1,AP3B1,APOOL,ARFIP2,ARIH2,ARMC1,ARMCX3,ARRB2,ATAD3A,ATAD3B,ATF2,ATG12,ATG13,ATG14,ATG2A,ATG3,ATG4B,ATG4D,ATG5,ATG7,ATG9A,ATP13A2,ATPAF1,ATPAF2,AURKA,AVP,BAD,BAG3,BAG4,BAK1,BAP1,BAX,BBC3,BCAP31,BCL2,BCL2L1,BCL2L11,BCL2L2,BCS1L,BECN1,BHLHA15,BID,BIK,BLOC1S2,BMF,BNIP3,BNIP3L,BOK,C12orf73,CALM3,CAMK2A,CAMKK2,CAMKMT,CAV2,CCAR…
GO:0050657	2.84833e-09	2.97833	94.2329	129	159	nucleic acid transport	GO_BP	AAAS,AGFG1,AHCTF1,AKAP8L,ALKBH5,ALYREF,ARC,ATXN2,BICD2,CETN2,CHTOP,CKAP5,CPSF6,DDX19A,DDX19B,DDX39A,DDX39B,DHX9,EIF5A,EIF5A2,ENY2,FLOT1,FMR1,FYTTD1,G3BP2,GLE1,HNRNPA1,HNRNPA1L2,HNRNPA2B1,HNRNPA3,HSF1,IGF2BP2,IGF2BP3,IWS1,KHDRBS1,KHSRP,KPNB1,LRPPRC,MCM3AP,MRPL18,MVP,MYO1C,NCBP1,NCBP2,NCBP3,NDC1,NOL6,NPIPA1,NPM1,NSUN2,NUP107,NUP153,NUP155,NUP160,NUP188,NUP205,NUP214,NUP35,NUP37,NUP43,NUP50,NUP54,NU…
GO:0044260	3.08163e-09	1.7325	274.339	338	506	cellular macromolecule metabolic process	GO_BP	AAK1,AASS,AATF,AATK,ABCA1,ABCA2,ABCA3,ABCA7,ABCE1,ABCF1,ABHD10,ABHD12,ABHD13,ABHD17A,ABHD17B,ABHD17C,ABI1,ABI2,ABL1,ABL2,ABO,ABTB1,ACADM,ACD,ACER2,ACHE,ACO1,ACOT8,ACP1,ACSL1,ACTB,ACTL6A,ACTR2,ACTR5,ACTR8,ACVR1,ACVR1B,ACVR2A,ACVR2B,ACVRL1,ADAM10,ADAM17,ADAM8,ADAM9,ADAMTS12,ADAMTS13,ADAMTS7,ADAMTS9,ADAR,ADARB1,ADCK1,ADCK2,ADCK5,ADCYAP1,ADH5,ADM2,ADNP,ADORA1,ADORA2A,ADPRH,ADPRHL1,ADRA2C,ADRB2,ADRM1,…
GO:0006473	3.13496e-09	3.35414	79.2846	111	134	protein acetylation	GO_BP	ACTB,ACTL6A,APBB1,ARID5A,ARNTL,ARRB1,ATAT1,ATF2,ATG5,ATXN7,ATXN7L3,AUTS2,BAG6,BLOC1S1,BRD1,BRD7,BRD8,BRPF3,CAMK1,CHEK1,CLOCK,CPA4,CREBBP,CRTC2,CTBP1,CTCF,DDX3X,DIP2A,DIP2B,DMAP1,DR1,EID1,ENY2,EP300,EP400,EPC1,EPC2,ESCO1,FLCN,FOXO1,FOXP3,GATA3,GLYR1,GSK3B,GTF2B,GTF3C4,HAT1,HCFC1,HDAC2,HINT2,ING3,ING4,ING5,IRF4,ISL1,IWS1,JADE1,JADE2,JADE3,KANSL1,KANSL2,KANSL3,KAT2A,KAT2B,KAT5,KAT6A,KAT6B,KAT7,KMT2A…
GO:0032970	3.21694e-09	1.90868	232.915	288	393	regulation of actin filament-based process	GO_BP	ABI2,ABI3,ABL1,ABL2,ABRACL,ACTA2,ACTG1,ACTN2,ADD1,ADD2,ADD3,ADORA1,AKAP13,AKAP9,ALMS1,ALOX15,ANK2,AP1AR,APOA1,ARAP1,ARF1,ARF6,ARFGEF1,ARFIP1,ARFIP2,ARHGAP17,ARHGAP18,ARHGAP35,ARHGAP40,ARHGAP6,ARHGDIA,ARHGEF10,ARHGEF10L,ARHGEF18,ARHGEF19,ARHGEF5,ARPC1A,ARPC1B,ARPC2,ARPC3,ARPC4,ARPC5,ARPC5L,ARPIN,ASAP3,ATP1A2,ATP2A2,AVIL,BAG4,BAIAP2,BAIAP2L1,BAIAP2L2,BCAS3,BIN1,BRK1,BST1,BST2,C15orf62,CAMK2D,CAPG,C…
GO:0051236	3.24388e-09	2.92709	96.0109	131	162	establishment of RNA localization	GO_BP	AAAS,AGFG1,AHCTF1,AKAP8L,ALKBH5,ALYREF,ARC,ATM,ATXN2,BICD2,CETN2,CHTOP,CKAP5,CPSF6,DDX19A,DDX19B,DDX39A,DDX39B,DHX9,EIF5A,EIF5A2,ENY2,FLOT1,FMR1,FYTTD1,G3BP2,GLE1,HNRNPA1,HNRNPA1L2,HNRNPA2B1,HNRNPA3,HSF1,IGF2BP2,IGF2BP3,IWS1,KHDRBS1,KHSRP,KPNB1,LRPPRC,MCM3AP,MRPL18,MVP,MYO1C,NCBP1,NCBP2,NCBP3,NDC1,NOL6,NPIPA1,NPM1,NSUN2,NUP107,NUP153,NUP155,NUP160,NUP188,NUP205,NUP214,NUP35,NUP37,NUP43,NUP50,NUP5…
GO:0072659	3.28846e-09	2.58574	117.15	156	198	protein localization to plasma membrane	GO_BP	ABCA12,ABI3,ACSL3,ACTB,ACTN2,AKAP5,AKT1,AKT2,AMN,ANK1,ANK2,AP2M1,APPL1,ARF6,ARFRP1,ARHGEF16,ARL6IP5,ASB3,ATP1B1,ATP1B3,ATP2B4,ATP2C1,ATP2C2,ATP6AP1,BAG4,BBS1,BBS2,BCL2L1,BLZF1,BSG,C2CD5,CACNB3,CAV3,CCDC88A,CD81,CDH2,CDK5,CIB1,CLASP2,CLIP3,CLN3,CLTC,CNPY4,CNST,CRB3,CSK,DAB2,DENND4C,DLG1,EFR3A,EGFR,EHD1,EHD2,EHD3,EHD4,EMP2,EPB41L3,EPHA2,EPHB2,EXOC5,EZR,F11R,FAM126A,FAM126B,FCHO2,FLNA,FLOT1,FLOT2,GA…
GO:0050790	4.68627e-09	1.51404	522.127	604	894	regulation of catalytic activity	GO_BP	ABCA2,ABCE1,ABHD5,ABI1,ABL1,ABL2,ABR,ACAP2,ACAP3,ACD,ACER2,ACSL1,ACTB,ACVR2A,ACVR2B,ADAM17,ADAM8,ADAM9,ADAP2,ADAR,ADARB1,ADCYAP1,ADNP,ADORA1,ADORA2A,ADORA2B,ADPRH,ADRA2C,ADRB1,ADRB2,ADRM1,AFAP1L2,AGAP1,AGAP3,AGAP4,AGAP5,AGAP6,AGAP9,AGER,AGFG1,AGFG2,AGRN,AIDA,AIFM1,AIMP2,AIP,AJUBA,AKAP13,AKAP5,AKAP9,AKIRIN2,AKT1,AKT1S1,AKT2,ALK,ALOX5AP,ALS2,ALS2CL,AMBP,AMBRA1,AMOT,ANGPTL4,ANKLE2,ANKRD27,ANKRD54,AN…
GO:1901137	4.98768e-09	1.73583	304.704	367	515	carbohydrate derivative biosynthetic process	GO_BP	A4GALT,AATF,ABCA2,ABCA7,ABCC5,ABO,ACACA,ACAT1,ACER2,ACLY,ACOT7,ACOT8,ACSF3,ACSL1,ACSL3,ACSL4,ACSL5,ACSS1,ACSS2,ADAL,ADCY2,ADCY3,ADCY5,ADCY6,ADCY7,ADCY9,ADK,ADSL,AGO2,AK1,AK2,AK3,AK4,AK5,AKR1A1,ALDOA,ALG1,ALG10,ALG10B,ALG11,ALG12,ALG14,ALG1L2,ALG2,ALG3,ALG8,ALG9,AMD1,AMDHD2,AMPD2,AMPD3,AP2A1,APRT,ARFGEF1,ATIC,ATP6V0C,ATP6V1A,ATP8,B3GALNT1,B3GALNT2,B3GALT5,B3GALT6,B3GAT3,B3GLCT,B3GNT2,B3GNT3,B3GNT4…
GO:0042157	5.05539e-09	3.18417	82.9723	115	140	lipoprotein metabolic process	GO_BP	ABCA1,ABHD10,ABHD12,ABHD13,ABHD17A,ABHD17B,ABHD17C,ALOX12B,ANGPTL8,APOA1,APOA4,APOA5,APOC3,APOE,APOL2,APOL3,APOL4,APOL6,APOLD1,ATG101,ATG12,ATG13,ATG16L1,ATG16L2,ATG5,ATG7,ATM,CLIP3,CTSD,DBI,DGAT2,DPM1,DPM2,DPM3,GBA,GLUL,GOLGA7,GPAA1,HHAT,HHATL,ITGAV,ITGB3,LCAT,LDLR,LIPG,LYPLA1,LYPLA2,LYPLAL1,MAP6D1,MPPE1,MTTP,NMT1,NMT2,PCSK9,PGAP1,PGAP2,PGAP3,PIGA,PIGB,PIGC,PIGF,PIGG,PIGH,PIGK,PIGL,PIGM,PIGN,PIG…
GO:0043620	7.264e-09	11.5023	31.411	50	53	regulation of DNA-templated transcription in response to stress	GO_BP	ANKRD2,ARNT,ATF3,ATF4,ATF6,ATF6B,BACH1,BAG3,BCLAF1,CEBPB,CHD6,CHEK1,CITED2,CREB3L1,DDIT3,DNAJB1,EGR1,EPAS1,GCN1,HIF1A,HIF1AN,HMOX1,HSF1,HSPA1A,HSPA5,IMPACT,INO80,JUN,KLF2,MAPK7,MBTPS2,MT3,MUC1,NCK1,NCK2,NEDD4,NFE2L2,NOTCH1,RBPJ,RELA,RGS14,RPS6KA1,RPS6KA3,SESN2,SIN3A,SIRT2,TMBIM6,TP53,VEGFA,VHL_x000D_
GO:0032989	9.11961e-09	1.56005	446.273	520	753	cellular component morphogenesis	GO_BP	ABCA2,ABI1,ABI2,ABI3,ABL1,ACTA1,ACTB,ACTBL2,ACTC1,ACTG1,ACTL9,ACTN2,ACTR2,ADARB1,ADNP,ADORA2A,ADPRHL1,AFG3L2,AKAP13,ALCAM,ALS2,AMIGO1,ANAPC2,ANK2,ANKRD1,ANKRD27,ANOS1,APBB1,APLP1,APLP2,APOE,APP,ARC,ARHGAP35,ARHGAP4,ARHGEF7,ARMCX5-GPRASP2,ARPIN,ARTN,ARX,AURKA,AUTS2,B3GNT2,B4GALT5,BAIAP2,BARHL2,BAX,BCL11A,BCL11B,BCL2,BCL2L1,BDNF,BHLHB9,BLOC1S6,BMP7,BMPR2,BOC,BRSK1,BRSK2,BSG,BTBD3,C12orf57,CAPRIN1,C…
GO:0009888	1.01622e-08	1.35812	943.053	1048	1597	tissue development	GO_BP	ABCA12,ABI1,ABI2,ABL1,ACADM,ACADVL,ACAT1,ACTA1,ACTA2,ACTB,ACTC1,ACTG1,ACTG2,ACTN2,ACTN3,ACVR1,ACVR1B,ACVR2A,ACVR2B,ACVRL1,ADAM15,ADAM17,ADAM9,ADAMTS12,ADAMTS7,ADAMTS9,ADAMTSL4,ADARB1,ADD1,ADIPOR1,ADM,ADPRHL1,ADRB2,AGPAT2,AGRN,AHI1,AIMP2,AIRE,AJAP1,AJUBA,AKAP13,AKIRIN1,AKNA,AKR1B1,AKR1C3,AKT1,AKT2,ALDH1A2,ALDH1A3,ALDH3A2,ALDOC,ALOX15,ALOX15B,ALPK2,ALPK3,AMELX,AMER1,AMH,ANKH,ANKRD1,ANKRD6,ANO6,ANXA…
GO:0031325	1.02771e-08	1.51272	475.884	554	840	positive regulation of cellular metabolic process	GO_BP	AATF,ABAT,ABCA2,ABCB7,ABCD1,ABHD14B,ABHD5,ABI1,ABI3,ABL1,ABLIM3,ABT1,ACD,ACER2,ACSL1,ACSL3,ACTB,ACTL6A,ACTN1,ACTN2,ACTN3,ACTN4,ACTR2,ACTR3,ACTR5,ACTR8,ACVR1,ACVR2A,ACVR2B,ACVRL1,ADAM17,ADAM8,ADAM9,ADCYAP1,ADM,ADNP,ADORA1,ADORA2B,ADRA2C,ADRB2,ADRM1,AFAP1L2,AGER,AGO1,AGO2,AGRN,AGTPBP1,AHI1,AHR,AIFM1,AIMP2,AIP,AIRE,AJUBA,AKAP13,AKAP8,AKAP8L,AKAP9,AKIRIN1,AKIRIN2,AKNA,AKR1C3,AKT1,AKT2,AKTIP,ALG10B,AL…
GO:0006325	1.0954e-08	1.78799	263.389	320	445	chromatin organization	GO_BP	ACTB,ACTL6A,ACTR5,ACTR6,ACTR8,AEBP2,AICDA,ALKBH4,ANP32B,ANP32E,APBB1,ARID1A,ARID1B,ARID2,ARID4A,ARID4B,ASF1A,ASF1B,ASH1L,ASH2L,ASIP,ASXL1,ATF7IP,ATRX,ATXN7L3,AXIN1,BABAM1,BAG6,BAHD1,BANF1,BANP,BAP1,BAZ1A,BAZ1B,BAZ2A,BAZ2B,BCOR,BCORL1,BPTF,BRCC3,BRD1,BRD2,BRD3,BRD4,BRD8,BRDT,BRPF3,CABIN1,CARM1,CBX1,CBX2,CBX3,CBX4,CBX5,CBX6,CBX7,CBX8,CDAN1,CDK2,CDKN1C,CDYL,CFDP1,CGGBP1,CHAF1A,CHAF1B,CHD1,CHD1L,CHD2…
GO:0007265	1.21739e-08	2.72888	98.6843	133	167	Ras protein signal transduction	GO_BP	ABCA1,ABI2,ABL1,ABL2,ADGRG1,AKAP13,ALS2,APOA1,APOC3,APOE,ARF6,ARFGAP1,ARFGEF1,ARFGEF2,ARFGEF3,ARHGAP1,ARHGAP17,ARHGAP24,ARHGAP29,ARHGAP35,ARHGAP4,ARHGAP42,ARHGAP5,ARHGAP6,ARHGDIA,ARHGEF1,ARHGEF10,ARHGEF11,ARHGEF12,ARHGEF18,ARHGEF2,ARHGEF28,ARHGEF3,ARRB1,AUTS2,BCL6,BCR,BRAP,BRK1,C15orf62,CADM4,CBL,CCDC125,CDC42,CDC42EP1,CDC42EP2,CDC42EP3,CDC42EP4,CDC42EP5,CDC42SE1,CDC42SE2,CDH13,CDK2,CDKN1A,CDKN2A…
GO:0001843	1.29486e-08	4.49196	53.3394	78	90	neural tube closure	GO_BP	ABL1,ADM,APAF1,ARHGAP35,BCL10,BMP4,BRD2,CASP3,CC2D2A,CDK20,CELSR1,CITED2,COBL,CTHRC1,DEAF1,DLC1,DVL1,DVL2,DVL3,FOLR1,FUZ,FZD1,FZD2,FZD3,FZD6,HECTD1,IFT122,IFT172,IFT57,KAT2A,KDM2B,LMO4,MED12,MKS1,MTHFD1,MTHFD1L,MTHFR,NOG,OPA1,PAX2,PFN1,PHACTR4,PLXNB2,PRICKLE1,PRKACA,PRKACB,PTCH1,PTK7,RALA,RARA,RARG,RGMA,RPS7,SALL4,SCRIB,SDC4,SEC24B,SEMA4C,SETD2,SFRP2,SHROOM3,SKI,SPINT1,SPINT2,SUFU,TEAD2,TGFB1,TGF…
GO:0046907	1.38726e-08	3.77098	59.1713	86	103	intracellular transport	GO_BP	AAAS,ABCA1,ABCA12,ABCA2,ABCD1,ABCD3,ABCD4,ABCE1,ABLIM3,ACAA2,ACAP2,ACD,ACTN2,ACTN4,ACTR10,ACTR2,ADORA1,ADRB2,AFTPH,AGFG1,AGK,AGTPBP1,AHCYL1,AIFM1,AIP,AKAP13,AKAP5,AKAP8L,AKT1,AKT2,AKTIP,ALKBH5,ALKBH7,ALMS1,ALS2,ALYREF,ANK1,ANKFY1,ANKLE1,ANKRD27,ANKRD50,ANKRD54,ANP32A,ANP32B,ANXA2,ANXA8L1,AP1AR,AP1B1,AP1G1,AP1G2,AP1M1,AP1S1,AP1S2,AP1S3,AP2A1,AP2A2,AP2B1,AP2M1,AP2S1,AP3B1,AP3D1,AP3M1,AP3M2,AP3S1,AP…
GO:2000112	1.43524e-08	1.68065	321.092	383	542	regulation of cellular macromolecule biosynthetic process	GO_BP	AATF,ABCA2,ABCA7,ABCE1,ACER2,ACO1,ACOT8,AGO1,AGO2,AGO3,AGO4,AIRE,AKT1,AKT2,ALG10B,ALKBH1,APP,ARFGEF1,ATF4,ATG101,ATG13,ATXN2,BACE2,BARHL2,BCL2,BCL3,BTG2,BZW1,BZW2,C1QBP,CALR,CAPRIN1,CAPRIN2,CASC3,CCL19,CCL21,CDC123,CDK5RAP1,CELF1,CELF4,CHP1,CIRBP,CNBP,CNOT1,CNOT10,CNOT11,CNOT2,CNOT3,CNOT6,CNOT6L,CNOT7,CNOT8,COA3,CPEB2,CPEB4,CSDE1,CTIF,CTNNB1,CYFIP1,CYP1B1,DAPK1,DAPK3,DBI,DCP1A,DCP1B,DCP2,DCPS,DDX…
GO:0006120	1.85102e-08	11.0402	30.2256	48	51	mitochondrial electron transport, NADH to ubiquinone	GO_BP	COQ9,DLD,DNAJC15,ISCU,ND1,ND2,ND3,ND4L,ND5,ND6,NDUFA1,NDUFA10,NDUFA2,NDUFA3,NDUFA4,NDUFA5,NDUFA6,NDUFA7,NDUFA8,NDUFA9,NDUFAB1,NDUFAF1,NDUFB1,NDUFB10,NDUFB2,NDUFB3,NDUFB4,NDUFB5,NDUFB6,NDUFB7,NDUFB8,NDUFB9,NDUFC1,NDUFC2-KCTD14,NDUFS1,NDUFS2,NDUFS3,NDUFS4,NDUFS5,NDUFS6,NDUFS7,NDUFS8,NDUFV1,NDUFV2,NDUFV3,PARK7,PINK1,SNCA_x000D_
GO:0007167	1.92367e-08	1.46283	580.214	662	979	enzyme linked receptor protein signaling pathway	GO_BP	ABI1,ABL1,ACVR1,ACVR1B,ACVR2A,ACVR2B,ACVRL1,ADAM17,ADAM9,ADAMTS12,ADAMTS3,ADIPOR1,ADORA1,ADRB2,AFAP1L2,AHI1,AKT1,AKT1S1,AKT2,ALK,AMH,ANKS1A,ANKS1B,AP3S1,APC,APLN,APPL1,APPL2,ARHGEF28,ARHGEF7,ARID5B,ARNT,ARRB2,ATF2,ATOH8,AXIN1,AXL,BAIAP2,BAIAP2L1,BAMBI,BCAR1,BCAR3,BCL9L,BDNF,BLK,BLNK,BMP2,BMP4,BMP7,BMPER,BMPR1A,BMPR2,BRAF,BTBD11,BTC,C20orf27,C2CD5,CADM4,CAMLG,CASP3,CAV1,CAV2,CAV3,CBL,CBLB,CCDC88A,…
GO:0032436	1.9689e-08	4.65089	50.3632	74	85	positive regulation of proteasomal ubiquitin-dependent protein catabolic process	GO_BP	AKT1,ANKIB1,ARIH1,ARIH2,AURKA,AXIN1,BBS7,BCAP31,CAV1,CBFA2T3,CDC20,CEBPA,CHFR,CLU,CSNK1A1,CSNK1D,CSNK1E,DAB2,DDA1,DDRGK1,DET1,DNAJB2,DVL1,FBXO22,FBXW8,FZR1,GABARAP,GBA,GCLC,GSK3A,GSK3B,HECTD1,HERPUD1,HSPA1A,HSPA1B,HSPBP1,KEAP1,LRRK2,MAPK9,MDM2,MKRN2,NFE2L2,NKD2,NUB1,PIAS1,PLK3,PRICKLE1,PSEN1,PSMD10,RAD23A,RBX1,RCHY1,RNF14,RNF144A,RNF144B,RNF180,RNF19A,RNF19B,RNF217,SGTA,SH3RF1,SH3RF2,SH3RF3,SIRT2…
GO:0000381	2.14793e-08	7.59295	35.5596	55	60	regulation of alternative mRNA splicing, via spliceosome	GO_BP	CELF1,CELF2,CELF3,CELF4,CELF5,CELF6,DDX17,DDX5,FAM172A,FMR1,FXR1,FXR2,HNRNPA1,HNRNPL,HNRNPU,KHDRBS1,KHDRBS3,MAGOH,MBNL1,MBNL2,MBNL3,NOVA1,NOVA2,NSRP1,PTBP1,PUF60,RAVER1,RAVER2,RBFOX2,RBFOX3,RBM10,RBM15,RBM15B,RBM24,RBM25,RBM4,RBM5,RBM7,RBM8A,RBMX,REST,RNPS1,SAP18,SMU1,SRRM4,SRSF12,SRSF2,SRSF6,THRAP3,TIA1,TRA2B,WTAP,YTHDC1,ZBTB7A,ZC3H10_x000D_
GO:0008361	2.21013e-08	2.57015	106.086	141	179	regulation of cell size	GO_BP	ABCB8,ABL1,ADNP,AKT1S1,AKT3,ANAPC2,ANO6,APOE,AQP1,ARHGAP4,BARHL2,BDNF,BMPR2,CAV3,CCDC51,CDH4,CDK5,CDK5R1,CDKL5,CLCN3,CLCN6,CLN3,CLN8,CLNS1A,CREB1,CTTN,CXCL12,CYFIP1,DBN1,DBNL,DIP2B,DISC1,DNM2,DPYSL2,DRAXIN,E2F4,EDN1,EFNA5,EIF4G2,FN1,GDI1,GNB3,GOLGA4,GSK3B,HSP90AB1,IQGAP3,IST1,KCNMA1,KCNN4,KDM1A,L1CAM,LAMTOR4,LAMTOR5,LIMK1,LRRC8A,LRRC8E,MACF1,MAG,MAP1B,MAP3K13,MAPT,MEGF8,MSN,MT3,MTOR,NDEL1,NGF,NKX…
GO:0034599	2.3311e-08	2.09424	161.731	205	273	cellular response to oxidative stress	GO_BP	ABCC1,ABCD1,ABL1,ADNP2,AGAP3,AIFM1,AKR1C3,AKT1,ALDH3B1,ANKRD2,ANKZF1,ANXA1,APEX1,APOA4,AQP1,ARL6IP5,ARNT,ARNTL,ATF2,ATF4,ATP13A2,ATP2A2,AXL,BAG5,BCL2,BECN1,BMP7,BNIP3,BRF2,CAMKK2,CAT,CCS,CHCHD2,CHD6,CHUK,CPEB2,CTNNB1,CYP1B1,DAPK1,DHFR,DIABLO,ECT2,EDN1,EGFR,EIF2S1,ENDOG,EPAS1,ERCC6L2,ERMP1,ERN1,ETV5,EZH2,FANCC,FBXO7,FBXW7,FER,FOS,FOXO1,FOXO3,FUT8,FXN,FYN,FZD1,G6PD,GATA4,GFER,GLRX2,GPX1,GPX7,GPX8,G…
GO:0010639	2.50292e-08	2.46804	113.011	149	191	negative regulation of organelle organization	GO_BP	ACAA2,ACD,ADCK1,ADD1,ADD2,ADD3,AKT1,ANAPC15,ANKRD27,APC,APC2,ARAP1,ARFGEF1,ARHGAP6,ARHGEF18,ARHGEF2,ARHGEF7,ARPIN,ARRB2,ATM,ATRX,ATXN7,AURKAIP1,AURKB,AVIL,AVP,BAZ1B,BCL2L1,BCL2L2,BECN1,BMP4,BMP7,BNIP3,BOK,BUB3,CAMSAP1,CAMSAP2,CAMSAP3,CAPG,CAPZA1,CAPZA2,CAPZB,CAV3,CCNB1,CCP110,CDH5,CDK10,CDK5RAP2,CDT1,CEP97,CGNL1,CHEK1,CHMP4B,CIB1,CKAP2,CLASP1,CLASP2,CLIP3,CLU,CORO1A,CORO1B,CORO2B,CTC1,DCP2,DLC1,D…
GO:0031401	2.79717e-08	2.8168	88.2849	120	150	positive regulation of protein modification process	GO_BP	ABI1,ABL1,ACSL1,ACVR1,ACVR2A,ACVR2B,ACVRL1,ADAM17,ADAM8,ADAM9,ADCYAP1,ADNP,ADORA1,ADRA2C,ADRB2,AFAP1L2,AGER,AIMP2,AJUBA,AKAP13,AKAP8,AKAP8L,AKAP9,AKT1,AKT2,AKTIP,ALG10B,ALS2,AMBRA1,AMER1,ANKLE2,APLNR,APP,ARAF,ARFGEF1,ARHGEF2,ARHGEF5,ARID5A,ARL2BP,ARNT,ARNTL,ARRB1,ARRB2,ARRDC3,ARRDC4,ASPSCR1,ATF2,ATG14,ATG7,ATM,ATP2B4,AUTS2,AVP,AXIN1,AXIN2,BAG4,BCAR3,BCL10,BCL2,BCL6,BDNF,BIRC2,BIRC3,BIRC7,BMP2,BMP…
GO:0042149	2.94973e-08	10.8092	29.633	47	50	cellular response to glucose starvation	GO_BP	ASNS,ATF4,ATG14,BCL2,BECN1,BHLHA15,BRSK1,BRSK2,CPEB4,EIF2AK3,FOXO3,HNRNPA1,HSPA5,IFI16,IMPACT,ITFG2,KPTN,MTMR3,MYBBP1A,NFE2L2,NUAK1,NUAK2,PICK1,PIK3C3,PIK3R4,PMAIP1,PRKAA1,PRKAA2,PRKAG1,PRKAG2,PRKAG3,RRP8,SESN1,SESN2,SESN3,SH3GLB1,SIK1,SIK2,SIRT1,SLC2A1,SUV39H1,SZT2,TBL2,TP53,UPP1,XBP1,ZC3H12A_x000D_
GO:0016236	3.09364e-08	3.36362	68.3783	96	116	macroautophagy	GO_BP	ADPRH,ADRB2,AKT1,AMBRA1,AP4M1,ARFIP2,ARL8B,ATG101,ATG12,ATG13,ATG14,ATG16L1,ATG16L2,ATG2A,ATG3,ATG4B,ATG4D,ATG5,ATG7,ATG9A,ATP13A2,ATP2A2,ATP6V0A1,ATP6V0A2,ATP6V0B,ATP6V0C,ATP6V0D1,ATP6V0D2,ATP6V0E1,ATP6V0E2,ATP6V1A,ATP6V1B2,ATP6V1C1,ATP6V1D,ATP6V1E1,ATP6V1G1,ATP6V1G2,ATP6V1H,AUP1,BAG3,BECN1,BNIP3,BNIP3L,CALCOCO2,CALM1,CAPN1,CAPNS1,CASP3,CDC37,CDK5,CDK5R1,CHMP1A,CHMP1B,CHMP2A,CHMP2B,CHMP3,CHMP4B,…
GO:0051017	3.21464e-08	2.7258	93.6402	126	158	actin filament bundle assembly	GO_BP	ABL1,ACTG1,ACTN1,ADD1,ADD2,AIF1L,ALMS1,APOA1,ARAP1,ARHGAP6,ARHGEF10,ARHGEF10L,ARHGEF18,ARHGEF5,ARRB1,ASAP3,BAG4,BAIAP2,BAIAP2L1,BAIAP2L2,CALD1,CCDC88A,CD47,CDC42,CGNL1,CLASP1,CLASP2,CORO1B,CORO2B,CUL3,CX3CL1,DLC1,DMTN,DPYSL3,ELN,EPS8,ESPN,ESPNL,EVL,EZR,F11R,FAM107A,FAM171A1,FERMT2,FHDC1,FHOD1,FLNA,FSCN1,FSCN2,HSP90B1,ID1,INPP5K,ITGB5,KCTD13,LCP1,LIMA1,LIMCH1,LIMK1,LPAR1,MARCKS,MET,MICAL1,MKKS,MTO…
GO:0071383	3.62437e-08	2.36505	120.31	157	203	cellular response to steroid hormone stimulus	GO_BP	ABHD2,ACVR1,AIFM1,AKR1C3,ANXA1,AQP1,ARID1A,ARNTL,ASS1,ATP1A1,ATP1A2,ATP2B1,BCL2L11,BMP4,BMP7,CALCOCO1,CALR,CARM1,CASP9,CBX3,CFLAR,CLOCK,CNOT1,CNOT2,CRY2,CYP1B1,CYP7B1,DAB2,DAXX,DDIT4,DDRGK1,DDX17,DDX5,DDX54,EDN1,EGLN2,EIF4E,EP300,ERRFI1,ESR1,ESRRA,ESRRB,ESRRG,FAM107A,FBXO32,FKBP4,FOXA1,FOXH1,FOXO3,FOXP1,GHRHR,HDAC1,HDAC6,HEYL,HNRNPU,HSPA1A,HSPA1B,HSPA8,IGF1R,ISL1,KANK2,KDM1A,KDM3A,KDM4C,KDM5D,KLF…
GO:1901576	3.74711e-08	1.96068	156.86	202	292	organic substance biosynthetic process	GO_BP	A4GALT,AACS,AASDHPPT,AASS,AATF,ABAT,ABCA1,ABCA2,ABCA3,ABCA7,ABCB6,ABCB7,ABCC5,ABCD1,ABCD3,ABCE1,ABCF1,ABHD14B,ABHD2,ABHD3,ABHD4,ABHD5,ABHD6,ABHD8,ABL1,ABLIM3,ABO,ABT1,ABTB1,ACAA2,ACACA,ACADM,ACADVL,ACAT1,ACBD3,ACD,ACER2,ACER3,ACLY,ACMSD,ACO1,ACOT7,ACOT8,ACP6,ACSF3,ACSL1,ACSL3,ACSL4,ACSL5,ACSM2A,ACSM2B,ACSS1,ACSS2,ACSS3,ACTL6A,ACTN1,ACTN2,ACTN4,ACTR2,ACTR3,ACTR5,ACTR8,ACVR1,ACVR1B,ACVR2A,ACVR2B,AC…
GO:0007033	3.79532e-08	2.96285	81.0937	111	137	vacuole organization	GO_BP	ABCA1,ACP2,ADPRH,AKTIP,AMBRA1,ANXA2,AP3B1,AP4M1,ARFIP2,ARL8B,ARSB,ATF2,ATG101,ATG12,ATG13,ATG14,ATG16L1,ATG16L2,ATG2A,ATG3,ATG4B,ATG4D,ATG5,ATG7,ATG9A,ATP13A2,ATP2A2,ATP6AP2,BAG3,BECN1,CCDC115,CHMP2B,CHMP3,CHMP4B,CLN3,CLN5,CLN6,CLN8,CORO1A,EHMT2,EMC6,EXT1,FEZ1,FEZ2,FIG4,GAA,GABARAP,GABARAPL1,GABARAPL2,GBA,GNPTAB,GRN,HEXB,HOOK1,HOOK2,HOOK3,HPS1,HPS4,IFT20,LAMTOR1,LAPTM4B,LRBA,LRRK2,LRSAM1,LYST,MAN…
GO:0046474	3.93749e-08	2.82491	87.0088	118	147	glycerophospholipid biosynthetic process	GO_BP	ABHD3,ABHD4,ABHD5,ABHD8,ACP6,ACSL3,AGPAT1,AGPAT2,AGPAT3,AGPAT4,AGPAT5,AJUBA,ALOX15,APOA1,ATG14,ATM,BECN1,BPNT1,CAPN2,CDIPT,CDS1,CDS2,CEPT1,CHAT,CHKB,CHPT1,CISH,CLN3,CRLS1,DGKA,DGKD,DGKH,DGKQ,DGKZ,DHRS7B,DPM1,DPM2,DPM3,EFR3A,ETNK1,ETNK2,FAM126A,FAM126B,FAR1,FGF2,FIG4,GNPAT,GPAA1,GPAM,GPAT3,GPAT4,IMPA1,IMPA2,INPP1,INPP4A,INPP5D,INPP5E,INPP5F,INPP5K,INPPL1,IP6K1,IP6K2,IPMK,ITPKA,ITPKB,ITPKC,LCAT,LCL…
GO:0016570	4.19318e-08	2.61778	97.083	130	165	histone modification	GO_BP	AASS,ACTB,ACTL6A,AKAP8,AKAP8L,APBB1,APLNR,ARID4A,ARID4B,ARID5A,ARRB1,ASH1L,ASH2L,ASXL1,ATF2,ATG5,ATM,ATRX,ATXN7,ATXN7L3,AURKA,AURKB,AUTS2,BAP1,BAZ1B,BAZ2A,BCL6,BCOR,BRCC3,BRD1,BRD4,BRD7,BRD8,BRMS1,BRPF3,C6orf89,CAMK2D,CARM1,CBX8,CDC73,CDK2,CDK5,CDK9,CHD3,CHD4,CHEK1,CHTOP,CLOCK,COPRS,CPA4,CREBBP,CRTC2,CTBP1,CTCF,CTNNB1,CTR9,CUL4B,CXXC1,DDB1,DDB2,DMAP1,DMRTC2,DNMT1,DNMT3B,DOT1L,DPY30,DR1,DTX3L,EHMT…
GO:0080135	4.34981e-08	1.92589	190.638	237	324	regulation of cellular response to stress	GO_BP	ABCA7,ABCD1,ABL1,ACKR3,ACTB,ACTL6A,ACTR2,AGER,AIDA,AJUBA,AKT1,AMBP,AMFR,ANKLE1,ANKRD1,ANKRD6,APP,ARHGEF2,ARID2,ARL6IP5,ARMT1,ATF4,ATF6,ATF6B,ATM,ATXN3,AXIN1,AXIN2,BABAM1,BAD,BAG5,BAG6,BAK1,BAX,BCAP31,BCL2,BCL2L1,BCL2L11,BCLAF1,BFAR,BID,BIRC7,BMP2,BMP4,BMP7,BOK,BRCC3,BRD8,CARD9,CASP9,CAV1,CAV3,CCAR2,CCDC117,CCL19,CCL21,CD34,CD44,CD74,CDC42,CDK9,CDKN2D,CEBPG,CERS2,CHCHD2,CHEK1,CHORDC1,CLN3,CLU,COPS…
GO:0030433	4.46869e-08	4.76877	46.8081	69	79	ubiquitin-dependent ERAD pathway	GO_BP	AMFR,ANKZF1,AUP1,BAG6,BCAP31,CALR,CANX,CAV1,CCDC47,DERL1,DERL2,DERL3,DNAJB12,DNAJB14,DNAJB2,DNAJB9,DNAJC10,DNAJC18,EDEM1,EDEM2,EDEM3,ERLEC1,ERLIN1,ERLIN2,FAF1,FAF2,FAM8A1,FBXO17,FBXO2,FBXO27,FBXO44,FBXO6,HERPUD1,HSP90B1,HSPA5,JKAMP,MAN1A1,MAN1B1,NCCRP1,NFE2L2,NPLOC4,OS9,PSMC6,RHBDD2,RNF103,RNF121,RNF185,RNF5,SEC61B,SEL1L,SGTA,SGTB,STT3B,STUB1,SVIP,SYVN1,TMEM129,TMEM67,TMUB1,TMUB2,TRIM13,TRIM25,UB…
GO:0000904	4.63008e-08	1.62855	334.081	395	565	cell morphogenesis involved in differentiation	GO_BP	ABI1,ABI2,ABI3,ABL1,ACTB,ACTBL2,ACTN1,ACTN4,ACTR2,ADARB1,ADNP,AFG3L2,AKIP1,ALCAM,ALS2,AMIGO1,ANAPC2,ANKRD27,ANOS1,ANTXR1,AP1AR,APBB1,APLP1,APLP2,APOA1,APOE,APP,ARC,ARHGAP35,ARHGAP4,ARHGEF7,ARL13B,ARMCX5-GPRASP2,ARPC2,ARTN,ARX,ATF4,ATRN,ATRNL1,AUTS2,AXL,B3GNT2,B4GALT5,BAIAP2,BARHL2,BCL11B,BCL2,BDNF,BHLHB9,BLOC1S6,BMP7,BMPR2,BOC,BRSK1,BRSK2,BSG,BTBD3,BVES,C12orf57,C1GALT1C1,C1QBP,CABP4,CALR,CAPRIN1…
GO:0006629	4.68953e-08	1.42865	619.91	702	1048	lipid metabolic process	GO_BP	A4GALT,AACS,ABCA1,ABCA12,ABCA2,ABCA3,ABCA4,ABCA5,ABCA7,ABCD1,ABCD3,ABCD4,ABHD12,ABHD15,ABHD16A,ABHD16B,ABHD2,ABHD3,ABHD4,ABHD5,ABHD6,ABHD8,ABO,ACAA1,ACAA2,ACACA,ACAD10,ACAD8,ACAD9,ACADM,ACADSB,ACADVL,ACAT1,ACAT2,ACBD3,ACBD4,ACBD5,ACER2,ACER3,ACLY,ACOT1,ACOT13,ACOT2,ACOT7,ACOT8,ACOX1,ACOX2,ACOX3,ACP6,ACSF2,ACSF3,ACSL1,ACSL3,ACSL4,ACSL5,ACSM2A,ACSM2B,ACSS1,ACSS2,ACSS3,ADH5,ADHFE1,ADIPOR1,ADIPOR2,AD…
GO:0016331	4.84678e-08	2.76828	88.8989	120	150	morphogenesis of embryonic epithelium	GO_BP	ABL1,ADM,ALDH1A2,ALDH1A3,APAF1,ARHGAP35,BCL10,BMP4,BMP7,BRD2,CASP3,CC2D2A,CDK20,CELSR1,CITED2,COBL,CTHRC1,CTNNB1,DEAF1,DLC1,DVL1,DVL2,DVL3,EPB41L5,FGF8,FOLR1,FUZ,FZD1,FZD2,FZD3,FZD6,GATA3,GDNF,GREM1,GRSF1,HECTD1,HES5,HIF1A,HNF1B,IFT122,IFT172,IFT52,IFT57,IRX1,IRX2,IRX3,JAG2,KAT2A,KDF1,KDM2B,LAMA5,LMO4,LUZP1,MED12,MIB1,MKS1,MTHFD1,MTHFD1L,MTHFR,NOG,OPA1,PAX2,PAX8,PFN1,PHACTR4,PLXNB2,PRICKLE1,PRKAC…
GO:0110053	5.0603e-08	2.06095	160.018	202	270	regulation of actin filament organization	GO_BP	ABI2,ABL1,ACTG1,ACTN2,ADD1,ADD2,ADD3,ALMS1,ALOX15,AP1AR,APOA1,ARAP1,ARF1,ARF6,ARFGEF1,ARFIP1,ARFIP2,ARHGAP18,ARHGAP35,ARHGAP40,ARHGAP6,ARHGEF10,ARHGEF10L,ARHGEF18,ARHGEF5,ARPC1A,ARPC1B,ARPC2,ARPC3,ARPC4,ARPC5,ARPC5L,ARPIN,ASAP3,AVIL,BAG4,BAIAP2,BAIAP2L1,BAIAP2L2,BIN1,BRK1,C15orf62,CAPG,CAPZA1,CAPZA2,CAPZB,CCDC88A,CCL21,CD47,CDC42,CDC42EP1,CDC42EP2,CDC42EP3,CDC42EP4,CDC42EP5,CFL2,CGNL1,CLASP1,CLAS…
GO:0006508	5.07262e-08	1.41862	634.796	718	1081	proteolysis	GO_BP	ABCA2,ACER2,ADAM10,ADAM12,ADAM15,ADAM17,ADAM19,ADAM33,ADAM8,ADAM9,ADAMTS1,ADAMTS10,ADAMTS12,ADAMTS13,ADAMTS14,ADAMTS15,ADAMTS17,ADAMTS2,ADAMTS3,ADAMTS5,ADAMTS7,ADAMTS8,ADAMTS9,ADGRG6,ADORA2A,ADRM1,AFG3L2,AGA,AGAP3,AGBL5,AGER,AGTPBP1,AIFM1,AKIRIN2,AKT1,ALAD,ALG13,AMBP,AMFR,AMZ1,AMZ2,ANAPC1,ANAPC11,ANAPC4,ANAPC5,ANAPC7,ANGPTL8,ANKIB1,ANKRD9,ANKZF1,ANOS1,ANP32B,ANPEP,ANTXR1,ANXA2,ANXA8L1,APAF1,APEH,…
GO:0070482	5.23313e-08	1.92178	192.022	238	324	response to oxygen levels	GO_BP	ABAT,ACAA2,ACTN4,ACVRL1,ADAM15,ADAM17,ADAM8,ADM,ADORA1,ADSL,AGER,AGTRAP,AIFM1,AJUBA,AK4,AKT1,ALAD,ALKBH5,ANGPTL4,APAF1,AQP1,AQP3,ARNT,ARNT2,ASCL2,ATF2,ATF4,ATG7,ATM,ATP1B1,ATP6AP1,ATP6V0A2,ATP6V0D1,ATP6V1A,ATP6V1G1,BACH1,BAD,BCL2,BECN1,BIRC2,BMP2,BMP7,BNIP2,BNIP3,BNIP3L,CA9,CAPN2,CARD16,CASP3,CASR,CAT,CAV1,CAV3,CBFA2T3,CBL,CCDC115,CD24,CD34,CDKN1B,CFLAR,CHCHD2,CHRNA4,CHRNA7,CHRNB2,CITED2,CLDN3,CO…
GO:0060548	5.79691e-08	1.49653	477.055	549	807	negative regulation of cell death	GO_BP	AATF,ABL1,ACAA2,ACKR3,ACTC1,ACVR1,ADAM8,ADAR,ADNP,ADNP2,ADORA1,ADORA2A,AGO4,AHI1,AKR1B1,AKT1,AKT2,ALKBH1,AMIGO2,ANGPTL4,ANKLE2,ANXA1,ANXA4,ANXA5,AP2B1,API5,APIP,APOE,AQP1,ARAF,AREL1,ARF4,ARHGAP10,ARHGDIA,ARHGEF2,ARL6IP1,ARMC10,ARMCX5-GPRASP2,ARRB2,ASAH2,ASIC2,ASNS,ATAD3A,ATF4,ATF5,ATG5,ATP13A2,AURKA,AURKB,AVEN,AVP,AXL,BAG3,BAG4,BAG5,BAG6,BARHL1,BAX,BCL10,BCL11B,BCL2,BCL2L1,BCL2L12,BCL2L2,BCL3,BCL…
GO:0009100	6.79937e-08	1.84542	212.069	260	358	glycoprotein metabolic process	GO_BP	AATF,ABCA2,ABCA7,ABO,ACER2,ACOT8,ADAMTS12,ADAMTS13,ADAMTS7,ADAMTS9,AGA,AGO2,ALG1,ALG10,ALG10B,ALG11,ALG12,ALG14,ALG1L2,ALG2,ALG3,ALG8,ALG9,AMFR,ARFGEF1,B3GALNT1,B3GALNT2,B3GALT5,B3GALT6,B3GAT3,B3GLCT,B3GNT2,B3GNT3,B3GNT4,B3GNT5,B3GNT6,B3GNT7,B3GNT9,B4GALNT2,B4GALT1,B4GALT2,B4GALT3,B4GALT4,B4GALT5,B4GALT7,B4GAT1,BACE2,BCL2,BMP2,BMPR2,C1GALT1,C1GALT1C1,CANT1,CCL19,CCL21,CELA1,CHP1,CHPF,CHPF2,CHST10…
GO:0001841	7.0702e-08	3.53722	61.6366	87	104	neural tube formation	GO_BP	ABL1,ADM,APAF1,ARHGAP35,BCL10,BMP4,BMP7,BRD2,CASP3,CC2D2A,CDK20,CELSR1,CITED2,COBL,CTHRC1,DEAF1,DLC1,DVL1,DVL2,DVL3,FOLR1,FUZ,FZD1,FZD2,FZD3,FZD6,HECTD1,HIF1A,IFT122,IFT172,IFT52,IFT57,KAT2A,KDM2B,LMO4,LUZP1,MED12,MIB1,MKS1,MTHFD1,MTHFD1L,MTHFR,NOG,OPA1,PAX2,PFN1,PHACTR4,PLXNB2,PRICKLE1,PRKACA,PRKACB,PTCH1,PTK7,RALA,RARA,RARG,RGMA,RPS7,SALL4,SCRIB,SDC4,SEC24B,SEMA4C,SETD2,SFRP2,SHROOM3,SKI,SOX4,S…
GO:0002520	7.70194e-08	1.44187	569.546	647	961	immune system development	GO_BP	ABI1,ABL1,ACIN1,ACP6,ACTN1,ACVR1B,ACVR2A,ADAM17,ADAM8,ADAR,ADD2,ADGRG3,AGER,AGPAT5,AICDA,AIRE,ALAS1,AMBRA1,ANKLE1,ANKRD54,ANXA1,ANXA2,AP3B1,AP3D1,APLF,APP,ARID4A,ARIH2,ARMC5,ARMC6,ARNT,ARTN,ASH2L,ASXL1,ATF2,ATF4,ATG5,ATM,ATP6AP1,ATXN1L,AXL,AZI2,B2M,BAD,BAK1,BARX1,BATF,BATF2,BATF3,BAX,BCL11B,BCL2,BCL2L11,BCL3,BCL6,BCR,BLK,BLNK,BLOC1S2,BMP4,BPGM,BRD1,BTN2A2,BVES,C12orf29,C17orf99,C1QC,CARD11,CASP3,…
GO:2001242	8.77103e-08	2.5073	101.345	134	171	regulation of intrinsic apoptotic signaling pathway	GO_BP	ACKR3,AKT1,ARHGEF2,ARMC10,BAD,BAG5,BAX,BBC3,BCAP31,BCL2,BCL2L1,BCL2L11,BCL2L2,BCLAF1,BECN1,BID,BOK,CAV1,CCAR2,CD44,CD74,CDKN2D,CLU,CREB3,CREB3L1,CXCL12,CYLD,DDIT3,DDX3X,DNAJA1,DNM1L,EIF2AK3,EIF5A,ELL3,ENO1,ERP29,FBXW7,FIGNL1,FIS1,FLCN,GPX1,GRINA,HDAC1,HERPUD1,HIF1A,HNRNPK,HSPA1A,HSPB1,HTRA2,HYOU1,IVNS1ABP,KDM1A,LRRK2,MAGEA3,MAPK7,MAPK8IP1,MCL1,MDM2,MIF,MUC1,MYC,NACC2,NCK1,NCK2,NDUFA13,NDUFS3,NFE2…
GO:0030705	9.10183e-08	3.04804	73.379	101	124	cytoskeleton-dependent intracellular transport	GO_BP	ACTN4,ACTR10,AGTPBP1,AP3B1,AP3D1,AP3M1,AP3M2,AP3S1,AP3S2,APP,ARHGAP21,ARL3,ARL8A,ARL8B,ARMCX3,BAG3,BBS12,BICD1,BICD2,BLOC1S1,BLOC1S2,BLOC1S3,BLOC1S4,BLOC1S5,BLOC1S6,BORCS5,CALY,CAMSAP3,CCDC186,CCDC88A,CCDC88B,CDC42,CEP131,CLIP3,CLN3,COPG1,COPG2,DST,DTNBP1,DYNC1H1,DYNC1I2,DYNC2LI1,F8A2,F8A3,FBXW11,FEZ1,FLOT2,FNBP1L,FYCO1,HAP1,HDAC6,HIF1A,HNRNPU,HOOK1,HOOK2,HOOK3,HSBP1,HSPA8,HSPB1,HTT,IFT122,IFT140…
GO:1904356	9.17951e-08	6.32663	36.1522	55	61	regulation of telomere maintenance via telomere lengthening	GO_BP	ACD,ATM,AURKB,CCT2,CCT3,CCT4,CCT5,CCT6A,CCT7,CCT8,CTC1,CTNNB1,DCP2,DHX36,DKC1,ERCC4,EXOSC10,FBXO4,GNL3L,HMBOX1,HNRNPA1,HNRNPA2B1,HNRNPC,HNRNPU,MAP2K7,MAP3K4,MAPK1,MAPK15,MAPK3,MAPKAPK5,NAF1,NAT10,NEK7,PARN,PARP1,PIF1,PINX1,PNKP,POT1,PRKCQ,RTEL1,SLX1A,SLX4,SMG5,SMG6,SRC,TCP1,TEN1,TERF1,TERF2,TINF2,TNKS,TNKS2,XRCC5,XRN1_x000D_
GO:1902531	1.01258e-07	1.47021	494.767	567	844	regulation of intracellular signal transduction	GO_BP	ABCA1,ABCA7,ABL1,ABL2,ABR,ACKR3,ACTA2,ACTN3,ACTN4,ADAM8,ADAM9,ADCYAP1,ADGRG1,ADGRG3,ADIPOR1,ADORA1,ADORA2B,ADRA1B,ADRA1D,ADRA2C,ADRB2,AGER,AGO3,AIDA,AIP,AJUBA,AKAP12,AKAP13,AKAP5,AKIP1,AKR1C3,AKT1,AKT1S1,AKT3,ALK,ALOX12B,ALOX15,ALS2,AMBP,AMOT,ANAPC15,ANKRD1,ANKRD17,ANKRD54,ANKRD6,APIP,APLNR,APOA1,APOC3,APOE,APOL3,APP,ARAF,ARAP1,ARF6,ARFGAP1,ARFGEF1,ARFGEF2,ARFGEF3,ARHGAP1,ARHGAP10,ARHGAP12,ARHGAP…
GO:0006890	1.01407e-07	8.27907	30.8183	48	52	retrograde vesicle-mediated transport, Golgi to endoplasmic reticulum	GO_BP	ARCN1,ARF4,ARF5,ATP9A,ATP9B,BET1L,BICD2,BNIP1,COG3,COG4,COG7,COPA,COPB2,COPE,COPG2,COPZ1,DNAJC28,ERGIC1,ERGIC2,ERGIC3,GBF1,GOLPH3,GOLPH3L,HTT,KDELR1,KDELR2,KDELR3,KIF1C,LMAN2,NBAS,PICK1,PITPNB,PLPP3,RAB33B,RAB6A,RAB6B,RAB6C,RER1,RINT1,SCFD1,SCYL1,SEC22B,STX18,TAPBP,TMED10,TMEM115,USE1,UVRAG_x000D_
GO:0015980	1.01874e-07	1.89703	190.244	235	321	energy derivation by oxidation of organic compounds	GO_BP	ABCD1,ACADM,ACADVL,ACO1,ACO2,ACTN3,ADSL,AGL,AK4,AKT1,AKT2,ARL2,ATP8,BID,BLOC1S1,BNIP3,C2orf69,CAT,CBFA2T3,CCNB1,CHCHD10,CHCHD2,CISD1,COA6,COQ10A,COQ10B,COQ9,COX1,COX10,COX15,COX2,COX4I1,COX4I2,COX5A,COX5B,COX6A1,COX6A2,COX7A1,COX7A2,COX7A2L,COX7C,CS,CYC1,CYCS,CYTB,DGUOK,DHTKD1,DLAT,DLD,DLST,DNAJC15,DNAJC30,DYRK2,ENPP1,EPM2AIP1,ETFA,ETFB,ETFDH,FH,FLCN,FXN,GAA,GBA,GBE1,GFPT1,GFPT2,GHITM,GPD2,GSK3A,…
GO:0090503	1.22238e-07	13.7921	24.8917	40	42	RNA phosphodiester bond hydrolysis, exonucleolytic	GO_BP	ANGEL1,ANGEL2,CNOT1,CNOT2,CNOT6,CNOT6L,CNOT7,CNOT8,CPSF3,DCP2,DCPS,DIS3,DIS3L,DIS3L2,ERI1,ERI2,ERI3,EXD2,EXOSC10,EXOSC2,EXOSC3,EXOSC4,EXOSC5,EXOSC7,EXOSC8,EXOSC9,ISG20,ISG20L2,NOCT,PAN2,PAN3,PARN,PDE12,PNPT1,REXO2,TOE1,USB1,XRN1,XRN2,ZC3H12A_x000D_
GO:0035967	1.27556e-07	3.69064	56.2674	80	95	cellular response to topologically incorrect protein	GO_BP	ABCA7,AMFR,ATF3,ATF4,ATF6,ATF6B,ATXN3,AUP1,BAG3,BAG6,BAK1,BAX,BCL2L11,BFAR,BHLHA15,BOK,CCND1,CDK5RAP3,COPS5,CREB3,CREB3L1,CREB3L2,CUL3,DAB2IP,DAXX,DDIT3,DDRGK1,DERL1,DERL2,DERL3,DNAJB12,DNAJB14,DNAJB9,DNAJC10,DNAJC18,EIF2AK2,EIF2AK3,EIF2S1,EP300,ERLEC1,ERMP1,ERN1,ERO1A,FICD,HDAC6,HERPUD1,HERPUD2,HSF1,HSPA13,HSPA14,HSPA1A,HSPA1B,HSPA2,HSPA5,HSPA8,HSPA9,HSPB8,HSPD1,KLHL15,MBTPS1,MBTPS2,NCK1,NCK2,NF…
GO:0072175	1.29515e-07	2.90623	77.0288	105	130	epithelial tube formation	GO_BP	ABL1,ADM,APAF1,ARHGAP35,BCL10,BMP4,BMP7,BRD2,CASP3,CC2D2A,CDK20,CELSR1,CEP290,CITED2,COBL,CTHRC1,CTNNB1,DEAF1,DLC1,DVL1,DVL2,DVL3,EGF,FGF2,FGF8,FOLR1,FUZ,FZD1,FZD2,FZD3,FZD6,GATA3,GDNF,GREM1,HECTD1,HES5,HIF1A,HNF1B,IFT122,IFT172,IFT52,IFT57,IRX1,IRX2,IRX3,KAT2A,KDM2B,LMO4,LUZP1,MED12,MIB1,MKS1,MTHFD1,MTHFD1L,MTHFR,NOG,OPA1,PAX2,PAX8,PFN1,PHACTR4,PIK3CD,PLXNB2,PODXL,PRICKLE1,PRKACA,PRKACB,PTCH1,PT…
GO:0018193	1.38118e-07	1.48569	459.128	528	782	peptidyl-amino acid modification	GO_BP	AATK,ABI1,ABI2,ABL1,ABL2,ACTB,ACTL6A,ACVR1,ACVR1B,ADAM17,ADH5,ADNP,ADORA1,AFAP1L2,AGBL5,AGTPBP1,AIP,AKAP9,AKT1,AKT2,AKT3,ALG8,ALK,APBB1,APOA1,APP,ARAF,ARHGEF2,ARID4A,ARID4B,ARID5A,ARL2BP,ARNT,ARRB1,ARRB2,ART1,ASH1L,ASH2L,ASPH,ASPHD1,ASPHD2,ATAT1,ATF2,ATG5,ATM,ATP13A2,ATP2B4,ATRX,ATXN7,ATXN7L3,AURKA,AURKB,AUTS2,AVP,AXIN1,AXL,B4GALNT2,BAG4,BAG6,BAK1,BAX,BAZ1B,BCAR3,BCL11A,BCL2,BCOR,BCR,BDNF,BLK,BLO…
GO:0000398	1.44981e-07	2.25588	119.896	155	203	mRNA splicing, via spliceosome	GO_BP	AAR2,ALYREF,AQR,BCAS2,BUD31,C1QBP,C9orf78,CACTIN,CASC3,CD2BP2,CDC40,CDC5L,CDK13,CELF1,CELF2,CELF3,CELF4,CELF5,CELF6,CIRBP,CLNS1A,COIL,CRNKL1,CWC15,CWC22,CWC25,CWC27,CWF19L1,DAZAP1,DBR1,DCPS,DDX1,DDX17,DDX20,DDX23,DDX39A,DDX39B,DDX41,DDX46,DDX5,DHX16,DHX35,DHX38,DHX8,DHX9,DNAJC17,DYRK1A,EFTUD2,EIF4A3,ESRP2,FAM172A,FMR1,FRG1,FXR1,FXR2,GEMIN4,GEMIN5,GEMIN6,GEMIN8,GPATCH1,GPKOW,HMX2,HNRNPA1,HNRNPA2B1…
GO:0051168	1.49865e-07	3.5551	57.9885	82	98	nuclear export	GO_BP	ABCE1,AGFG1,AHCYL1,AKAP13,AKAP8L,ALKBH5,ALYREF,ANKLE1,ANP32B,ATXN1,BAG3,CALR,CAMK1,CCHCR1,CDK5,CHP1,CHTOP,CPSF6,CSE1L,CTDSPL2,DDX19A,DDX19B,DDX39A,DDX39B,DESI1,DHX9,DUSP16,EGR2,EIF4ENIF1,EIF6,EMD,ENY2,FRAT1,FYTTD1,GAS6,GLE1,GSK3B,HNRNPA1,HNRNPA2B1,HSPA9,IWS1,KHDRBS1,LSG1,LTV1,LZTS2,MALT1,MCM3AP,NCBP1,NCBP2,NCBP3,NEMF,NMD3,NOL6,NOP9,NPM1,NSUN2,NUP107,NUP153,NUP155,NUP160,NUP188,NUP214,NUP62,NUP85,…
GO:0150116	1.5387e-07	5.17731	40.3009	60	68	regulation of cell-substrate junction organization	GO_BP	ABL1,ACTG1,ACVRL1,ARF6,ARHGAP6,BCAS3,CAMSAP3,CLASP1,CLASP2,COL16A1,CORO1C,DAPK3,DLC1,DMTN,DUSP22,DUSP3,EFNA5,EPB41L5,FAM107A,FERMT2,FMN1,GPM6B,GREM1,IQSEC1,LAMTOR2,LDB1,LIMCH1,LIMS1,MACF1,MAP4K4,MAPRE2,MMP14,NRP1,PEAK1,PHLDB2,PIK3R1,POLDIP2,PPM1F,PTEN,PTK2,PTPRA,PTPRJ,RAC1,RCC2,RHOA,ROCK1,ROCK2,S100A10,SDC4,SLC9A1,SLK,SMAD3,SRC,THBS1,THY1,TSC1,VCL,VEGFA,WDPCP,WNT4_x000D_
GO:0044770	1.54902e-07	2.38018	106.983	140	181	cell cycle phase transition	GO_BP	ABCB1,ACVR1,ACVR1B,ADAM17,ADAMTS1,AKAP8,AKAP8L,AKT1,AMBRA1,ANAPC1,ANAPC11,ANAPC15,ANAPC4,ANAPC5,ANAPC7,ANKRD17,ANXA1,APBB1,APBB2,APC,APEX1,APP,APPL1,APPL2,ARPP19,ATF2,ATF5,ATM,ATP2B4,ATRIP,AURKA,AURKB,AVEN,BABAM1,BACH1,BCAT1,BCL2,BID,BRCC3,BRD4,BRD7,BRSK1,BRSK2,BTN2A2,BUB3,CACUL1,CALM1,CALM2,CALM3,CAMK2A,CASP2,CCAR2,CCDC57,CCL2,CCNB1,CCND1,CCND2,CCND3,CCNE1,CCNG1,CCNG2,CCNH,CCNI,CCNI2,CCNJ,CCNJL,…
GO:0042789	1.67088e-07	24.1285	21.3357	35	36	mRNA transcription by RNA polymerase II	GO_BP	AP3B1,ATF2,ATF4,C5AR1,EPAS1,FOXE3,MED1,NCBP1,NCBP2,NCOA1,NR1H3,PPARG,RARA,RXRA,SREBF1,STAT3,SUPT6H,TAF1,TAF10,TAF11,TAF12,TAF13,TAF2,TAF3,TAF4,TAF4B,TAF6,TAF7,TAF8,TAF9,TBP,TFCP2,THRB,VDR,ZBTB1_x000D_
GO:0007030	1.80239e-07	2.9836	72.2298	99	122	Golgi organization	GO_BP	AKAP9,ARFGEF1,ARHGAP21,ARHGEF7,ARL1,ATL2,ATL3,ATP8B1,ATP8B2,ATP8B3,BAG5,BCAS3,BET1,BHLHA15,BLZF1,CAMSAP2,CAMSAP3,CDC42,CLASP1,CLASP2,COG1,COG2,COG3,COG4,COG5,COG6,COG7,CSNK1A1,CSNK1D,CUL7,DNAJC28,DNM2,DYM,EHD3,FAM174B,FBXW8,FHDC1,GAK,GBF1,GCC2,GOLGA2,GOLGA5,GOLGA6A,GOLGA6D,GOLGA8A,GOLGA8B,GOLGA8J,GOLGA8K,GOLGA8M,GOLGA8N,GOLGA8O,GOLGA8S,GOLGA8T,GOLGB1,GOLPH3,GOLPH3L,GORASP1,GORASP2,HOOK1,HTT,HUWE1…
GO:0060261	1.9704e-07	13.4461	24.299	39	41	positive regulation of transcription initiation from RNA polymerase II promoter	GO_BP	CAND1,DHX36,ERCC1,ERCC6,ESR1,GTF2A1,GTF2A2,HNF1A,HNF1B,MED1,MED12,MED13,MED14,MED16,MED17,MED24,MED30,MED4,NKX2-5,PAXIP1,PSMC6,SRF,SUB1,TAF1,TAF10,TAF11,TAF12,TAF13,TAF2,TAF3,TAF4,TAF4B,TAF6,TAF7,TAF8,TAF9,TBP,TP53,WNT10B_x000D_
GO:0010508	2.08805e-07	5.5455	37.2712	56	63	positive regulation of autophagy	GO_BP	ADRB2,AMBRA1,ATF6,ATG16L1,ATG2A,BAD,BAG3,BCL2L11,BECN1,BNIP3,BNIP3L,CALCOCO2,CAMKK2,DAPK1,DCN,DEPDC5,ENDOG,FBXO7,FLCN,FOXO1,FOXO3,FYCO1,GNAI3,GPSM1,GSK3A,GSK3B,HIF1A,HMGB1,HMOX1,HSPB8,HTT,IKBKG,KAT5,LACRT,LARP1,LRRK2,LRSAM1,MAP3K7,MAPK3,MEFV,MID2,MOAP1,MTDH,NOD2,NPRL2,NPRL3,OPTN,ORMDL3,PAFAH1B2,PARK7,PIK3C2A,PIK3CB,PIM2,PINK1,PIP4K2A,PIP4K2B,PIP4K2C,PLEKHF1,PLK2,PLK3,PRKAA1,PRKAA2,PRKD1,RAB3GAP1,…
GO:0051865	2.16194e-07	4.48786	44.4495	65	75	protein autoubiquitination	GO_BP	AMFR,BFAR,CBL,CNOT4,CUL3,DDB2,DTX3L,ERCC8,HECTD1,ITCH,KLHL24,LRRK2,LRSAM1,LTN1,MDM2,MTA1,NFX1,RAD18,RAG1,RBX1,RNF10,RNF11,RNF115,RNF122,RNF13,RNF141,RNF146,RNF181,RNF183,RNF185,RNF186,RNF187,RNF19B,RNF208,RNF213,RNF220,RNF4,RNF41,RNF8,RNFT1,SASH1,SH3RF1,SH3RF2,SH3RF3,STUB1,TAF1,TRAF2,TRAF6,TRIM13,TRIM17,TRIM21,TRIM37,TRIM52,TRIM58,TRIM68,TRIM71,UBE2A,UBE2B,UBE2D2,UBE2D3,UBE3A,UBE3D,UHRF1,UHRF2,WW…
GO:0016241	2.20165e-07	7.98936	29.5474	46	50	regulation of macroautophagy	GO_BP	ADRB2,AKT1,AMBRA1,ATG12,ATG14,ATG2A,ATG5,ATP13A2,ATP6V0A1,ATP6V0A2,ATP6V0B,ATP6V0C,ATP6V0D1,ATP6V0D2,ATP6V0E1,ATP6V0E2,ATP6V1A,ATP6V1B2,ATP6V1C1,ATP6V1D,ATP6V1E1,ATP6V1G1,ATP6V1G2,ATP6V1H,BAG3,BECN1,BNIP3,BNIP3L,CALCOCO2,CAPN1,CAPNS1,CASP3,CDK5,CDK5R1,CHMP4B,CLEC16A,CLN3,DCN,EHMT2,ERN1,EXOC1,EXOC4,EXOC7,EXOC8,FEZ1,FEZ2,FYCO1,GAPDH,GBA,GNAI3,GPSM1,HDAC6,HIF1A,HMOX1,HSPB8,HTT,IKBKG,LACRT,LARP1,LRRK…
GO:0070936	2.30319e-07	5.09057	39.7082	59	67	protein K48-linked ubiquitination	GO_BP	AMFR,ARIH2,BFAR,BIRC2,BTRC,CUL1,CUL3,DTX3L,FBXO38,GABARAP,ITCH,KBTBD6,KBTBD7,NEDD4L,NHLRC4,NMI,PELI1,PPIA,RBX1,RFFL,RNF115,RNF126,RNF146,RNF152,RNF187,RNF216,RNF34,RNF4,RNF5,RNF6,RNF8,SKP1,SKP2,SYVN1,TOPORS,TRIM32,TRIM38,TRIM44,TTC3,UBE2A,UBE2B,UBE2C,UBE2D1,UBE2D2,UBE2D3,UBE2D4,UBE2E1,UBE2E2,UBE2E3,UBE2G1,UBE2G2,UBE2H,UBE2K,UBE2Q2,UBE2R2,UBE3A,UBE3C,UBR5,ZNRF1_x000D_
GO:0008088	2.95403e-07	4.20561	46.2274	67	78	axo-dendritic transport	GO_BP	ACTR10,AGTPBP1,AP3B1,AP3D1,AP3M1,AP3M2,AP3S1,AP3S2,APP,ARL8A,ARL8B,ARMCX3,BLOC1S1,BLOC1S2,BLOC1S3,BLOC1S4,BLOC1S5,BLOC1S6,BORCS5,CALY,DST,DTNBP1,DYNC1H1,FBXW11,FEZ1,FLOT2,HAP1,HDAC6,HIF1A,HNRNPU,HSBP1,HSPA8,HSPB1,KIF1A,KIF1B,KIF1C,KIF3A,KIF3B,KIF5A,KIF5B,KLC1,KLC2,KLC3,MAPK8IP3,MAPT,MGARP,NDEL1,NEFL,OPA1,PAFAH1B1,PURA,RAB21,RAB27B,SFPQ,SNAPIN,SOD1,SPAST,SPG11,SPG7,STAU2,TERF2,TMEM108,TRAK1,TRAK2,…
GO:0090305	3.156e-07	2.05701	141.022	178	238	nucleic acid phosphodiester bond hydrolysis	GO_BP	ABT1,AEN,AGO2,AGO3,ALKBH1,ANGEL1,ANGEL2,ANKLE1,APEX1,APEX2,APLF,APTX,AZGP1,BMS1,BOP1,CNOT1,CNOT2,CNOT6,CNOT6L,CNOT7,CNOT8,CPSF1,CPSF2,CPSF3,CPSF4,CPSF6,CPSF7,CSTF2,CSTF2T,CSTF3,DBR1,DCLRE1A,DCLRE1B,DCLRE1C,DCP1A,DCP1B,DCP2,DCPS,DDX1,DICER1,DIS3,DIS3L,DIS3L2,DROSHA,DXO,EDC3,EDC4,ELAC1,ELAC2,EME1,EME2,ENDOD1,ENDOG,ENDOV,ENPP1,ERCC1,ERCC2,ERCC3,ERCC4,ERCC5,ERI1,ERI2,ERI3,ERN1,EXD2,EXD3,EXO5,EXOG,EXO…
GO:0002262	3.21849e-07	2.47118	94.8255	125	160	myeloid cell homeostasis	GO_BP	ACIN1,ACVR1B,ACVR2A,ADAM17,ADAR,ALAS1,ANKRD54,ANXA1,ARID4A,ARNT,AXL,B2M,BAK1,BAP1,BAX,BCL2L11,BCL6,BMP4,BPGM,BRD1,CASP3,CDK5RAP3,CDK6,CEBPG,CITED2,DMTN,DNASE2,DYRK3,EPAS1,ERCC2,ETS1,FAM210B,FANCC,FLVCR1,FOXO3,FOXP3,G6PD,GATA1,GATA3,GPI,HAMP,HIF1A,HIPK2,HMGB1,HMOX1,HOXA5,HOXB6,HSPA1A,HSPA1B,HSPA9,ID2,IL6,INHA,INPP5D,IREB2,ISG15,ITPKB,JAK3,JAM3,JMJD6,KAT7,KCNQ1,KLF1,KLF13,KLF2,KMT2E,L3MBTL3,LDB1,LY…
GO:0010604	3.48005e-07	4.49294	38.4043	58	68	positive regulation of macromolecule metabolic process	GO_BP	AATF,ABCA2,ABHD14B,ABI1,ABL1,ABLIM3,ABT1,ACD,ACER2,ACSL1,ACTA1,ACTA2,ACTB,ACTC1,ACTG1,ACTG2,ACTL6A,ACTN1,ACTN2,ACTN4,ACTR2,ACTR3,ACTR5,ACTR8,ACVR1,ACVR1B,ACVR2A,ACVR2B,ACVRL1,ADAM17,ADAM19,ADAM8,ADAM9,ADAR,ADCYAP1,ADM2,ADNP,ADORA1,ADORA2B,ADRA2C,ADRB2,ADRM1,AFAP1L2,AGER,AGO1,AGO2,AGO3,AGPAT1,AGPAT2,AGRN,AGTPBP1,AHI1,AHR,AICDA,AIFM1,AIMP2,AIP,AIRE,AJUBA,AKAP12,AKAP13,AKAP8,AKAP8L,AKAP9,AKIRIN1,AKI…
GO:0007032	3.49525e-07	3.82489	50.3761	72	85	endosome organization	GO_BP	AKTIP,ALS2,ALS2CL,ANXA8L1,ARFGEF2,BLOC1S6,CHMP1A,CHMP1B,CHMP2A,CHMP2B,CHMP3,CHMP4B,CHMP4C,CHMP5,CHMP6,CHMP7,CLCN3,CORO1C,DNAJC13,DNM1,EEA1,EXOC8,HGS,HOOK1,HOOK2,HOOK3,IST1,LAMTOR1,LAPTM4B,PDCD6IP,PI4K2A,PI4K2B,PIK3C3,PLEKHF1,PLEKHJ1,RAB11A,RAB22A,RAB27A,RAB5B,RAB7A,RILP,RNASEK,RNF26,SCARB2,SNF8,SNX10,SNX3,SNX33,SQSTM1,STAM,STAM2,STX6,SYNJ1,TMCC1,TMEM127,TMEM9,TSG101,USP8,VAMP4,VPS11,VPS18,VPS25,V…
GO:0006913	3.65e-07	3.44827	56.0534	79	95	nucleocytoplasmic transport	GO_BP	AAAS,ABCE1,AGFG1,AHCYL1,AKAP13,AKAP8L,AKT1,ALKBH5,ALYREF,ANKLE1,ANKRD54,ANP32A,ANP32B,APPL1,APPL2,ATF2,ATXN1,AXIN1,BACH2,BAG3,BCL3,BMP4,CALR,CAMK1,CBLB,CCHCR1,CDK5,CDKN1A,CHP1,CHTOP,CPSF6,CRY2,CSE1L,CTDSPL2,DDX19A,DDX19B,DDX39A,DDX39B,DESI1,DHX9,DMAP1,DUSP16,E2F3,ECT2,EGR2,EIF4ENIF1,EIF6,ELAVL1,EMD,ENY2,FAM53A,FAM53B,FAM53C,FBXO22,FERMT1,FGF9,FLNA,FRAT1,FYTTD1,GAS6,GLE1,GSK3B,HDAC3,HEATR3,HNRNPA1…
GO:0006446	4.16693e-07	Inf	16.5772	28	28	regulation of translational initiation	GO_BP	AGO2,ALKBH1,ATF4,BZW1,BZW2,CDC123,CSDE1,CTIF,DDX1,DDX3X,DHX29,DNAJC3,EIF1,EIF1B,EIF2AK1,EIF2AK2,EIF2AK3,EIF2AK4,EIF2B2,EIF2B5,EIF2S1,EIF3B,EIF3E,EIF3H,EIF3K,EIF4A2,EIF4B,EIF4EBP1,EIF4EBP2,EIF4G1,EIF4G2,EIF4G3,EIF4H,EIF5,EIF5B,FMR1,GLE1,HABP4,HSPB1,IMPACT,KHDRBS1,KLHL25,LARP1,METTL3,MIF4GD,MTIF2,MTOR,NCBP1,NCBP2,NCK1,NCK2,NPM1,PAIP1,PAIP2,PAIP2B,POLR2D,POLR2G,PPP1CA,PPP1R15A,PPP1R15B,RBM4,RPL13A,R…
GO:0032092	4.25968e-07	4.14472	45.6248	66	77	positive regulation of protein binding	GO_BP	ABL1,ADD1,ADD2,AKTIP,AMFR,ANXA2,APOE,APP,B2M,BAMBI,BDNF,BLK,BMP2,BMP4,CAPRIN2,CAV1,CDK5,CLDN5,CSF3,CTHRC1,DACT1,DERL1,DTX3L,EP300,EPB41,EPB41L5,FKBP1A,FLOT1,GSK3B,HFE,HIP1R,HIPK2,HSF1,HSP90AB1,IDE,LFNG,LRP1,LRRK2,MAPRE1,MAPRE3,MARK3,MEN1,MFNG,NMD3,NRP1,NVL,PIN1,PKD1,PLXND1,POLDIP2,PPP2CA,PPP2CB,PSEN1,RALB,RAN,RAPGEF2,RFNG,RIPK2,RPL11,SPON1,SPPL3,STK3,STK4,TAF1,TCF7L2,TERT,TICAM1,TRIB3,TRIM21,USP3…
GO:0035520	4.5136e-07	22.7456	20.1504	33	34	monoubiquitinated protein deubiquitination	GO_BP	ASXL1,ATXN3,ATXN7,ATXN7L3,BAP1,ENY2,KAT2A,MYSM1,SF3B3,SF3B5,SGF29,SUPT20H,SUPT3H,SUPT7L,TADA1,TADA2B,TADA3,TAF10,TAF12,TAF2,TAF4,TAF5L,TAF6,TAF6L,TAF7,TAF9,TRRAP,USP1,USP15,USP16,USP22,USP47,USP7_x000D_
GO:0008380	4.65881e-07	4.36364	42.3353	62	72	RNA splicing	GO_BP	AAR2,ACIN1,AHNAK,AHNAK2,AKAP17A,AKAP8L,ALYREF,AQR,ARL6IP4,BCAS2,BRDT,BUD31,C1QBP,C9orf78,CACTIN,CASC3,CCAR2,CCNL1,CCNL2,CD2BP2,CDC40,CDC5L,CDK12,CDK13,CELF1,CELF2,CELF3,CELF4,CELF5,CELF6,CIR1,CIRBP,CLASRP,CLK2,CLK3,CLK4,CLNS1A,CLP1,COIL,CRNKL1,CWC15,CWC22,CWC25,CWC27,CWF19L1,DAZAP1,DBR1,DCPS,DDX1,DDX17,DDX20,DDX23,DDX39A,DDX39B,DDX41,DDX46,DDX5,DHX15,DHX16,DHX35,DHX38,DHX8,DHX9,DNAJC17,DYRK1A,ECD…
GO:0022406	5.0277e-07	3.77143	49.7834	71	84	membrane docking	GO_BP	AHCYL1,ATG14,ATP2A2,BLOC1S6,BVES,CALM1,CAV2,CEP290,CHP1,CLN3,CPLX2,CTBP2,ESYT1,ESYT2,EZR,MOSPD3,MSN,NDRG4,PACS2,PDZD8,PEX16,PLEK,PSEN2,RAB10,RAB12,RAB13,RAB15,RAB3A,RAB3B,RAB3D,RAB3IP,RAB7A,RAB8A,RAB8B,RABEPK,RALB,ROCK1,SCFD2,SNAP29,SNPH,SNX3,STX10,STX11,STX12,STX16,STX17,STX1A,STX2,STX3,STX4,STX5,STX6,STX7,STX8,STXBP1,STXBP2,STXBP3,SYTL2,TSNARE1,UNC13B,UNC13C,USO1,VAMP3,VAMP8,VAPB,VCAM1,VMP1,VPS…
GO:2000278	5.03804e-07	2.88501	70.5265	96	119	regulation of DNA biosynthetic process	GO_BP	ACD,ACVRL1,ANKRD1,ARRB2,ATM,AURKB,BMPR2,CCT2,CCT3,CCT4,CCT5,CCT6A,CCT7,CCT8,CDKN1A,CHEK1,CHTF18,CHTF8,CTC1,CTNNB1,CYP1B1,DCP2,DKC1,DNAJC2,EXOSC10,FBXO4,FGF2,FGFR4,GFER,GINS1,GINS3,GINS4,GNL3L,GREM1,HMBOX1,HNRNPA1,HNRNPA2B1,HNRNPC,HNRNPD,HNRNPU,HSP90AA1,HSP90AB1,ING4,ING5,JADE1,JADE2,JADE3,KAT7,MAP2K7,MAP3K4,MAPK1,MAPK15,MAPK3,MAPKAPK5,MEAF6,MEN1,MYC,NAF1,NAT10,NEK7,NPPC,NVL,PAK3,PARN,PARP3,PARP4,…
GO:0060284	5.05066e-07	1.62841	280.729	332	474	regulation of cell development	GO_BP	ABL1,ACTN3,ACTN4,ACTR2,ADD1,ADNP,AKT1,AMIGO1,ANAPC2,ANKRD27,AP1AR,APOA1,APPL2,ARHGAP4,ARHGEF7,ARMCX5-GPRASP2,ARNTL,ARPC2,ASCL2,AURKA,AXIN2,B2M,BAD,BAIAP2,BCL11A,BCL2,BDNF,BHLHB9,BHLHE40,BHLHE41,BIN1,BMP2,BMP4,BMP7,BMPR1A,BMPR2,BNC1,C1QBP,CALR,CAPRIN1,CAPRIN2,CAV3,CDC42,CDH4,CDH5,CDK5,CDK5R1,CDKL5,CDKN2B,CERS2,CHD7,CIB1,CLCF1,CLDN5,CLOCK,CORO1C,CRK,CRKL,CTDSP1,CTNNA1,CTNNB1,CUL7,CUX1,CX3CL1,CXCL12…
GO:0018105	5.49272e-07	2.13645	123.167	157	208	peptidyl-serine phosphorylation	GO_BP	AKAP9,AKT1,AKT2,AKT3,APP,ARAF,ARRB2,ATM,ATP2B4,AURKA,AURKB,AVP,AXIN1,BAG4,BAK1,BAX,BCAR3,BCL2,BDNF,BRAF,BRSK1,BRSK2,CAB39,CAMK1,CAMK1D,CAMK2A,CAMK2D,CAPRIN2,CAV1,CD44,CDK2,CDK5,CDK5R1,CHUK,CNKSR3,CREBL2,CSF3,CSNK1A1,CSNK1A1L,CSNK1D,CSNK1E,CSNK1G2,CSNK1G3,CSNK2A1,CSNK2A2,DCLK1,DCLK2,DDIT4,DGKQ,DKK1,DMPK,DMTN,DOCK7,DYRK1A,DYRK1B,DYRK2,DYRK3,DYRK4,EGFR,EIF2AK3,EIF4G1,ERN1,FNIP1,FNIP2,GADD45A,GAS6,GG…
GO:0031334	6.04692e-07	2.25526	108.423	140	183	positive regulation of protein-containing complex assembly	GO_BP	ABCA1,ABCA3,AJUBA,AKAP9,ALOX15,AMBRA1,ARF6,ARHGEF5,ARL2,ARL3,ARPC2,ASAP1,ATAT1,ATM,BAG4,BAIAP2,BAIAP2L1,BAIAP2L2,BAK1,BAX,BCL2L11,BID,BIK,BIN1,BMF,BRK1,C15orf62,CALY,CAND1,CAV3,CCL21,CDC42EP1,CDC42EP2,CDC42EP3,CDC42EP4,CDC42EP5,CDH5,CDK5R1,CDK5RAP2,CDKN1B,CDT1,CKAP5,CLASP1,CLIP1,CLU,CRBN,CSF2,CSF3,CTTN,DAB2IP,DCTN1,DDX3X,DHX33,DLG1,DRG1,EIF4G1,ESR1,EVL,FAF1,FCHSD1,FCHSD2,FER,FERMT1,FERMT2,FES,FMN…
GO:0006790	6.07256e-07	1.78243	200.912	244	339	sulfur compound metabolic process	GO_BP	AADAT,AASS,ABCB7,ABCD1,ABHD14B,ACACA,ACAT1,ACLY,ACOT1,ACOT2,ACOT7,ACOT8,ACOT9,ACSF2,ACSF3,ACSL1,ACSL3,ACSL4,ACSL5,ACSM2A,ACSM2B,ACSS1,ACSS2,ADI1,AGXT,AHCY,AHCYL1,AHCYL2,AKR1A1,AMD1,APIP,ARL6IP5,ARSG,B3GALT6,B3GNT2,B3GNT3,B3GNT4,B3GNT7,B4GALT4,B4GAT1,BAAT,BHMT2,BLMH,BOLA2,BOLA2B,BPNT1,BTD,CBS,CHAC1,CHAC2,CHPF,CHPF2,CHST1,CHST11,CHST12,CHST14,CHST15,CHST2,CHST3,CHST5,CHST6,CHST7,CHST8,CHST9,CHSY1,C…
GO:0051650	6.51605e-07	3.73598	49.0947	70	83	establishment of vesicle localization	GO_BP	ACTN4,AP1AR,AP3B1,AP3D1,AP3M1,AP3M2,AP3S1,AP3S2,ARFGAP2,ARFGAP3,ASIP,ATP13A2,ATP9A,BBS2,BBS5,BBS7,BLOC1S1,BLOC1S2,BLOC1S3,BLOC1S4,BLOC1S5,BLOC1S6,BORCS5,C17orf75,CCDC186,CDH3,CDK5,CEP19,CHMP2A,CLASP1,CLASP2,CLN3,COPS5,CSNK1D,CTNNB1,CUL3,DCTN2,DNM1,DNM2,DTNBP1,DYNC1H1,F8A2,F8A3,FAM91A1,FBXW11,FNBP1L,FYCO1,GBF1,HAP1,HGS,HTT,IKBKG,ITGA4,KIF13A,KIF1A,KIF1C,KIF3A,KIF3B,KIF5A,KIF5B,KIFAP3,KLHL12,LIMK2,…
GO:0090150	6.90604e-07	3.27033	57.3475	80	97	establishment of protein localization to membrane	GO_BP	ACSL3,ADORA1,AGK,AKAP5,AKT2,AMN,AP3B1,ARFRP1,ARL6IP1,ATAD1,ATG3,ATP13A1,ATP1B1,ATP2C1,ATP6AP1,BAG6,BAX,BBC3,BBS1,BBS2,BCS1L,BID,BLZF1,BRAF,C2CD5,CALM3,CAMLG,CCDC47,CD24,CDK5,CDK5R1,CHM,CHMP4B,CHP1,CIB1,CLN3,CLSTN1,CNST,COX18,CPLX1,CSK,DMTN,EGFR,EMC1,EMC10,EMC2,EMC3,EMC4,EMC6,EMC7,EMC8,EMC9,ERBB2,FIS1,FYN,GDI1,GET4,GGA1,GGA2,GGA3,GOLGA4,GOLGA7,GOLPH3,GOLPH3L,GOPC,GORASP1,GORASP2,GRIP1,GRIPAP1,GZMB…
GO:0071364	7.42098e-07	9.19354	25.4844	40	43	cellular response to epidermal growth factor stimulus	GO_BP	AKT1,BAG4,BAIAP2,BECN1,CFLAR,COL1A1,DAB2,DAB2IP,DUSP22,DUSP3,EEF1A1,EGFR,ERBB2,ERBB4,ERRFI1,FOXC1,GAREM1,ID1,INPP5K,IQGAP1,KNSTRN,MCM7,MED1,MYC,NCL,PAX2,PDPK1,PLCG1,PPP1R9B,PTPN11,PTPN12,SNAI2,SOX9,STAT5B,SYAP1,TDGF1,ZFP36,ZFP36L1,ZFP36L2,ZPR1_x000D_
GO:0001666	9.49664e-07	2.50633	84.6411	112	143	response to hypoxia	GO_BP	ABAT,ACAA2,ACTN4,ACVRL1,ADAM15,ADAM17,ADAM8,ADM,ADORA1,ADSL,AGER,AGTRAP,AJUBA,AK4,ALAD,ALKBH5,ANGPTL4,APAF1,AQP1,AQP3,ARNT,ARNT2,ASCL2,ATF2,ATM,ATP1B1,BACH1,BAD,BCL2,BECN1,BIRC2,BMP2,BMP7,BNIP3,BNIP3L,CA9,CAPN2,CARD16,CASP3,CASR,CAT,CAV1,CAV3,CBFA2T3,CD24,CD34,CDKN1B,CFLAR,CHCHD2,CHRNA4,CHRNA7,CHRNB2,CITED2,CLDN3,CPEB2,CREBBP,CRYAB,CXCL12,CYBA,CYGB,DDAH1,DDIT4,DNMT3A,DPP4,EDN1,EGLN1,EGLN2,EGLN3,E…
GO:0048731	9.93535e-07	1.28127	1023.09	1116	1761	system development	GO_BP	AAMP,AATK,ABAT,ABCA12,ABCA2,ABCA3,ABCB6,ABCD1,ABI1,ABI2,ABI3,ABL1,ABL2,ABT1,ACADM,ACAP3,ACAT1,ACD,ACER3,ACHE,ACIN1,ACKR3,ACO2,ACP5,ACP6,ACSL3,ACSL4,ACTA2,ACTB,ACTBL2,ACTC1,ACTG1,ACTL6A,ACTN1,ACTN2,ACTN3,ACTR2,ACVR1,ACVR1B,ACVR2A,ACVR2B,ACVRL1,ADAM10,ADAM12,ADAM15,ADAM17,ADAM19,ADAM8,ADAMTS1,ADAMTS12,ADAMTS2,ADAMTS7,ADAMTS9,ADAP2,ADAR,ADARB1,ADCY6,ADCYAP1,ADD2,ADGRB2,ADGRF1,ADGRG1,ADGRG3,ADGRG6,AD…
GO:0046488	1.09369e-06	2.33699	96.0109	125	162	phosphatidylinositol metabolic process	GO_BP	ATG14,ATM,BECN1,BPNT1,CDIPT,CDS1,CISH,CSF1R,DPM1,DPM2,DPM3,EFR3A,FAM126A,FAM126B,FGF2,FIG4,GALR2,GPAA1,IMPA1,IMPA2,INPP1,INPP4A,INPP5A,INPP5B,INPP5D,INPP5E,INPP5F,INPP5K,INPPL1,IP6K1,IP6K2,IPMK,ITPKA,ITPKB,ITPKC,LCLAT1,LPGAT1,MBOAT7,MPPE1,MTMR1,MTMR10,MTMR11,MTMR12,MTMR14,MTMR2,MTMR3,MTMR4,MTMR6,MTMR9,OCRL,PDGFA,PDGFB,PGAP1,PGAP2,PGAP3,PI4K2A,PI4K2B,PI4KA,PI4KAP1,PI4KAP2,PI4KB,PIGA,PIGB,PIGC,PIGF…
GO:0048869	1.30607e-06	1.20085	2028.82	2151	3447	cellular developmental process	GO_BP	AAMDC,AAMP,ABCA1,ABCA12,ABCA2,ABCA5,ABHD2,ABHD5,ABI1,ABI2,ABI3,ABL1,ABL2,ABT1,ACADM,ACADVL,ACAP3,ACHE,ACIN1,ACKR3,ACP6,ACSL3,ACSL4,ACTA1,ACTA2,ACTB,ACTBL2,ACTC1,ACTG1,ACTL9,ACTN1,ACTN2,ACTN3,ACTN4,ACTR2,ACVR1,ACVR1B,ACVR2A,ACVR2B,ACVRL1,ADAM12,ADAM15,ADAM17,ADAM8,ADAM9,ADAMTS12,ADAMTS15,ADAMTS5,ADAMTS7,ADAMTS9,ADAMTSL4,ADAR,ADARB1,ADCY6,ADCYAP1,ADD1,ADGRF1,ADGRG1,ADGRG3,ADGRG6,ADIPOR1,ADM,ADNP,AD…
GO:0060173	1.3202e-06	2.22404	104.901	135	177	limb development	GO_BP	ACD,ALDH1A2,ALX3,ASPH,ATRX,B9D1,BAK1,BAX,BBS7,BCL2L11,BMP4,BMP7,BMPR1A,BMPR2,C2CD3,CHD7,CHST11,COL2A1,COL3A1,COMP,CREBBP,CTNNB1,DKK1,ECE1,EN1,EVX2,EXT1,FBN2,FBXW4,FERMT2,FGF4,FGF8,FGF9,FLVCR1,FMN1,FOXN1,FRAS1,FZD6,GDF5,GJA1,GNA12,GREM1,HAND2,HDAC1,HDAC2,HOXA10,HOXA11,HOXC10,HOXC11,HOXD10,HOXD12,HOXD9,IFT122,IFT140,IFT172,IFT52,IFT80,IHH,IQCE,IRF6,ITGA6,ITGB4,KAT2A,KAT2B,KDF1,KREMEN1,KREMEN2,LEF1,…
GO:0019827	1.36188e-06	2.61304	76.432	102	129	stem cell population maintenance	GO_BP	ASCL2,BCL9,BMP7,BMPR1A,CDC73,CDH2,CNOT1,CNOT2,CNOT3,CTNNB1,CTR9,CUL4A,DDX6,DIS3L2,EIF4E,EIF4ENIF1,ELAVL1,ESRRB,FANCC,FGF4,FOXO1,FOXO3,FUT10,FZD7,GNL3,HES5,HMGA2,HNF1B,HOOK3,JAG1,KAT2A,KDM2B,KDM3A,KDM4C,KLF10,LBH,LDB1,LEO1,LIF,LIG4,LIN28A,LRP5,LSM1,MCPH1,MED12,MED14,MED15,MED21,MED27,MED28,MED30,MED6,MED7,METTL14,METTL3,MMP24,MTF2,MYC,NANOS2,NCOA3,NIPBL,NKAP,NOG,NOTCH1,PADI4,PAF1,PAX2,PAX8,PCM1,PE…
GO:0000209	1.41794e-06	2.78837	67.9123	92	115	protein polyubiquitination	GO_BP	AKTIP,AMBRA1,AMFR,ANAPC1,ANAPC10,ANAPC11,ANAPC13,ANAPC2,ANAPC4,ANAPC5,ANAPC7,ANKIB1,ANKRD39,AREL1,ARIH1,ARIH2,AXIN1,BCL2,BFAR,BIRC2,BLMH,BTRC,CBFB,CBL,CDC16,CDC23,CDC26,CDC27,CHFR,CTNNB1,CUL1,CUL3,DAW1,DCAF15,DDA1,DDB2,DDX3X,DTX3L,DZIP3,ERCC8,FBXL17,FBXL7,FBXO22,FBXO28,FBXO38,FBXO4,FBXW11,FZR1,GABARAP,GPS2,HDAC6,HECTD1,HUWE1,IRF2BP1,ITCH,KBTBD6,KBTBD7,KLHL20,KLHL42,LNPEP,LRSAM1,MAGEL2,MDM2,MGRN1,…
GO:0051248	1.62888e-06	1.37227	593.659	664	1004	negative regulation of protein metabolic process	GO_BP	AASS,AATF,ABCA7,ABL1,ACER2,ACOT8,ADAR,ADARB1,ADORA2A,AGO1,AGO2,AGO3,AGO4,AIDA,AKT1,AKT1S1,ALAD,AMBP,ANOS1,ANXA2,ANXA8L1,APC,APLP2,APOE,APP,AQP1,ARL6IP1,ARPP19,ARRB1,ARRB2,ATF4,ATG14,ATG5,ATP13A2,ATP2B4,ATRAID,AVP,AXIN1,AZIN1,AZIN2,BACE2,BAG2,BAG5,BAG6,BAK1,BANP,BAX,BCL2L12,BCOR,BDKRB1,BEX4,BIN1,BIRC2,BIRC3,BIRC5,BIRC6,BIRC7,BMP2,BMP4,BMP7,BOD1,BOD1L1,BST2,BTG2,BUB3,C3,C4A,C4B,CAAP1,CACTIN,CADM4,C…
GO:0044091	1.68008e-06	4.65706	36.7449	54	62	membrane biogenesis	GO_BP	ANKLE2,ANXA2,BANF1,CAV1,CAV2,CAV3,CDH2,CEL,CHMP1A,CHMP1B,CHMP2A,CHMP2B,CHMP3,CHMP4B,CHMP4C,CHMP5,CHMP6,CHMP7,CLIP3,DMKN,EMP2,EPHB2,FLOT1,FLOT2,GAK,LRP4,NLGN2,NLGN4X,NRXN2,NSFL1C,PACSIN2,PEX11A,PEX16,PICALM,PTEN,PTPRD,RCC1,REEP3,REEP4,RFTN1,S100A10,SERINC1,SIRT2,SPAST,SPTBN1,STX2,STX4,TLCD1,TLCD2,UBE2I,UBXN2A,UBXN2B,UGCG,VPS4A_x000D_
GO:0006606	1.72265e-06	3.46088	49.7316	70	84	protein import into nucleus	GO_BP	AKT1,APPL1,APPL2,ATF2,BAG3,BCL3,BMP4,CBLB,CDKN1A,CHP1,CRY2,CSE1L,DMAP1,E2F3,ECT2,EIF4ENIF1,ELAVL1,FAM53A,FAM53B,FAM53C,FERMT1,FGF9,FLNA,HDAC3,HEATR3,HSP90AB1,HYAL2,ING1,IPO11,IPO13,IPO4,IPO5,IPO7,IPO8,IPO9,JUP,KPNA1,KPNA2,KPNA3,KPNA4,KPNA5,KPNA6,KPNB1,LMNA,LRRK2,MAPK14,MAVS,MDFIC,MED1,NF1,NFKBIA,NOLC1,NOTCH1,NUP107,NUP153,NUP155,NUP188,NUP214,NUP35,NUP50,NUP54,NUP58,NUP62,NUP85,NUP88,NUP93,NUTF2,…
GO:0043085	1.78684e-06	1.50863	347.748	402	590	positive regulation of catalytic activity	GO_BP	ABHD5,ABI1,ABL1,ABL2,ABR,ACD,ACER2,ACSL1,ACVR2B,ADAM17,ADAM8,ADAM9,ADAP2,ADCYAP1,ADNP,ADORA1,ADORA2B,ADPRH,ADRA2C,ADRB1,ADRB2,ADRM1,AFAP1L2,AGER,AGRN,AIFM1,AIMP2,AJUBA,AKAP13,AKAP5,AKIRIN2,AKT1,AKT2,ALK,ALS2,AMBRA1,ANP32B,ANTXR1,APAF1,APC2,APH1A,APH1B,APOA1,APOA4,APOA5,APOC2,APOE,APP,ARAP1,ARAP2,ARAP3,ARF4,ARHGAP24,ARHGAP25,ARHGAP27,ARHGAP29,ARHGAP35,ARHGAP42,ARHGAP6,ARHGEF10,ARHGEF16,ARHGEF19,AR…
GO:0050789	1.80676e-06	1.16316	5377.08	5520	9280	regulation of biological process	GO_BP	AAAS,AACS,AAK1,AAMDC,AAMP,AASS,AATF,ABAT,ABCA1,ABCA12,ABCA13,ABCA2,ABCA3,ABCA4,ABCA5,ABCA7,ABCB1,ABCB7,ABCC1,ABCD1,ABCE1,ABHD12,ABHD14B,ABHD17A,ABHD17B,ABHD17C,ABHD2,ABHD5,ABHD6,ABI1,ABI2,ABI3,ABL1,ABL2,ABLIM3,ABR,ABRACL,ABT1,ACAA2,ACADM,ACADVL,ACAP3,ACD,ACER2,ACER3,ACHE,ACIN1,ACKR2,ACKR3,ACMSD,ACO1,ACOT13,ACOT8,ACOX2,ACP5,ACSL1,ACSL3,ACSL4,ACSL5,ACTA1,ACTA2,ACTB,ACTC1,ACTG1,ACTG2,ACTL6A,ACTN1,AC…
GO:0032268	1.89135e-06	1.43582	434.051	495	749	regulation of cellular protein metabolic process	GO_BP	AASS,ABCA2,ABCE1,ABI1,ABL1,ACER2,ACO1,ACSL1,ACTB,ACVR1,ACVR2A,ACVR2B,ACVRL1,ADAM17,ADAM8,ADAM9,ADAR,ADARB1,ADCYAP1,ADNP,ADORA1,ADORA2A,ADRA2C,ADRB2,ADRM1,AFAP1L2,AGER,AGO1,AGO2,AGO3,AGO4,AGTPBP1,AIDA,AIFM1,AIMP2,AIRE,AJUBA,AKAP13,AKAP8,AKAP8L,AKAP9,AKIRIN2,AKT1,AKT1S1,AKT2,AKTIP,ALAD,ALG10B,ALKBH1,ALS2,AMBP,AMBRA1,AMER1,ANGPTL8,ANKIB1,ANKLE2,ANKRD54,ANOS1,ANP32B,ANTXR1,ANXA2,ANXA8L1,APAF1,APC,APH…
GO:0042325	2.25347e-06	1.4061	494.37	558	838	regulation of phosphorylation	GO_BP	ABI1,ABL1,ACSL1,ACTB,ACTN3,ACVR1,ACVR2A,ACVR2B,ACVRL1,ADAM17,ADAM8,ADAM9,ADAR,ADARB1,ADCYAP1,ADNP,ADORA1,ADORA2A,ADRA2C,ADRB2,AFAP1L2,AGER,AIDA,AJUBA,AKAP13,AKAP8,AKAP8L,AKAP9,AKT1,AKT1S1,AKT2,AKTIP,ALK,ALS2,AMBRA1,ANKLE2,ANKRD54,APC,APLNR,APOA1,APOE,APP,ARAF,ARHGEF2,ARHGEF5,ARL2,ARL2BP,ARNT,ARRB1,ARRB2,ATF2,ATG14,ATM,ATP2B4,AVP,AXIN1,AXIN2,AXL,BAD,BAG4,BAK1,BAX,BCAR3,BCCIP,BCL10,BCL2,BDKRB1,BDNF…
GO:1904375	2.31462e-06	2.60474	73.4898	98	124	regulation of protein localization to cell periphery	GO_BP	ABCA2,ABI3,ACSL3,ACTB,ADAM10,AKAP5,AKT1,AP2M1,APPL1,ARF6,ARHGEF16,ATP2B4,ATP2C1,BCL2L1,CDK5,CIB1,CLIP3,CLN3,CLTC,CNPY4,CNST,CSK,DAB2,DAG1,DLG1,EGFR,EPB41,EPB41L2,EPHA2,EPHB2,EZR,GBP1,GNAI1,GOPC,GPC4,GPC6,GPSM2,GRIPAP1,HECTD1,HRAS,IQSEC2,ITGA3,ITGB1,KIF5B,LDLRAP1,LGALS3,LRP1,LYPLA1,LZTFL1,MISP,MMP14,MRAP,NKD2,NUMA1,NUMB,PDPK1,PGRMC1,PICALM,PIK3R1,PKDCC,PLS1,PPFIA1,PPP1R9B,PPP2R5A,PRKCE,PRKCI,PRKCZ…
GO:0042147	2.53501e-06	3.40479	49.1764	69	83	retrograde transport, endosome to Golgi	GO_BP	ANKFY1,ARFIP1,ARFRP1,ARL1,ATP9A,BAIAP3,BET1L,CLN5,CLTC,CLTCL1,DCTN1,DENND2A,DENND5A,EHD3,ERC1,EVI5,GBF1,GCC2,GGA1,GOSR1,HEATR5A,HEATR5B,LRRK2,MAGEL2,PIKFYVE,PLEKHJ1,PREPL,RAB29,RAB6A,RAB6B,RAB6C,RAB7A,RAB9A,RAB9B,RBSN,RGP1,RHOBTB3,RIC1,RNF126,SGSM2,SNX1,SNX12,SNX2,SNX3,SNX32,SNX5,SNX6,SNX8,SPAG9,STX10,STX16,STX5,STX6,TBC1D10A,TBC1D10B,TBC1D10C,TBC1D14,TBC1D17,TBC1D23,TBC1D5,TMEM87A,TMEM87B,TRAPPC…
GO:0048863	2.53926e-06	2.21855	99.4726	128	168	stem cell differentiation	GO_BP	ABL1,ACVR1,ALDH1A2,ANXA6,BATF,BMP4,BMP7,BMPR1A,CDC42,CDH2,CDK12,CDK13,CDK6,CITED2,CORO1C,CTNNB1,CYP26C1,DHX36,EDN1,EDNRB,EFNB1,EIF2AK2,ELL3,EPCAM,ERBB4,ERCC2,ESR1,ESRRB,EXT1,FAM172A,FBXL17,FGF19,FGF2,FN1,FOLR1,FOXA1,FOXC1,FOXC2,FOXO4,FZD1,GATA4,GATA6,GDNF,GSK3B,HAND2,HES5,HIF1A,HMGA2,HNF1B,HNRNPU,HOXA7,HSPA9,ISL1,ITCH,JAG1,JARID2,KBTBD8,KDM3A,KDM4C,KLHL12,LAMA5,LBH,LIF,LIN28A,LMBR1L,LRP6,LTBP3,MA…
GO:0104004	2.62993e-06	1.74111	191.429	231	323	cellular response to environmental stimulus	GO_BP	ACTR5,AKR1B1,AKT2,ANKRD1,AQP1,AQP10,AQP2,AQP5,ARHGEF2,ATF4,ATM,ATP1A2,AURKB,BAD,BAG3,BAK1,BAX,BCL10,BCL2L1,BMF,BNIP3,BRCC3,CAB39,CAMKMT,CARD16,CASP2,CASP3,CASP8,CASP8AP2,CASP9,CD40,CDKN1A,CHEK1,CHP1,CLN3,CLOCK,CNN2,COL1A1,CRADD,CREBBP,CRY2,CRYAB,CUL4B,CYBA,DAG1,DDB1,DDB2,DDX3X,DHX36,DNM2,ECT2,EEF1D,EFHD1,EGR1,EIF2AK4,EIF2S1,ELK1,ENG,EP300,ERCC1,ERCC4,ERRFI1,F11R,FADD,FAS,FBXO4,FIGNL1,FMR1,GADD45A…
GO:0033365	2.70667e-06	2.13844	104.478	134	179	protein localization to organelle	GO_BP	ABCA7,ABHD17A,ABHD17B,ABHD17C,ABLIM3,ACD,ADAM10,AGK,AIFM1,AIP,AKAP11,AKT1,ANK2,ANKRD13A,ANKRD13C,AP3B1,AP3D1,AP3M1,AP4M1,APC,APPL1,APPL2,ARF4,ARF6,ARFRP1,ARIH2,ARL1,ARL13B,ARL2,ARL2BP,ARL3,ARL5A,ARL5B,ATF2,ATG13,ATP13A2,ATP6V1D,ATRX,AUP1,AURKA,AURKB,BAG3,BAG4,BAG6,BANP,BAP1,BAX,BBC3,BBIP1,BBS1,BBS2,BBS9,BCAP29,BCAP31,BCL3,BCS1L,BICD1,BICD2,BID,BLOC1S6,BMP4,BMP7,BNIP3L,BOD1,BTF3,BUB3,BYSL,C2CD3,CA…
GO:0006915	2.8786e-06	1.88068	144.281	179	248	apoptotic process	GO_BP	AATF,ABL1,ACAA2,ACER2,ACIN1,ACKR3,ACTC1,ACTN1,ACTN2,ACTN3,ACTN4,ACVR1,ACVR1B,ADAM17,ADAM8,ADAMTSL4,ADAR,ADARB1,ADM,ADNP,ADORA1,ADORA2A,AEN,AGO4,AHCYL1,AHI1,AHR,AIFM1,AIFM3,AIMP1,AIMP2,AKAP1,AKAP12,AKR1B1,AKR1C3,AKT1,AKT1S1,AKT2,AKTIP,ALDH1A2,ALDH1A3,ALK,ALKBH1,ALOX15B,ALPK2,ALX3,AMIGO2,ANGPTL4,ANKLE2,ANKRD1,ANKRD13C,ANO6,ANP32A,ANP32B,ANP32E,ANXA1,ANXA4,ANXA5,ANXA6,APAF1,APBB1,APC,APEX1,API5,APIP…
GO:0016578	2.88941e-06	8.50173	23.7064	37	40	histone deubiquitination	GO_BP	ASXL1,ATXN7,ATXN7L3,BAP1,BRCC3,ENY2,KAT2A,MYSM1,SART3,SF3B3,SF3B5,SGF29,SUPT20H,SUPT3H,SUPT7L,TADA1,TADA2B,TADA3,TAF10,TAF12,TAF2,TAF4,TAF5L,TAF6,TAF6L,TAF7,TAF9,TRRAP,UIMC1,USP15,USP16,USP21,USP22,USP3,USP36,USP49,USP7_x000D_
GO:0072665	3.08327e-06	4.00202	40.3009	58	68	protein localization to vacuole	GO_BP	AP3B1,AP3D1,AP3M1,AP4M1,ATP13A2,CACNG8,CD81,CLU,GBP1,GCC2,GGA3,GLMP,GNPTAB,GPR137B,HGS,HSPA8,KPTN,LAMP2,LAMTOR4,LAMTOR5,LMBRD1,M6PR,MFSD1,MON1A,MON1B,NAGPA,NCOA4,NEDD4,PIK3R4,PTPN23,RAB7A,RNF128,RNF215,ROCK2,RTN4,SCARB2,SH3BP4,SH3GLB1,SMURF1,SNF8,SNX16,SORL1,SORT1,STAM,SZT2,VPS13A,VPS13C,VPS13D,VPS25,VPS28,VPS36,VPS37A,VPS37B,VPS37C,VPS37D,VPS41,VPS4A,ZFYVE16_x000D_
GO:0048284	3.14303e-06	2.70709	66.932	90	113	organelle fusion	GO_BP	ADCK1,AFG3L2,AKT2,ANKFY1,ANKRD27,ANXA1,ANXA2,ARL8B,ATP13A2,BAK1,BAX,BET1,BNIP1,BNIP3,C2CD5,CAV2,CHCHD3,CHMP2B,CHMP3,CLN3,CORO1A,CPLX1,CPLX2,CPLX3,CYP26C1,DYSF,EEA1,FER1L5,FIS1,GDAP1,GNAI3,GOSR1,GOSR2,GRIK5,HUWE1,MFF,MFN1,MFN2,MTCH2,MUL1,NKD2,OPA1,PARL,PIKFYVE,PIP4K2A,PIP4K2B,PLA2G5,PLD6,PLEKHM1,PRRT2,RAB13,RAB20,RAB34,RAB3A,RAB7A,RAB8A,RAB8B,SAMD9,SEC22B,SNAP23,SNAP29,SNAP47,SNAPIN,SNCA,SPG11,SPH…
GO:0099111	3.27195e-06	2.04836	117.347	148	198	microtubule-based transport	GO_BP	ACTR10,AGTPBP1,AP3B1,AP3D1,AP3M1,AP3M2,AP3S1,AP3S2,APP,ARHGAP21,ARL3,ARL8A,ARL8B,ARMCX3,BAG3,BBS12,BICD1,BICD2,BLOC1S1,BLOC1S2,BLOC1S3,BLOC1S4,BLOC1S5,BLOC1S6,BORCS5,CABYR,CALY,CAMSAP3,CCDC103,CCDC40,CDC42,CEP131,CFAP221,CLIP3,CLN3,COPG1,COPG2,DAW1,DNAAF1,DNAH1,DNAH5,DNAI1,DPCD,DST,DTNBP1,DYNC1H1,DYNC1I2,DYNC2LI1,FBXW11,FEZ1,FLOT2,FYCO1,GAS8,HAP1,HDAC6,HIF1A,HNRNPU,HSBP1,HSPA8,HSPB1,HTT,IFT122,IF…
GO:0019068	3.36576e-06	11.3713	20.7431	33	35	virion assembly	GO_BP	APOE,CHMP1A,CHMP1B,CHMP2A,CHMP2B,CHMP3,CHMP4B,CHMP4C,CHMP5,CHMP6,CHMP7,DDX6,LRSAM1,MVB12B,NEDD4,PC,PDCD6IP,RAB1A,RAB1B,RAB43,SNF8,SPCS1,TBC1D20,TSG101,USP6NL,VPS28,VPS37A,VPS37B,VPS37C,VPS37D,VPS4A,VPS4B,VTA1_x000D_
GO:0034976	3.55583e-06	2.69765	66.1313	89	112	response to endoplasmic reticulum stress	GO_BP	ABCA7,ABL1,AIFM1,ALOX15,AMFR,ANKZF1,APAF1,ATF3,ATF4,ATF6,ATF6B,ATP2A2,ATP2A3,ATXN3,AUP1,BAG6,BAK1,BAX,BBC3,BCAP31,BCL2,BCL2L1,BCL2L11,BFAR,BHLHA15,BOK,BRSK2,CALR,CANX,CASP4,CAV1,CCDC47,CCND1,CDK5RAP3,CEBPB,CHAC1,CLU,COPS5,CREB3,CREB3L1,CREB3L2,CXCL8,DAB2IP,DDIT3,DDRGK1,DDX3X,DERL1,DERL2,DERL3,DNAJB12,DNAJB14,DNAJB2,DNAJB9,DNAJC10,DNAJC18,DNAJC3,EDEM1,EDEM2,EDEM3,EIF2AK2,EIF2AK3,EIF2AK4,EIF2B5,EIF…
GO:0032543	3.71139e-06	5.9388	28.4303	43	48	mitochondrial translation	GO_BP	ALKBH1,C1QBP,CDK5RAP1,COA3,DARS2,EARS2,FASTKD2,GATB,GATC,GFM1,GFM2,IARS2,LARS2,LRPPRC,MALSU1,MPV17L2,MRPL16,MRPL2,MRPL23,MRPL44,MRPL47,MRPL51,MRPL57,MRPS11,MRPS12,MRPS14,MRPS15,MRPS16,MRPS17,MRPS18A,MRPS18B,MRPS2,MRPS21,MRPS24,MRPS27,MRPS28,MRPS34,MRPS7,MTG1,MTG2,MTIF2,MTIF3,MTRF1,MTRF1L,NDUFA7,NGRN,NOA1,NSUN3,PTCD3,QRSL1,RARS2,RMND1,RPUSD3,RPUSD4,SARS2,SHMT2,TACO1,TARS2,TRUB2,TSFM,TUFM,UQCC2,WAR…
GO:1901653	3.97025e-06	1.66874	213.95	255	361	cellular response to peptide	GO_BP	ABCC1,ACTN2,ADCY6,ADIPOR1,ADRB2,AGER,AGTRAP,AHCYL1,AKT1,AKT2,AP3S1,APC,APEX1,APP,APPL1,APPL2,APRT,ARHGEF2,ASS1,ATP2B1,BACE1,BAIAP2,BAIAP2L1,BCAR1,BCAR3,BCL2L11,BCL2L2,C2CD5,CA2,CACNA2D1,CACNB1,CAMK2A,CAPN10,CASP4,CASR,CAV1,CAV2,CCND3,CDK4,CDK5,CFLAR,CHMP5,CPEB2,CPS1,CRK,CSH2,CSHL1,CSK,CYBA,CYFIP1,CYP11B1,CYP11B2,CYP1B1,DDX11,DENND4C,DNAI1,ECHDC3,EDN1,EEF2K,EIF4EBP2,ENPP1,EPHB2,ERRFI1,ESRRA,FBN1,F…
GO:0070085	3.9727e-06	1.99069	123.763	155	209	glycosylation	GO_BP	ABCA2,ABO,ACER2,ALG1,ALG10,ALG10B,ALG11,ALG12,ALG14,ALG1L2,ALG2,ALG3,ALG8,ALG9,ARFGEF1,B3GALNT1,B3GALNT2,B3GALT5,B3GALT6,B3GAT3,B3GLCT,B3GNT2,B3GNT3,B3GNT4,B3GNT5,B3GNT6,B3GNT7,B3GNT9,B4GALNT1,B4GALNT2,B4GALT1,B4GALT2,B4GALT3,B4GALT4,B4GALT5,B4GALT7,B4GAT1,C1GALT1,C1GALT1C1,CHP1,CLN5,COG1,COG2,COG3,COG4,COG5,COG6,COG7,DAD1,DDOST,DERL3,DHDDS,DOLK,DOLPP1,DPAGT1,DPM1,DPM2,DPM3,DPY19L1,DPY19L2,DPY19L…
GO:0051640	4.01107e-06	2.52319	73.0042	97	124	organelle localization	GO_BP	ABCE1,ACTN4,ACTR10,ACTR2,ACTR3,ADORA2B,AGTPBP1,AHCYL1,AKAP9,AP1AR,AP3B1,AP3D1,AP3M1,AP3M2,AP3S1,AP3S2,ARCN1,ARFGAP2,ARFGAP3,ARHGAP21,ARL8B,ARMC1,ARMCX3,ASIP,ATG14,ATM,ATP13A2,ATP2A2,ATP9A,AURKB,BBS2,BBS5,BBS7,BECN1,BHLHA15,BICD1,BICD2,BIN1,BLK,BLOC1S1,BLOC1S2,BLOC1S3,BLOC1S4,BLOC1S5,BLOC1S6,BOD1,BORCS5,BORCS6,BRAT1,BRSK1,BRSK2,BVES,C12orf4,C17orf75,CALM1,CAV2,CAV3,CBL,CCDC186,CCNB1,CDC23,CDC42,CD…
GO:0051701	4.08596e-06	2.06123	113.198	143	191	biological process involved in interaction with host	GO_BP	ALYREF,ANPEP,ARL8B,ATG7,AVP,AXL,BCL2L1,BSG,CAV1,CAV2,CBL,CD209,CD46,CD55,CD74,CD81,CHMP1A,CHMP1B,CHMP2A,CHMP2B,CHMP3,CHMP4B,CHMP4C,CHMP5,CHMP6,CHMP7,CLDN1,CLDN9,CLEC4G,CLEC4M,CTSB,CTSL,CXADR,CXCL8,DAG1,DDB1,DDX39B,DYNLT1,EFNB2,EGFR,EPHA2,EPS15,EXOC2,EXOC7,F11R,FCN1,FCN3,FUCA2,GAS6,GSN,HAVCR1,HSPA1A,HSPA1B,HYAL2,IDE,IFITM1,IFITM2,IFITM3,IST1,ITCH,ITGA2,ITGA5,ITGAV,ITGB1,ITGB3,ITGB5,ITGB6,KPNA3,KRT…
GO:0060491	4.1625e-06	2.03434	116.754	147	197	regulation of cell projection assembly	GO_BP	ABI2,ABI3,ACTR2,ACTR3,AGRN,AKIRIN1,APC,ARAP1,ARF6,ARHGAP24,ARHGAP35,ARPC2,ATG3,ATG5,ATMIN,ATP8B1,AUTS2,AVIL,BCAS3,BIN3,BRK1,C15orf62,CAPZB,CAV1,CCDC88A,CCL19,CCL21,CCP110,CDC42,CDC42EP1,CDC42EP2,CDC42EP3,CDC42EP4,CDC42EP5,CDK10,CDKL1,CDKL5,CEP120,CEP135,CEP97,CLN3,CNTROB,COBL,CORO1C,CROCC,CYFIP1,CYLD,DAAM2,DCDC2,DEF8,DMTN,DNM2,DPYSL3,DYNC2LI1,DZIP1,EPHA2,EPHB2,EPS8,EPS8L2,EVI5L,EVL,F2RL1,FAM110C,…
GO:0070534	4.46038e-06	8.28097	23.1027	36	39	protein K63-linked ubiquitination	GO_BP	ARIH2,BFAR,BIRC2,DDX3X,GPS2,HECTD1,ITCH,MAGEL2,NEDD4,NOD2,OTUB1,OTUB2,PARP10,PELI1,PLAA,PRPF19,RNF115,RNF126,RNF135,RNF152,RNF168,RNF186,RNF213,RNF4,RNF5,RNF8,SASH1,STUB1,TRAF1,TRAF2,TRAF3,TRAF3IP2,TRAF5,TRAF6,TRIM21,TRIM27,TRIM5,TRIM56,TRIP12,UBE2B,UBE2D4,UBE2E2,UBE2E3,UBE2G1,UBE2N,UBE2O,UBE2S,UBE2V1,UBE2V2,UBR5,WWP2,ZFP91_x000D_
GO:0045773	4.52935e-06	8.2712	23.1137	36	39	positive regulation of axon extension	GO_BP	ADNP,ANAPC2,BMPR2,CDH4,CDKL5,CXCL12,CYFIP1,DBN1,DBNL,DISC1,EIF4G2,FN1,GDI1,GOLGA4,L1CAM,LIMK1,MACF1,MAP1B,MAP3K13,MAPT,MEGF8,NDEL1,NRP1,NTN1,PAFAH1B1,POU4F2,RAB11A,RUFY3,SEMA5A,SEMA7A,SHTN1,SRF,TRPV2,TWF2,VEGFA,ZFYVE27_x000D_
GO:0030010	4.66277e-06	2.76959	62.165	84	105	establishment of cell polarity	GO_BP	ALPK2,AMOT,AMOTL1,AMOTL2,ARF6,ARFGEF1,ARHGEF11,BCAS3,BRSK1,BRSK2,CAMSAP3,CCL19,CCL21,CDC42,CDH5,CDK5RAP2,CLASP1,CRK,CRKL,CYTH1,CYTH3,DCTN1,DOCK2,DOCK7,DYNLT1,EPHB1,FAM89B,FAT1,FBF1,FBXW11,FERMT1,FEZ1,FLOT2,FOXF1,FOXJ1,FRMD4A,FRMD4B,FSCN1,GATA3,GBF1,GJA1,GOLPH3,GPSM2,GSK3B,GSN,HES5,HSP90AA1,HSP90AB1,HTT,IFT20,IGF1R,ITGB1,JAM3,KANK1,KIF25,KIF26B,KRIT1,LAMA1,LLGL1,LLGL2,MAP1B,MAP4,MARK2,MCPH1,MISP,M…
GO:0031324	4.79014e-06	1.33729	617.877	687	1067	negative regulation of cellular metabolic process	GO_BP	AASS,AATF,ABCA2,ABCA7,ABCB7,ABCD1,ABCE1,ABL1,ACADVL,ACD,ACER2,ACMSD,ACOT8,ACP5,ACTN3,ACVR2B,ACVRL1,ADAR,ADARB1,ADORA2A,AEBP1,AEBP2,AGO1,AGO2,AGO3,AGO4,AHR,AIDA,AJUBA,AKIRIN2,AKR1C3,AKT1,AKT1S1,AKT3,ALAD,AMBP,ANGEL2,ANKLE1,ANKLE2,ANKRD1,ANKRD2,ANOS1,ANXA2,ANXA8L1,AP1AR,APBB1,APBB2,APC,APEX1,APLP2,APOC3,APOE,APP,APPL2,AQP1,ARID4A,ARID5A,ARID5B,ARL6IP1,ARNTL,ARPP19,ARRB1,ARRB2,ARX,ASCL2,ATF3,ATF4,AT…
GO:0035522	5.33027e-06	19.2906	17.1871	28	29	monoubiquitinated histone H2A deubiquitination	GO_BP	ASXL1,ATXN7,ATXN7L3,BAP1,ENY2,KAT2A,MYSM1,SF3B3,SF3B5,SGF29,SUPT20H,SUPT3H,SUPT7L,TADA1,TADA2B,TADA3,TAF10,TAF12,TAF2,TAF4,TAF5L,TAF6,TAF6L,TAF7,TAF9,TRRAP,USP16,USP22_x000D_
GO:0006397	5.45554e-06	2.61387	66.4204	89	113	mRNA processing	GO_BP	AAR2,ACIN1,ADAR,ADARB1,AHCYL1,AICDA,AKAP17A,AKAP8L,ALKBH5,ALYREF,APOBEC2,APP,AQR,ARL6IP4,AURKAIP1,BCAS2,BRDT,BUD31,C1QBP,C9orf78,CACTIN,CASC3,CCAR2,CCNT1,CD2BP2,CDC40,CDC5L,CDC73,CDK11A,CDK11B,CDK12,CDK13,CDK9,CELF1,CELF2,CELF3,CELF4,CELF5,CELF6,CIR1,CIRBP,CLASRP,CLNS1A,CLP1,CMTR1,CMTR2,CNOT6L,COIL,CPSF1,CPSF2,CPSF3,CPSF4,CPSF6,CPSF7,CRNKL1,CSDC2,CSTF1,CSTF2,CSTF2T,CSTF3,CTR9,CWC15,CWC22,CWC25,CW…
GO:0010942	6.0012e-06	1.51492	305.923	354	517	positive regulation of cell death	GO_BP	ABL1,ACER2,ACOX2,ADAM8,ADAMTSL4,ADM,ADORA1,ADORA2A,AIFM1,AIMP2,AKAP12,AKR1C3,ALDH1A2,ALDH1A3,ANKRD1,ANO6,ANXA1,APAF1,APBB1,APC,ARHGEF7,ARL6IP5,ARRB2,ATF2,ATF3,ATF4,ATF6,ATG7,ATG9A,ATM,AXIN2,B4GALT1,BACE1,BAD,BAK1,BAX,BBC3,BCAP31,BCL10,BCL2L11,BCL6,BCLAF1,BECN1,BID,BIN1,BLK,BMF,BMP2,BMP4,BMP7,BNIP3,BNIP3L,BOK,BRMS1,C1QBP,C3orf38,CALHM2,CALM2,CAMK1D,CAMK2A,CAMK2D,CAPN10,CAPN2,CASP2,CASP3,CASP6,CASP…
GO:1903363	6.03154e-06	3.39745	45.6348	64	77	negative regulation of cellular protein catabolic process	GO_BP	ALAD,ANXA2,ATP13A2,ATRAID,BAG5,BAG6,CAMLG,CCAR2,CDK5RAP3,CSNK2A1,CSNK2A2,DAB2IP,DDRGK1,EFNA1,EIF3H,F8A2,F8A3,FHIT,FURIN,GABARAPL2,GIPC1,HFE,HIPK2,HSP90AB1,LAPTM4B,MGAT3,N4BP1,OGT,OPHN1,PANO1,PARK7,PDCL3,PML,PSEN1,PSMF1,QRICH2,RGP1,RIC1,RPL11,RPL23,RPL5,RPS7,RYBP,SDCBP,SGTA,SHH,SMARCC1,STYX,SUFU,SVIP,TAF1,TAF9,TLK2,TRIM39,TTC36,UBXN1,UCHL5,USP14,USP19,USP25,USP7,VPS35,WAC,WNT1_x000D_
GO:0045727	6.31526e-06	2.92163	55.6591	76	94	positive regulation of translation	GO_BP	AGO2,BARHL2,BCL3,C1QBP,CDC123,CDK5RAP1,CIRBP,CNBP,COA3,CSDE1,CTIF,CYP1B1,DDX3X,DHX29,DHX36,DHX9,DNAJC3,EEF2,EIF2AK4,EIF2B5,EIF2S3,EIF3C,EIF3D,EIF3E,EIF4A3,EIF4G1,EIF4G2,EIF5A,EIF5A2,EIF6,ELAVL1,ERBB2,FASTKD2,FMR1,FXR1,FXR2,GUF1,HABP4,HNRNPD,HNRNPU,IL6,IMPACT,ITGA2,JMJD4,KHDRBS1,KRT17,LARP1,LARP1B,LARP4,LARP4B,LARP6,LIN28A,METTL14,METTL3,METTL5,MIF4GD,MPV17L2,MRPS27,MTOR,NAT10,NCK1,NCK2,NGRN,NPM1,…
GO:0031647	6.6909e-06	3.67886	40.7074	58	69	regulation of protein stability	GO_BP	AAK1,ANK2,APOA1,APTX,ASPH,ATF7IP,ATP1B1,ATP1B3,AURKA,B4GALT5,BAG2,BAG3,BAG4,BAG5,BAG6,BCL2,BMP2,BTRC,CALR,CAMLG,CASP3,CCAR2,CCNH,CCT2,CCT3,CCT4,CCT5,CCT6A,CCT7,CCT8,CD81,CDC37,CDC37L1,CDC73,CDK7,CDKN2AIP,CHFR,CHP1,CLU,CMTM6,COG3,COG7,CREB1,CREBBP,CREBL2,CRTAP,CRYAA,CRYAB,CTNND1,CTSA,CUL3,DACT1,DAD1,DDOST,DDRGK1,DERL1,DNLZ,DPM2,DPM3,DVL1,DVL3,EFNA1,EP300,FAM107A,FBXL3,FBXO4,FBXO7,FBXW11,FBXW7,FLNA…
GO:0010212	8.06728e-06	2.28275	84.1577	109	142	response to ionizing radiation	GO_BP	AEN,ALAD,ANXA1,ATM,BABAM1,BAK1,BAX,BCL2,BCL2L1,BRAT1,BRCC3,CASP3,CBL,CCND1,CDKN1A,CLK2,CLOCK,CRYAB,CYBA,DCLRE1C,DCUN1D3,DNM2,DNMT3A,ECT2,EEF1D,EGR1,ELK1,ERCC1,ERCC6,ERCC8,EYA3,FBXO4,FIGNL1,GADD45A,GATA3,GPX1,GRB2,GTF2H5,HAMP,HMGA2,HRAS,HSF1,HSPA5,HUS1,IFI16,IKBIP,INIP,INO80,INTS3,ITGB6,KAT5,KDM1A,LIG4,MAPK14,MDM2,MEN1,MGMT,MSH2,MTA1,MYC,NABP1,NABP2,NET1,NHEJ1,NIPBL,NUCKS1,PARP1,PAXIP1,PML,PRAP1,P…
GO:0006399	8.35694e-06	2.03082	109.642	138	185	tRNA metabolic process	GO_BP	ADAT1,ADAT2,ALKBH1,BCDIN3D,BRF1,C9orf64,CARS2,CDK5RAP1,CDKAL1,CLP1,CTU1,CTU2,DALRD3,DARS2,DDX1,DICER1,DPH3,DPH3P1,DTD1,DTD2,DTWD2,DUS1L,DUS2,DUS3L,EARS2,ELAC1,ELAC2,ELP3,ELP4,ELP5,EXOSC10,EXOSC2,EXOSC3,EXOSC7,EXOSC8,EXOSC9,FARS2,FARSA,FARSB,FTSJ1,GATB,GATC,GRSF1,GTF3C1,GTF3C2,GTF3C3,GTF3C4,GTF3C5,GTF3C6,GTPBP3,HARS2,HSD17B10,IARS2,LAGE3,LARS2,LCMT2,LRRC47,LSM6,MARS2,METTL1,METTL2A,METTL2B,METTL6,…
GO:0010810	8.35793e-06	2.21344	89.4039	115	151	regulation of cell-substrate adhesion	GO_BP	ABL1,ACER2,ACTG1,ACTN4,ACVRL1,ADAM15,AJAP1,ALOX15,AP1AR,APOA1,ARHGAP6,ARHGEF7,ARL2,ARPC2,ATXN3,BCAS3,BCL2,BCL6,BST1,C1QBP,CALR,CAMSAP3,CASK,CCDC80,CCL21,CCL25,CCL28,CDC42,CDH13,CDK6,CDKN2A,CEACAM6,CIB1,CLASP1,CLASP2,COL16A1,COL1A1,COL26A1,COL8A1,CORO1C,CORO2B,CRK,CRKL,CSF1,CX3CL1,DAB2,DAG1,DAPK3,DDR1,DISC1,DLC1,DMTN,DNM2,DOCK1,DOCK5,DUSP22,DUSP3,EDIL3,EFEMP2,EFNA5,EMILIN1,EMP2,EPB41L5,FAM107A,FBL…
GO:0043966	8.62357e-06	5.06297	29.6171	44	50	histone H3 acetylation	GO_BP	ATXN7,ATXN7L3,BRD1,BRPF3,CHEK1,CRTC2,DR1,ENY2,EP300,GATA3,ING4,ING5,IRF4,JADE1,JADE2,JADE3,KAT2A,KAT2B,KAT6A,KAT6B,KAT7,KMT2A,LDB1,LEF1,LIF,MAP3K7,MBIP,MCM3AP,MEAF6,NAA60,PBXIP1,PER1,PIH1D1,PIWIL2,POLE3,SGF29,SIN3A,SIRT1,SMAD4,SMARCB1,SPHK2,SUPT3H,SUPT7L,TADA1,TADA2A,TADA3,TAF10,TAF12,TAF2,TAF4,TAF5L,TAF6,TAF6L,TAF7,TAF9,TRIM16,TRRAP,USP22,WBP2,WDR5,YEATS2,ZNF451,ZZZ3_x000D_
GO:0009185	8.96038e-06	2.69846	61.0238	82	103	ribonucleoside diphosphate metabolic process	GO_BP	ACTN3,ADPGK,AK1,AK2,AK3,AK4,AK5,ALDOA,ALDOC,APP,ARL2,ARNT,BAD,BPGM,CAD,CARD11,CASK,CBFA2T3,CMPK1,DDIT4,DHODH,DHTKD1,DLG1,EIF6,ENO1,ENO2,ENO3,ENTPD2,ENTPD4,ENTPD5,ENTPD7,EP300,FOXK1,FOXK2,GALK1,GAPDH,GAPDHS,GIT1,GPI,GUK1,HDAC4,HIF1A,HK1,HK2,HKDC1,IGF1,JMJD8,LDHA,MAGI3,MLXIPL,MPP1,MYC,NCOR1,NT5E,NUDT16,NUDT18,NUDT5,NUDT9,NUPR1,OGDH,OGDHL,OGT,PFKL,PFKM,PFKP,PGAM1,PGAM2,PGAM4,PGK1,PGM1,PKLR,PKM,PPARA…
GO:0006402	9.7064e-06	2.55287	66.1603	88	112	mRNA catabolic process	GO_BP	AGO1,AGO2,AGO3,AGO4,AKT1,ALKBH5,ANGEL2,APEX1,ATM,AXIN2,BTG2,CARHSP1,CASC3,CELF1,CIRBP,CNOT1,CNOT10,CNOT11,CNOT2,CNOT3,CNOT6,CNOT6L,CNOT7,CNOT8,CSDC2,CSDE1,CTIF,DCP1A,DCP1B,DCP2,DCPS,DDX5,DHX34,DHX36,DHX9,DIS3,DIS3L2,DND1,DXO,EDC3,EDC4,EIF3E,EIF4A3,EIF4ENIF1,ELAVL1,ERN1,ETF1,EXOSC10,EXOSC2,EXOSC3,EXOSC4,EXOSC5,EXOSC6,EXOSC7,EXOSC8,EXOSC9,FASTK,FASTKD1,FASTKD2,FMR1,FTO,FUS,FXR1,FXR2,GDNF,GIGYF2,GSP…
GO:0061136	1.0198e-05	3.60244	40.1745	57	68	regulation of proteasomal protein catabolic process	GO_BP	AKT1,ALAD,ANKIB1,APOE,ARAF,ARIH1,ARIH2,ATXN3,AURKA,AXIN1,BAG2,BAG5,BAG6,BBS7,BCAP31,BTRC,CAMLG,CAV1,CBFA2T3,CCAR2,CDC20,CDK2,CEBPA,CHFR,CLU,COMMD1,CSNK1A1,CSNK1D,CSNK1E,DAB2,DAB2IP,DDA1,DDRGK1,DESI1,DET1,DNAJB2,DVL1,EIF3H,F8A2,F8A3,FBXO22,FBXW7,FBXW8,FHIT,FMR1,FZR1,GABARAP,GABARAPL2,GBA,GCLC,GIPC1,GNA12,GPX1,GSK3A,GSK3B,HECTD1,HERPUD1,HFE,HSP90AB1,HSPA1A,HSPA1B,HSPBP1,KEAP1,LRRK2,MAPK9,MDM2,MKRN2…
GO:0008213	1.07263e-05	1.95558	117.939	147	199	protein alkylation	GO_BP	AASS,ARID4A,ARID4B,ARMT1,ASH1L,ASH2L,ATRX,AUTS2,BCOR,BRD4,BTG2,CAMKMT,CARM1,CHTOP,COPRS,CREBBP,CTCF,CTNNB1,CTR9,CXXC1,DMRTC2,DNMT1,DNMT3A,DNMT3B,DOT1L,DPY30,EEF2KMT,EHMT1,EHMT2,ETF1,EZH1,EZH2,FAM98A,FAM98B,FBL,FBLL1,FBXO11,GATA3,GFI1,GSPT1,HCFC1,HEMK1,ICMT,IWS1,JARID2,JMJD4,KANSL1,KANSL2,KANSL3,KDM1A,KDM3A,KDM4A,KDM4C,KDM6A,KMT2A,KMT2B,KMT2C,KMT2D,KMT2E,KMT5A,KMT5B,KMT5C,LCMT1,LMNA,MCRS1,MECOM,ME…
GO:0051301	1.11003e-05	1.55153	258.124	301	436	cell division	GO_BP	AATF,ACTR2,ACTR3,ACTR8,AHCTF1,AKNA,ALKBH4,ANAPC1,ANAPC10,ANAPC11,ANAPC13,ANAPC15,ANAPC16,ANAPC2,ANAPC4,ANAPC5,ANAPC7,ANKLE2,ANXA11,APC,ARF1,ARF6,ARHGEF2,ARL3,ARL8A,ARL8B,ARPP19,AURKA,AURKB,BABAM1,BCAR1,BCL2L1,BECN1,BIN3,BIRC6,BOD1,BORA,BRCC3,BRSK2,BTC,BUB3,CABLES1,CABLES2,CALM1,CALM2,CALM3,CAT,CCDC124,CCNB1,CCND1,CCND2,CCND3,CCNE1,CCNG1,CCNG2,CCNK,CCNT1,CCNT2,CCNY,CCP110,CCSAP,CD2AP,CDC123,CDC14A…
GO:0006998	1.15942e-05	4.22395	33.7816	49	57	nuclear envelope organization	GO_BP	AKAP8L,ANKLE2,BANF1,CHMP1A,CHMP1B,CHMP2A,CHMP2B,CHMP3,CHMP4B,CHMP4C,CHMP5,CHMP6,CHMP7,CTDNEP1,DCTN1,DMPK,EMD,LEMD2,LEMD3,LMNA,LPIN1,NDEL1,NEK6,NEMP1,NSFL1C,NUP155,NUP93,PAFAH1B1,PARP11,PRKCA,RCC1,REEP3,REEP4,SIRT2,SPAG4,SPAST,SUN1,SUN2,TARDBP,TMEM170A,TMEM43,TOR1A,TOR1AIP1,TOR1B,UBE2I,UBXN2A,UBXN2B,VPS4A,ZMPSTE24_x000D_
GO:2001234	1.26957e-05	1.9052	124.39	154	210	negative regulation of apoptotic signaling pathway	GO_BP	AATF,ACAA2,ACKR3,ACVR1,AKT1,ARHGEF2,ARMC10,ARRB2,ASAH2,AVP,BAG5,BAX,BCL2,BCL2L1,BCL2L2,BDNF,BID,BIRC6,BMP4,BOK,CAAP1,CCAR2,CD44,CD74,CDKN2D,CFLAR,CLU,COL2A1,CREB3,CREB3L1,CSF2,CSNK2A1,CSNK2A2,CTNNA1,CTNNB1,CTTN,CX3CL1,CXCL12,DDX3X,DNAJA1,ELL3,ENO1,EYA2,EYA3,FIGNL1,FXN,GATA1,GATA4,GCLC,GCLM,GDNF,GHITM,GNAI2,GNAI3,GPX1,GRINA,GSK3B,GSTP1,HDAC1,HERPUD1,HIF1A,HMOX1,HSPA1A,HSPA1B,HSPB1,HTRA2,HTT,HYOU1,…
GO:0008154	1.31437e-05	2.24451	82.9123	107	140	actin polymerization or depolymerization	GO_BP	ABI1,ABI2,ABL1,ACTN2,ADD1,ADD2,ADD3,ALOX15,ARF6,ARFGEF1,ARHGAP18,ARHGAP35,ARHGAP40,ARHGAP6,ARPC1A,ARPC1B,ARPC2,ARPC3,ARPC4,ARPC5,ARPC5L,AVIL,BAG4,BAIAP2,BAIAP2L1,BAIAP2L2,BIN1,BRK1,C15orf62,CAPG,CAPZA1,CAPZA2,CAPZB,CCL21,CDC42EP1,CDC42EP2,CDC42EP3,CDC42EP4,CDC42EP5,CFL1,CFL2,COBL,CORO1A,CORO7,COTL1,CSF3,CTTN,CXCL12,CYFIP1,CYFIP2,DAAM2,DBN1,DBNL,DIAPH1,DIAPH2,DIAPH3,DLG1,DMTN,DSTN,ELN,ENAH,EPS8,ES…
GO:0032880	1.34084e-05	2.11012	93.2492	119	159	regulation of protein localization	GO_BP	AACS,AAK1,ABAT,ABCA12,ABCA2,ABCA7,ABHD17A,ABHD17B,ABHD17C,ABI3,ABLIM3,ACHE,ACSL3,ACSL4,ACTB,ACTN2,ADAM10,ADAM8,ADAM9,ADCY5,ADCYAP1,ADORA2A,AKAP5,AKT1,AKT2,ANKRD1,ANKRD13A,ANP32B,AP2B1,AP2M1,APBB1,APBB3,APC,APOE,APPL1,ARF6,ARFIP1,ARHGDIA,ARHGEF16,ARHGEF5,ARIH2,ARNTL,ASTN2,ATG13,ATP13A2,ATP2B4,ATP2C1,B3GAT3,B9D1,BAD,BAG3,BAG4,BAIAP3,BAP1,BBC3,BCAP31,BCAS3,BCL2,BCL2L1,BDNF,BICD1,BLK,BMP4,BNIP3L,BORA…
GO:0007272	1.37417e-05	2.24046	82.9723	107	140	ensheathment of neurons	GO_BP	ABCA2,ABCD1,ACER3,ADGRG6,AFG3L2,AKT1,AKT2,AMIGO1,ANK2,ARHGEF10,ATRN,B4GALT5,CD9,CLDN5,CLU,CNTN2,CNTNAP1,CST7,CTNNB1,CTSC,CYFIP1,DAG1,DEGS1,DHH,DICER1,DLG1,EGR2,EIF2AK3,EIF2B2,EIF2B4,EIF2B5,EPB41L3,ERBB2,ERCC2,FAM126A,FIG4,GAL3ST1,GALC,GNPAT,GPC1,HES5,HEXB,ID4,ILK,ITGAX,ITGB4,JAM3,KLK8,LGI4,LPIN1,MAG,MAL,MAL2,MALL,MARVELD1,MBP,MPZ,MTMR2,MTOR,MYRF,NAB1,NAB2,NCMAP,NCSTN,NDRG1,NF1,NKX6-2,NRG1,NSUN5,O…
GO:0034063	1.42048e-05	17.9095	16.0018	26	27	stress granule assembly	GO_BP	ATXN2,ATXN2L,BICD1,CIRBP,CSDE1,DDX3X,DDX6,DYNC1H1,EIF2S1,G3BP1,G3BP2,GRB7,LSM14A,MAPT,OGFOD1,PRKAA1,PRKAA2,PRRC2C,PUM2,RPS23,STYXL1,TIA1,UBAP2L,YTHDF1,YTHDF2,YTHDF3_x000D_
GO:0016310	1.43833e-05	2.22567	80.9783	105	139	phosphorylation	GO_BP	AAK1,AATK,ABI1,ABI2,ABL1,ABL2,ACSL1,ACTB,ACTN3,ACVR1,ACVR1B,ACVR2A,ACVR2B,ACVRL1,ADAM10,ADAM17,ADAM8,ADAM9,ADAR,ADARB1,ADCK1,ADCK2,ADCK5,ADCYAP1,ADK,ADM2,ADNP,ADORA1,ADORA2A,ADPGK,ADRA2C,ADRB2,AFAP1L2,AGER,AGK,AIDA,AJUBA,AK1,AK2,AK3,AK4,AK5,AK7,AK8,AKAP13,AKAP8,AKAP8L,AKAP9,AKT1,AKT1S1,AKT2,AKT3,AKTIP,ALDH18A1,ALDOA,ALDOC,ALK,ALPK2,ALPK3,ALS2,AMBRA1,AMH,ANKLE2,ANKRD54,APC,APLNR,APOA1,APOE,APP,ARA…
GO:0032502	1.53147e-05	1.30624	653.386	720	1137	developmental process	GO_BP	AAMDC,AAMP,AATF,AATK,ABAT,ABCA1,ABCA12,ABCA2,ABCA3,ABCA5,ABCB6,ABCD1,ABHD2,ABHD5,ABI1,ABI2,ABI3,ABL1,ABL2,ABLIM1,ABT1,ACADM,ACADVL,ACAP3,ACAT1,ACD,ACER3,ACHE,ACIN1,ACKR3,ACO1,ACO2,ACOX1,ACP5,ACP6,ACSL3,ACSL4,ACTA1,ACTA2,ACTB,ACTBL2,ACTC1,ACTG1,ACTG2,ACTL6A,ACTL9,ACTN1,ACTN2,ACTN3,ACTN4,ACTR2,ACVR1,ACVR1B,ACVR2A,ACVR2B,ACVRL1,ADAM10,ADAM12,ADAM15,ADAM17,ADAM19,ADAM8,ADAM9,ADAMTS1,ADAMTS12,ADAMTS15…
GO:0001558	1.57608e-05	1.83399	135.402	166	229	regulation of cell growth	GO_BP	ABL1,ACVR1B,ACVRL1,ADAM10,ADAM15,ADAM17,ADIPOR1,ADNP,ADNP2,AKT1,ANAPC2,APOE,ARHGAP4,ARHGEF11,ARMC12,ATAD3A,AVP,BAP1,BARHL2,BCAR1,BCL11A,BCL2,BCL6,BDKRB1,BDNF,BMPR2,BRAT1,BST2,CAMK2D,CAPRIN2,CAV3,CCAR2,CCDC85B,CDA,CDC42,CDC73,CDH4,CDHR2,CDK11A,CDK11B,CDK5,CDK5R1,CDKL5,CDKN1A,CDKN1B,CDKN2A,CDKN2AIP,CDKN2D,CHPT1,CIB1,CISH,CLSTN1,CLSTN3,CRKL,CRLF3,CRYAB,CSNK2A1,CTDP1,CTTN,CXCL12,CXCL16,CYBA,CYFIP1,CY…
GO:0090630	1.65698e-05	2.45847	67.5632	89	114	activation of GTPase activity	GO_BP	ABR,ADPRH,AKT2,APC2,ARHGAP24,ARHGAP25,ARHGAP29,ARHGAP42,ARHGEF10,ARHGEF16,ARHGEF19,ARHGEF5,BCAS3,BCR,CCDC125,CCL21,CORO1C,CRK,CRKL,DOCK7,ECT2,EPHA2,EVI5,EVI5L,FOXJ1,GARNL3,GMIP,GRTP1,NDEL1,NEDD9,NTF3,PIP5K1A,PTK2B,RABGAP1L,RALGAPA1,RALGAPA2,RALGAPB,RANGAP1,RAP1GAP,RAP1GAP2,RASGRF1,RCC2,RHOG,RUNDC1,SCRIB,SGSM2,SGSM3,SIPA1,SIPA1L1,SIPA1L2,SIPA1L3,SLC27A4,SYDE1,SYDE2,TAX1BP3,TBC1D1,TBC1D10A,TBC1D10B…
GO:0071243	1.68102e-05	Inf	12.4459	21	21	cellular response to arsenic-containing substance	GO_BP	ATF3,ATF4,CPEB2,DAXX,DDX3X,DHX36,GSTO1,GSTO2,HMOX1,HNRNPA1,HSF1,MAPK13,MKNK2,MYC,PPIF,SLC38A2,UROS,VCP,ZC3H12A,ZFAND1,ZFAND2A_x000D_
GO:0006082	1.70687e-05	1.33308	569.546	631	961	organic acid metabolic process	GO_BP	AACS,AADAT,AASDHPPT,AASS,ABAT,ABCC1,ABCC10,ABCD1,ABCD3,ABCD4,ABHD10,ABHD12,ABHD14B,ABHD2,ABHD3,ABHD5,ABHD6,ACAA1,ACAA2,ACACA,ACAD10,ACAD8,ACAD9,ACADM,ACADSB,ACADVL,ACAT1,ACAT2,ACBD4,ACBD5,ACCS,ACLY,ACMSD,ACO1,ACO2,ACOT1,ACOT2,ACOT7,ACOT8,ACOX1,ACOX2,ACOX3,ACSF2,ACSF3,ACSL1,ACSL3,ACSL4,ACSL5,ACSM2A,ACSM2B,ACSS1,ACSS2,ACTN3,ACY1,ADH5,ADHFE1,ADI1,ADIPOR1,ADIPOR2,ADPGK,AFMID,AGMAT,AGXT,AIG1,AKR1A1,AK…
GO:0031400	1.72148e-05	2.63127	58.9522	79	100	negative regulation of protein modification process	GO_BP	AASS,ABL1,ACER2,ADAR,ADARB1,ADORA2A,AIDA,AKT1,AKT1S1,APC,APOE,ARPP19,ARRB1,ARRB2,ATG14,ATG5,ATP2B4,BAG2,BAG5,BAK1,BAX,BCOR,BDKRB1,BEX4,BMP2,BMP4,BMP7,BOD1,BOD1L1,BUB3,CACTIN,CADM4,CALM1,CALM2,CALM3,CAMK2N1,CAMK2N2,CAMLG,CASP3,CAV1,CAV3,CBL,CBLB,CD109,CDC20,CDK5,CDK5RAP1,CDK5RAP2,CDK5RAP3,CDKN1A,CDKN1B,CDKN1C,CDKN2A,CDKN2B,CDKN2D,CDYL,CEBPA,CHMP6,CHORDC1,CHP1,CIB1,CNKSR3,CORO1C,CRKL,CRTAP,CRY2,CTB…
GO:0022604	1.74003e-05	2.12134	91.0672	116	154	regulation of cell morphogenesis	GO_BP	ABL1,ACTN4,ACTR2,AGO4,ALDOA,ANAPC2,ANKRD27,ANXA1,AP1AR,APOA1,ARAP1,ARC,ARHGAP18,ARHGAP35,ARHGEF18,ARHGEF7,ARMCX5-GPRASP2,ARPC2,ARPIN,ATP10A,BAIAP2,BAMBI,BCL11A,BCL9L,BHLHB9,BRWD1,BRWD3,BVES,C15orf62,C1QBP,CALR,CAMSAP1,CAPRIN1,CAPRIN2,CAPZB,CCL2,CD44,CDC42,CDC42EP1,CDC42EP2,CDC42EP3,CDC42EP4,CDC42EP5,CDC42SE1,CDC42SE2,CDKL5,CFDP1,CFL1,CIB1,CLDN3,CNTN2,CORO1A,CORO1B,CORO1C,CRK,CRKL,CSF1R,CUL7,CUX1,…
GO:0048762	1.74727e-05	1.79142	144.609	176	244	mesenchymal cell differentiation	GO_BP	ACVR1,ADAM15,ADIPOR1,AKNA,ALDH1A2,AMELX,AMER1,ANXA6,AXIN2,BAMBI,BCL2,BCL9L,BMP2,BMP4,BMP7,BMPR1A,CDC42,CDH2,CITED2,CLASP1,CLASP2,COL1A1,CORO1C,CTNNB1,CUL7,CYP26C1,DAB2,DAB2IP,DACT3,DAG1,DDX17,DDX5,DLG5,EDN1,EDNRB,EFNA1,EFNB1,ELL3,ENG,EPB41L5,ERBB4,EXT1,EZH2,FAM172A,FBXL17,FERMT2,FGF19,FGF8,FGFR1,FLNA,FN1,FOLR1,FOXA1,FOXC1,FOXC2,FUZ,GATA3,GCNT2,GDNF,GLIPR2,GREM1,GSK3B,HAND2,HDAC2,HEYL,HIF1A,HMGA2,…
GO:0007179	1.81606e-05	3.35353	41.3889	58	70	transforming growth factor beta receptor signaling pathway	GO_BP	ACVR1,ACVRL1,ADAM17,ADAM9,APPL1,APPL2,ARRB2,AXIN1,BAMBI,BCL9L,BMP2,BMPR1A,C20orf27,CAV1,CAV2,CAV3,CD109,CDH5,CDKN1C,CDKN2B,CHST11,CIDEA,CITED2,CLDN5,COL1A2,COL3A1,CREBBP,DAB2,DAND5,DKK3,DNM2,DUSP15,DUSP22,EID2,EMILIN1,ENG,EP300,FAM89B,FBN1,FBN2,FERMT1,FERMT2,FKBP1A,FLCN,FMOD,FNTA,FOLR1,FOS,FOXH1,FURIN,FUT8,GCNT2,GDF15,GDF5,GIPC1,GLG1,HIPK2,HPGD,HSP90AB1,HSPA1A,HSPA5,HTRA1,HTRA3,ID1,IL17F,IL17RD,I…
GO:0006900	1.92472e-05	4.83148	28.4336	42	48	vesicle budding from membrane	GO_BP	ANXA2,AP2M1,AP3B1,AP3D1,ARFGAP2,ARFGAP3,CHMP4B,CHMP4C,CHMP5,CHMP6,CHMP7,CSNK1D,CUL3,DNM1,FNBP1L,GBF1,GOLPH3,GOLPH3L,INSIG1,KLHL12,MAPK15,MIA3,PDCD6,PEF1,PICALM,PPP6C,PREB,PRKCI,RAB1A,RAB7A,RILP,S100A10,SAR1A,SAR1B,SCAP,SEC13,SEC16A,SEC23A,SEC23B,SEC24A,SEC24B,SEC24C,SEC24D,SEC31A,SEC31B,SLC2A4,SNAP91,SNX3,TBC1D20,TFG,TMED10,TMED2,TMED9,VAPA,VAPB,VPS4A,WASL_x000D_
GO:0000184	1.92888e-05	6.20259	23.7064	36	40	nuclear-transcribed mRNA catabolic process, nonsense-mediated decay	GO_BP	CASC3,CTIF,DCP1A,DCP1B,DCP2,DHX34,EIF3E,EIF4A3,ETF1,EXOSC10,GSPT1,GSPT2,HNRNPAB,MAGOH,MAGOHB,NBAS,NCBP1,NCBP2,PABPC1,PARN,PNRC2,PYM1,RBM8A,RNPS1,SECISBP2,SKIV2L,SMG1,SMG5,SMG6,SMG7,SMG8,SMG9,UPF1,UPF2,UPF3A,UPF3B_x000D_
GO:0030866	1.92888e-05	6.20259	23.7064	36	40	cortical actin cytoskeleton organization	GO_BP	AKAP11,ARF6,CALR,CDK5,DLG1,ECT2,EHD2,EPB41,EPB41L1,EPB41L2,EPB41L3,EZR,FHOD1,FHOD3,FMNL1,FMNL2,FMNL3,IKBKB,LCP1,LLGL1,LLGL2,NCKAP1,PDCD6IP,PLEC,PLEK,PLS1,RAB13,RACGAP1,RHOQ,ROCK1,ROCK2,RTKN,STRIP1,TLN1,TNF,VPS4A_x000D_
GO:0010564	1.93274e-05	1.42491	369.384	419	624	regulation of cell cycle process	GO_BP	ACVR1,ADAM17,ADAMTS1,AHCTF1,AICDA,AKT1,ALMS1,AMBRA1,ANAPC1,ANAPC11,ANAPC15,ANAPC4,ANAPC5,ANAPC7,ANKRD17,ANXA1,APBB1,APBB2,APC,APEX1,APP,APPL1,APPL2,ATF2,ATF5,ATM,ATP2B4,ATRIP,ATRX,AURKA,AURKAIP1,AURKB,AVEN,AXIN2,BABAM1,BAZ1B,BCL2,BCL2L1,BCL6,BECN1,BID,BIN1,BIRC6,BMP4,BMP7,BORA,BRCC3,BRD4,BRD7,BRSK1,BTC,BTN2A2,BUB3,CALM1,CALM2,CALM3,CALR,CASP2,CAV2,CCAR2,CCDC8,CCL2,CCNB1,CCND1,CCND2,CCND3,CCNG1,CC…
GO:0008360	1.96873e-05	2.12921	89.4916	114	151	regulation of cell shape	GO_BP	ALDOA,ANXA1,ARAP1,ARHGAP18,ARHGAP35,ARHGEF18,ATP10A,BAIAP2,BAMBI,BRWD1,BRWD3,BVES,C15orf62,CCL2,CDC42EP1,CDC42EP2,CDC42EP3,CDC42EP4,CDC42EP5,CDC42SE1,CDC42SE2,CFDP1,CORO1A,CRK,CSF1R,CYFIP1,DAG1,DAPK3,DIAPH1,DLC1,DLG1,DMTN,DNMBP,EPB41,EPB41L3,EPS8,EZR,F11R,F2,FAM171A1,FBLIM1,FERMT2,FES,FGD1,FGD3,FGD4,FGD6,FGR,FMNL1,FMNL2,FMNL3,FN1,FYN,GNA12,GNA13,HEXB,HPN,ITGA7,ITGB2,LIMD1,LPAR1,MARK2,MKLN1,MSN,MY…
GO:0050770	2.00372e-05	2.10965	91.2696	116	154	regulation of axonogenesis	GO_BP	ADNP,AMIGO1,ANAPC2,ARHGAP35,ARHGAP4,BDNF,BMPR2,BRSK1,BRSK2,CDH2,CDH4,CDK5,CDK5R1,CDKL5,CHN1,CNTN2,CXCL12,CYFIP1,DBN1,DBNL,DIP2B,DISC1,DIXDC1,DRAXIN,EFNA1,EFNA5,EIF4G2,EPHB2,FN1,GDI1,GOLGA4,GSK3B,IST1,KIF13B,L1CAM,LIMK1,LRP4,MACF1,MAG,MAP1B,MAP2K1,MAP3K13,MAP6,MAPT,MARK2,MBP,MEGF8,METRN,MT3,NDEL1,NEFL,NGF,NIN,NRP1,NTN1,PAFAH1B1,PAK1,PAK2,PAK3,PLXNA1,PLXNA3,PLXNB1,PLXNB2,PLXNB3,PLXNC1,PLXND1,POU4F2…
GO:0009135	2.04865e-05	2.65904	57.4754	77	97	purine nucleoside diphosphate metabolic process	GO_BP	ACTN3,ADPGK,AK1,AK2,AK3,AK4,AK5,ALDOA,ALDOC,APP,ARL2,ARNT,BAD,BPGM,CARD11,CASK,CBFA2T3,DDIT4,DHTKD1,DLG1,EIF6,ENO1,ENO2,ENO3,ENTPD2,ENTPD4,ENTPD5,EP300,FOXK1,FOXK2,GALK1,GAPDH,GAPDHS,GIT1,GPI,GUK1,HDAC4,HIF1A,HK1,HK2,HKDC1,IGF1,JMJD8,LDHA,MAGI3,MLXIPL,MPP1,MYC,NCOR1,NT5E,NUDT16,NUDT18,NUDT9,NUPR1,OGDH,OGDHL,OGT,PFKL,PFKM,PFKP,PGAM1,PGAM2,PGAM4,PGK1,PGM1,PKLR,PKM,PPARA,PRKAA1,PRKAA2,PRKAG1,PRKAG2,…
GO:0031098	2.11004e-05	3.20539	43.1469	60	73	stress-activated protein kinase signaling cascade	GO_BP	ADORA2B,AGER,AIDA,AMBP,ANKRD6,APP,ARHGEF6,ARL6IP5,ATF2,AXIN1,BIRC7,BMP2,BMP4,CARD9,CASR,CAV3,CCL19,CCL21,CCM2,CDC42,CDC42EP5,COPS5,CRKL,CRYAB,CYLD,DAB2IP,DACT1,DAXX,DIXDC1,DLG1,DNAJA1,DUSP1,DUSP10,DUSP15,DUSP16,DUSP22,DUSP3,EDA2R,EGFR,EIF2AK2,EMC10,EPHB1,ERCC6,EZR,F2RL1,FAS,FGF19,FKTN,FLT4,FOXO1,FZD7,GADD45A,GADD45B,GADD45G,GDF6,GPS1,GPS2,GRIK2,GSTP1,HACD3,HAND2,HDAC3,HIPK2,HIPK3,HMGB1,HRAS,IGBP1…
GO:0007507	2.12962e-05	1.63446	193.997	230	328	heart development	GO_BP	ACADM,ACTC1,ACTN2,ACVR1,ACVR2B,ACVRL1,ADAM15,ADAMTS1,ADAMTS9,ADAP2,ADGRG6,ADM,ADPRHL1,AHI1,AKAP13,ALDH1A2,ALPK2,ALPK3,ANK2,ANKRD1,ANKS6,AP1B1,AP2B1,APLN,APLNR,ARID2,ARL13B,ARRB2,ASB2,ASXL1,ATF2,ATG5,ATM,AXIN2,BASP1,BBS5,BBS7,BCOR,BICC1,BMP2,BMP4,BMP7,BMPR1A,BMPR2,BORCS8,BVES,C1orf127,C2CD3,CACYBP,CALR,CASP3,CASP7,CASP8,CAV3,CBY1,CC2D2A,CCDC103,CCDC40,CCM2,CCM2L,CDC42,CDKN1A,CDKN1B,CFC1B,CHD7,CITE…
GO:0006099	2.16508e-05	9.98938	18.3724	29	31	tricarboxylic acid cycle	GO_BP	ACO1,ACO2,CS,DHTKD1,DLAT,DLST,FH,IDH1,IDH2,IDH3A,IDH3B,IDH3G,IREB2,MDH1,MDH2,MRPS36,NNT,OGDH,OGDHL,PDHA1,PDHB,SDHA,SDHAF2,SDHB,SDHC,SDHD,SUCLA2,SUCLG1,SUCLG2_x000D_
GO:0035556	2.25977e-05	1.40885	373.775	424	646	intracellular signal transduction	GO_BP	ABCA1,ABCA7,ABI2,ABL1,ABL2,ABR,ACER2,ACKR2,ACKR3,ACTA2,ACTN3,ACTN4,ADAM8,ADAM9,ADAP2,ADCY2,ADCY3,ADCY5,ADCY6,ADCY7,ADCY9,ADCYAP1,ADGRB2,ADGRG1,ADGRG3,ADGRG6,ADGRL1,ADIPOR1,ADM,ADNP,ADORA1,ADORA2B,ADRA1B,ADRA1D,ADRA2C,ADRB2,AEN,AGER,AGO3,AHR,AIDA,AIFM1,AIP,AJUBA,AKAP11,AKAP12,AKAP13,AKAP5,AKIP1,AKR1C3,AKT1,AKT1S1,AKT2,AKT3,ALK,ALOX12B,ALOX15,ALS2,AMBP,AMOT,AMOTL1,AMOTL2,ANAPC15,ANK2,ANKRD1,ANKRD17…
GO:0055086	2.31572e-05	1.47878	297.774	342	503	nucleobase-containing small molecule metabolic process	GO_BP	AADAT,AASS,ABCD1,ABHD14B,ACACA,ACAT1,ACLY,ACMSD,ACOT1,ACOT2,ACOT7,ACOT8,ACOT9,ACSF2,ACSF3,ACSL1,ACSL3,ACSL4,ACSL5,ACSM2A,ACSM2B,ACSS1,ACSS2,ACTN3,ADAL,ADCY2,ADCY3,ADCY5,ADCY6,ADCY7,ADCY9,ADK,ADORA2B,ADPGK,ADSL,AFMID,AICDA,AK1,AK2,AK3,AK4,AK5,AK7,AK8,ALDH6A1,ALDOA,ALDOC,AMD1,AMDHD2,AMPD2,AMPD3,APOBEC2,APOBEC3A,APOBEC3B,APOBEC3C,APOBEC3D,APOBEC3F,APOBEC3H,APP,APRT,ARL2,ARNT,ASMTL,ASPDH,ATIC,ATP6V0C…
GO:0046031	2.33224e-05	2.76061	53.3394	72	90	ADP metabolic process	GO_BP	ACTN3,ADPGK,AK1,AK2,AK3,AK4,AK5,ALDOA,ALDOC,APP,ARL2,ARNT,BAD,BPGM,CBFA2T3,DDIT4,DHTKD1,EIF6,ENO1,ENO2,ENO3,ENTPD5,EP300,FOXK1,FOXK2,GALK1,GAPDH,GAPDHS,GIT1,GPI,HDAC4,HIF1A,HK1,HK2,HKDC1,IGF1,JMJD8,LDHA,MLXIPL,MYC,NCOR1,NT5E,NUDT9,NUPR1,OGDH,OGDHL,OGT,PFKL,PFKM,PFKP,PGAM1,PGAM2,PGAM4,PGK1,PGM1,PKLR,PKM,PPARA,PRKAA1,PRKAA2,PRKAG1,PRKAG2,PRKAG3,PSEN1,SIRT6,SLC2A6,SLC4A4,STAT3,TIGAR,TPI1,ZBTB20,ZBTB…
GO:0043414	2.50037e-05	1.62365	196.17	232	331	macromolecule methylation	GO_BP	AASS,ARID4A,ARID4B,ARMT1,ASH1L,ASH2L,ATF7IP,ATRX,AUTS2,BAZ2A,BCDIN3D,BCOR,BRD4,BTG2,CAMKMT,CARM1,CBLL1,CHTOP,CMTR1,CMTR2,COPRS,CREBBP,CTCF,CTNNB1,CTR9,CXXC1,DALRD3,DIMT1,DMAP1,DMRTC2,DNMT1,DNMT3A,DNMT3B,DOT1L,DPY30,EEF2KMT,EHMT1,EHMT2,EMG1,ETF1,EZH1,EZH2,FAM98A,FAM98B,FBL,FBLL1,FBXO11,FOS,FTSJ1,FTSJ3,GATA3,GATAD2A,GFI1,GSPT1,GTPBP3,HCFC1,HEMK1,HSD17B10,ICMT,IWS1,JARID2,JMJD4,KANSL1,KANSL2,KANSL3,…
GO:0045786	2.57775e-05	1.56139	229.359	268	387	negative regulation of cell cycle	GO_BP	ABL1,ACVR1,ADCYAP1,ALOX15B,ANAPC15,ANGEL2,APBB1,APBB2,APC,ATF2,ATF5,ATM,ATRIP,ATRX,AURKAIP1,AURKB,AVEN,BABAM1,BAZ1B,BCL2,BCL6,BMP2,BMP4,BMP7,BRCC3,BRD7,BRINP2,BRSK1,BTG2,BTG3,BTN2A2,BUB3,CASP2,CASP3,CCAR2,CCL2,CCNB1,CCND1,CCNG1,CCP110,CDC14B,CDC5L,CDC73,CDK2,CDK2AP2,CDK5,CDK5RAP1,CDK5RAP2,CDK5RAP3,CDK6,CDKN1A,CDKN1B,CDKN1C,CDKN2A,CDKN2B,CDKN2D,CDT1,CEBPA,CEP63,CHEK1,CHFR,CHMP2A,CHMP4C,CLOCK,CRADD…
GO:0008637	2.60936e-05	4.34574	30.1908	44	51	apoptotic mitochondrial changes	GO_BP	ACAA2,AKT1,ARRB2,ATF2,ATG3,AVP,BAD,BAK1,BAX,BBC3,BCL2,BCL2L1,BCL2L11,BCL2L2,BID,BIK,BLOC1S2,BMF,BNIP3,BNIP3L,BOK,CAMK2A,CCAR2,CHCHD10,CIDEB,CLU,DNM1L,ERBB4,EYA2,FAM162A,FIS1,FXN,GCLC,GCLM,GGCT,GHITM,GPX1,GSK3A,GSK3B,GZMB,HIP1R,HK2,HRK,HSPA1A,HSPD1,IFIT2,IGF1,LMNA,MAPK8,MFF,MLLT11,MOAP1,MTRNR2L5,MUL1,NAIF1,NDUFS1,NMT1,NOL3,OPA1,PARL,PDCD5,PINK1,PLA2G6,PLAUR,PLSCR3,PMAIP1,PPIF,PPP2CB,PRELID1,PSMD10…
GO:0030030	2.61269e-05	1.38689	413.253	465	703	cell projection organization	GO_BP	ABCC4,ABCD1,ABHD17B,ABI1,ABI2,ABI3,ABL1,ABL2,ABLIM1,ABLIM3,ACAP3,ACTB,ACTBL2,ACTN2,ACTR2,ACTR3,ADARB1,ADCY6,ADCYAP1,ADGRF1,ADM,ADNP,ADORA2A,AFG3L2,AGER,AGRN,AHI1,AIF1L,AJUBA,AK7,AKIRIN1,AKT1,ALCAM,ALK,ALKBH1,ALS2,AMIGO1,AMIGO3,ANAPC2,ANKRD27,ANO6,ANOS1,APBB1,APC,APLP1,APLP2,APOA4,APOE,APP,ARAP1,ARC,ARF1,ARF4,ARF6,ARFIP2,ARHGAP24,ARHGAP35,ARHGAP4,ARHGEF6,ARHGEF7,ARL13B,ARL3,ARMC12,ARMC9,ARMCX5-GPR…
GO:0030832	2.63326e-05	2.05602	94.2329	119	159	regulation of actin filament length	GO_BP	ACTN2,ADD1,ADD2,ADD3,ALOX15,ARF6,ARFGEF1,ARHGAP18,ARHGAP35,ARHGAP40,ARPC1A,ARPC1B,ARPC2,ARPC3,ARPC4,ARPC5,ARPC5L,AVIL,BAG4,BAIAP2,BAIAP2L1,BAIAP2L2,BIN1,BRK1,C15orf62,CAPG,CAPZA1,CAPZA2,CAPZB,CCL21,CDC42EP1,CDC42EP2,CDC42EP3,CDC42EP4,CDC42EP5,CFL2,CORO1A,COTL1,CSF3,CTTN,CXCL12,CYFIP1,CYFIP2,DAAM2,DBN1,DBNL,DLG1,DMTN,DSTN,ELN,EPS8,ESAM,EVL,F2RL1,FCHSD1,FCHSD2,FER,FHOD3,FLII,FMN1,GBA2,GRB2,GSN,HAX1…
GO:0032206	2.64659e-05	7.35755	20.7339	32	35	positive regulation of telomere maintenance	GO_BP	ACD,ATM,ATRX,AURKB,CCT2,CCT3,CCT4,CCT5,CCT6A,CCT7,CCT8,CTNNB1,DHX36,DKC1,ERCC1,FBXO4,GNL3,HMBOX1,HNRNPA1,HNRNPA2B1,HNRNPD,MAP2K7,MAP3K4,MAPK1,MAPK15,MAPK3,MAPKAPK5,NABP2,NAF1,NBN,NEK7,PARN,PML,PNKP,POT1,PPP1R10,PRKCQ,RAD50,RTEL1,SIRT6,SLX1A,SLX4,TCP1,TERF2,TNKS,TNKS2,XRCC5_x000D_
GO:0043484	2.66113e-05	6.0807	23.0347	35	39	regulation of RNA splicing	GO_BP	AHNAK,AHNAK2,AKAP17A,BRDT,C1QBP,CCNL1,CCNL2,CDK12,CELF1,CELF2,CELF3,CELF4,CELF5,CELF6,CIRBP,CLK2,CLK3,CLK4,CWC22,DAZAP1,DDX17,DDX5,DYRK1A,ERN1,ESRP2,FAM172A,FAM50A,FASTK,FMR1,FUS,FXR1,FXR2,GRSF1,HABP4,HMX2,HNRNPA1,HNRNPA2B1,HNRNPF,HNRNPH1,HNRNPH2,HNRNPH3,HNRNPK,HNRNPL,HNRNPLL,HNRNPU,HSPA1A,HSPA8,ILDR1,ILDR2,JMJD6,KHDRBS1,KHDRBS3,LARP7,MAGOH,MBNL1,MBNL2,MBNL3,METTL16,METTL4,NCBP1,NCL,NOVA1,NOVA2,N…
GO:0044088	2.71567e-05	4.33339	30.2256	44	51	regulation of vacuole organization	GO_BP	ADPRH,ANXA2,ATG2A,BECN1,CHMP4B,EHMT2,FEZ1,FEZ2,GRN,IFT20,LAPTM4B,LRRK2,LRSAM1,MOAP1,MTMR3,NUPR1,PHF23,PIKFYVE,PINK1,PIP4K2A,PIP4K2B,PIP4K2C,RAB1B,RAB3GAP1,RAB3GAP2,RAB5A,RALB,RNF5,SCARB2,SCFD1,SEC22B,SH3GLB1,SMCR8,SNX18,SNX30,SNX4,SNX7,TBC1D14,TMEM106B,TMEM39A,UBQLN2,ULK1,WDR45,WIPI1_x000D_
GO:0006406	2.74652e-05	3.58608	36.7449	52	62	mRNA export from nucleus	GO_BP	AGFG1,AKAP8L,ALKBH5,ALYREF,CHTOP,DDX19A,DDX19B,DDX39A,DDX39B,ENY2,FYTTD1,GLE1,HNRNPA2B1,IWS1,MCM3AP,NCBP1,NCBP2,NCBP3,NSUN2,NUP107,NUP155,NUP160,NUP214,NUP85,NUP88,NUP93,NXF1,NXT1,PABPN1,PCID2,POLDIP3,POLR2D,RAE1,RBM15B,SARNP,SETD2,SMG1,SMG5,SMG6,SMG7,SRSF3,SUPT6H,THOC1,THOC2,THOC3,THOC5,THOC6,THOC7,TPR,UPF1,UPF2,YTHDC1_x000D_
GO:0031532	2.76036e-05	3.28083	40.871	57	69	actin cytoskeleton reorganization	GO_BP	ABI3,ABL1,ABL2,ANTXR1,ANXA1,ARAP1,ARHGDIA,ASB2,ATP2C1,AUTS2,BAIAP2,BAIAP2L1,BAIAP2L2,BCAR1,BCAS3,BRSK2,CAPN10,CCL27,CD2AP,CDC42,CDC42BPA,CDC42BPB,CDC42BPG,CDK5,CLDN19,CLDN3,CSF1R,CSF3,CTTN,CXADR,DAPK3,DMTN,DTNBP1,EFS,EPS8,ESAM,EZR,F11R,FARP2,FER,FES,FLNA,GAB1,GRB2,GSN,HAX1,HRAS,MCU,MDK,MICALL2,MINK1,MKLN1,MYH9,NEDD9,NOTCH2,NRK,NRP1,NTF3,PAK1,PARVA,PARVB,PDGFRA,PDLIM4,PHACTR1,PHPT1,PIP5K1A,PLEC,PL…
GO:0034470	2.78546e-05	1.9833	101.254	127	172	ncRNA processing	GO_BP	ABT1,ADAR,ADAT1,ADAT2,AGO1,AGO2,AGO3,AGO4,ALKBH1,BCDIN3D,BMP4,BMS1,BOP1,BRIX1,BYSL,C1D,C9orf64,CDK5RAP1,CDKAL1,CHD7,CLP1,CTU1,CTU2,DALRD3,DCAF13,DDX1,DDX10,DDX17,DDX18,DDX21,DDX27,DDX3X,DDX49,DDX5,DDX51,DDX52,DDX54,DDX56,DGCR8,DHX37,DICER1,DIMT1,DIS3,DKC1,DPH3,DPH3P1,DROSHA,DTWD2,DUS1L,DUS2,DUS3L,EBNA1BP2,EGFR,EIF4A3,EIF6,ELAC1,ELAC2,ELP3,ELP4,ELP5,EMG1,ERCC2,ERI1,ERI2,ERI3,ESF1,ESR1,EXOSC1,EXOSC…
GO:0016242	2.81757e-05	Inf	11.8488	20	20	negative regulation of macroautophagy	GO_BP	AKT1,BECN1,CHMP4B,CLEC16A,EHMT2,FEZ1,FEZ2,HMOX1,LRRK2,LZTS1,MTOR,NPC1,NRBP2,NUPR1,PHF23,PIK3CA,PINK1,POLDIP2,QSOX1,RNF41,RUBCN,SCFD1,SEC22B,SMCR8,SMG1,TIGAR,TMEM39A,TP53,TSC1,TSC2,UBQLN4,USP30,USP36_x000D_
GO:0048025	2.83848e-05	Inf	11.8532	20	20	negative regulation of mRNA splicing, via spliceosome	GO_BP	C1QBP,CELF4,DYRK1A,HNRNPA2B1,HNRNPK,PCBP4,PTBP1,RBM10,RBM42,RBMX,RNPS1,SAP18,SFSWAP,SRSF10,SRSF12,SRSF4,SRSF6,SRSF7,SRSF9,U2AF2_x000D_
GO:0031122	2.88277e-05	4.71347	27.8473	41	47	cytoplasmic microtubule organization	GO_BP	AXIN1,CAMSAP1,CAMSAP2,CAMSAP3,CAV3,CCDC13,CCDC88A,CCDC88B,CEP120,CEP126,CHP1,CIB1,CLASP1,CLIP1,CLIP2,CLIP3,CLIP4,CRIPT,DCTN1,DLG1,DST,DVL1,DYNC1H1,EZR,HOOK1,HOOK2,HOOK3,IFT172,KIF19,KPNB1,LIMK2,MAPT,NUMA1,PAFAH1B1,PCM1,PLK3,RAB11A,RHOA,SLAIN2,SLK,STMN3,TPPP,TUBG1,TUBG2,TUBGCP2,TUBGCP3,TUBGCP4,TUBGCP5,TUBGCP6,WDR73_x000D_
GO:0070304	2.93063e-05	2.2018	79.4164	102	134	positive regulation of stress-activated protein kinase signaling cascade	GO_BP	AGER,ANKRD6,APP,ARL6IP5,AXIN1,BIRC7,BMP2,BMP4,CARD9,CCL19,CCL21,CDC42,DAB2IP,DIXDC1,DUSP15,DUSP22,EDA2R,EIF2AK2,EMC10,F2RL1,FGF19,FLT4,FZD7,GADD45A,GADD45B,GADD45G,GDF6,HAND2,HIPK2,HMGB1,HRAS,IGFBP6,KLHDC10,LTBR,LYN,MAP2K7,MAP3K10,MAP3K11,MAP3K3,MAP3K4,MAP3K5,MAP4K2,MAPK8IP1,MAPK8IP3,MAPKBP1,MBIP,MFHAS1,MID1,MINK1,MTURN,MYD88,NOD2,PDCD10,PJA2,PRMT1,PTK2B,PYCARD,RASSF2,RB1CC1,RELL1,RELL2,RIPK1,RIP…
GO:0051348	3.11066e-05	1.76912	140.951	171	238	negative regulation of transferase activity	GO_BP	ABL1,ADAR,ADARB1,ADORA2A,AIDA,AJUBA,AKT1,AKT1S1,APC,APOE,BAG2,BAG5,BMP2,BMP4,BMP7,BUB3,CAMK2N1,CAMK2N2,CASP3,CAV1,CAV3,CBL,CBLB,CDC20,CDK5RAP1,CDK5RAP2,CDK5RAP3,CDKN1A,CDKN1B,CDKN1C,CDKN2A,CDKN2B,CDKN2D,CEBPA,CHMP6,CHORDC1,CHP1,CORO1C,COX11,CSK,DAB2IP,DBNDD1,DBNDD2,DNAJA1,DTNBP1,DTX3L,DUSP1,DUSP10,DUSP16,DUSP22,DUSP3,DUSP7,DVL1,EIF4A2,EPHB2,ERRFI1,FBXO7,GADD45A,GADD45B,GBA,GGNBP2,GNAQ,GPRC5A,GSK3…
GO:0032981	3.16124e-05	3.75413	34.3743	49	58	mitochondrial respiratory chain complex I assembly	GO_BP	ACAD9,BCS1L,COA1,FOXRED1,ND1,ND2,ND5,ND6,NDUFA1,NDUFA10,NDUFA11,NDUFA12,NDUFA13,NDUFA2,NDUFA3,NDUFA5,NDUFA6,NDUFA8,NDUFA9,NDUFAB1,NDUFAF1,NDUFAF2,NDUFAF3,NDUFAF4,NDUFAF5,NDUFAF7,NDUFB1,NDUFB10,NDUFB11,NDUFB2,NDUFB3,NDUFB4,NDUFB5,NDUFB6,NDUFB7,NDUFB8,NDUFB9,NDUFC1,NDUFS1,NDUFS2,NDUFS3,NDUFS4,NDUFS5,NDUFS7,NDUFS8,OXA1L,TIMM21,TMEM126A,TMEM126B_x000D_
GO:0045937	3.36906e-05	1.33324	525.096	582	886	positive regulation of phosphate metabolic process	GO_BP	ABI1,ABL1,ACSL1,ACSL3,ACVR1,ACVR2A,ACVR2B,ACVRL1,ADAM17,ADAM8,ADAM9,ADCYAP1,ADNP,ADORA1,ADORA2B,ADRA2C,ADRB2,AFAP1L2,AGER,AJUBA,AKAP13,AKAP9,AKT1,AKT2,AKTIP,ALK,ALS2,AMBRA1,ANKLE2,APLNR,APOC2,APP,ARAF,ARHGEF2,ARHGEF5,ARL2BP,ARNT,ARRB1,ARRB2,ATF2,ATG14,ATM,ATP2B4,AVP,AXIN1,AXIN2,AXL,BAD,BAG4,BCAR3,BCL10,BCL2,BDNF,BMP2,BMP4,BMP7,BMPR1A,BMPR2,BORA,BRAF,BRAT1,BTBD10,BTC,C3,CAB39,CAB39L,CACUL1,CALCA,C…
GO:0043001	3.40801e-05	9.65061	17.7749	28	30	Golgi to plasma membrane protein transport	GO_BP	ACSL3,AMN,ARFRP1,ATP2C1,BBS1,BBS2,BLZF1,CLN3,CNST,CSK,GGA1,GGA2,GGA3,GOLGA4,GOLGA7,GOLPH3,GOLPH3L,GOPC,KIF13A,KRT18,LYPLA1,MACF1,NSF,OPTN,PKDCC,PREPL,RAB10,RAB26,RAB31,RAB34,RSC1A1,SEC16A,SPTBN1,SYS1,VAMP2,VAMP3,VAMP5_x000D_
GO:0036258	3.43198e-05	9.64405	17.7798	28	30	multivesicular body assembly	GO_BP	CHMP1A,CHMP1B,CHMP2A,CHMP2B,CHMP3,CHMP4B,CHMP4C,CHMP5,CHMP6,CHMP7,HGS,IST1,PDCD6IP,RAB11A,SNF8,STAM,STAM2,TSG101,VPS25,VPS28,VPS36,VPS37A,VPS37B,VPS37C,VPS37D,VPS4A,VPS4B,VTA1_x000D_
GO:0007264	3.47228e-05	3.74524	33.5305	48	57	small GTPase mediated signal transduction	GO_BP	ABCA1,ABI2,ABL1,ABL2,ABR,ADGRG1,AKAP13,ALS2,AMOT,APOA1,APOC3,APOE,ARAP1,ARF6,ARFGAP1,ARFGEF1,ARFGEF2,ARFGEF3,ARFIP2,ARHGAP1,ARHGAP10,ARHGAP12,ARHGAP17,ARHGAP18,ARHGAP19,ARHGAP21,ARHGAP23,ARHGAP24,ARHGAP25,ARHGAP26,ARHGAP27,ARHGAP29,ARHGAP31,ARHGAP32,ARHGAP33,ARHGAP35,ARHGAP4,ARHGAP40,ARHGAP42,ARHGAP5,ARHGAP6,ARHGAP9,ARHGDIA,ARHGEF1,ARHGEF10,ARHGEF10L,ARHGEF11,ARHGEF12,ARHGEF17,ARHGEF18,ARHGEF19,A…
GO:0043065	3.49891e-05	1.58175	208.684	245	353	positive regulation of apoptotic process	GO_BP	ABL1,ADAM8,ADAMTSL4,ADM,ADORA2A,AIFM1,AKAP12,AKR1C3,ALDH1A2,ALDH1A3,ANKRD1,ANO6,ANXA1,APAF1,APBB1,APC,ARHGEF7,ARL6IP5,ARRB2,ATF2,ATF3,ATF4,ATF6,ATG7,ATM,B4GALT1,BACE1,BAD,BAK1,BAX,BBC3,BCAP31,BCL10,BCL2L11,BCL6,BCLAF1,BECN1,BID,BIN1,BLK,BMF,BMP2,BMP4,BMP7,BNIP3,BNIP3L,BOK,BRMS1,C1QBP,C3orf38,CALHM2,CALM2,CAMK1D,CAMK2A,CAMK2D,CAPN10,CAPN2,CASP2,CASP3,CASP6,CASP8,CASP9,CAV1,CCAR1,CCAR2,CCL2,CD274,C…
GO:0006413	3.5654e-05	16.6271	14.7808	24	25	translational initiation	GO_BP	ABCE1,AGO2,ALKBH1,ATF4,BZW1,BZW2,CDC123,COPS5,CSDE1,CTIF,DDX1,DDX3X,DENR,DHX29,DHX33,DNAJC3,EIF1,EIF1AD,EIF1AX,EIF1AY,EIF1B,EIF2A,EIF2AK1,EIF2AK2,EIF2AK3,EIF2AK4,EIF2B1,EIF2B2,EIF2B3,EIF2B4,EIF2B5,EIF2D,EIF2S1,EIF2S2,EIF2S3,EIF3A,EIF3B,EIF3C,EIF3D,EIF3E,EIF3F,EIF3G,EIF3H,EIF3I,EIF3J,EIF3K,EIF3L,EIF3M,EIF4A1,EIF4A2,EIF4B,EIF4E1B,EIF4E2,EIF4E3,EIF4EBP1,EIF4EBP2,EIF4G1,EIF4G2,EIF4G3,EIF4H,EIF5,EIF5B…
GO:0051960	3.84094e-05	1.5019	260.77	301	440	regulation of nervous system development	GO_BP	ACTR2,ADNP,AGRN,AKT1,AMIGO1,AMIGO2,AMIGO3,ANAPC2,ANKRD27,APPL2,ARHGAP4,ARMCX5-GPRASP2,ARNTL,ASCL2,ASIC2,B2M,BAIAP2,BDNF,BHLHB9,BHLHE40,BHLHE41,BIN1,BMP2,BMP7,BMPR1A,BMPR2,CAPRIN1,CAPRIN2,CDH4,CDK5,CDK5R1,CDKL5,CDKN2B,CERS2,CHD7,CLCF1,CLSTN1,CLSTN2,CLSTN3,CST7,CTDSP1,CTNNA1,CTNNB1,CTSC,CUL7,CUX1,CX3CL1,CXCL12,CYFIP1,DAAM2,DAG1,DBN1,DBNL,DHX36,DICER1,DIP2B,DISC1,DIXDC1,DKK1,DLG1,DLG5,DLL3,DLL4,DLX2…
GO:1903747	3.98167e-05	4.23453	29.633	43	50	regulation of establishment of protein localization to mitochondrion	GO_BP	ABLIM3,ARIH2,ATG13,BAG3,BAG4,BAP1,BBC3,BNIP3L,CSNK2A2,DNAJA1,FBXW7,GSK3A,GZMB,HAX1,HPS4,HTRA2,HUWE1,LMAN1,LRRK2,MAPK8,MAPT,MICALL2,NMT1,NPEPPS,PARL,PDCD5,PINK1,PRKAA1,RAC2,RHOU,RNF31,SAE1,SH3GLB1,SREBF1,SREBF2,TOMM7,UBE2D3,UBE2J2,UBE2L3,UBL4B,UBL5,USP36,VPS11_x000D_
GO:0032212	4.15554e-05	7.11922	20.1504	31	34	positive regulation of telomere maintenance via telomerase	GO_BP	ACD,ATM,AURKB,CCT2,CCT3,CCT4,CCT5,CCT6A,CCT7,CCT8,CTNNB1,DKC1,FBXO4,HMBOX1,HNRNPA1,MAP2K7,MAP3K4,MAPK1,MAPK15,MAPK3,MAPKAPK5,NAF1,NEK7,PARN,PNKP,POT1,PRKCQ,TCP1,TNKS,TNKS2,XRCC5_x000D_
GO:0061025	4.30698e-05	1.99087	96.6035	121	163	membrane fusion	GO_BP	AKT2,ANKFY1,ANKRD27,ANXA1,ANXA2,ARL8B,ATP13A2,BET1,BET1L,BLOC1S6,BNIP1,C16orf92,C2CD5,CAV2,CD9,CHMP2B,CHMP3,CHP1,CLN3,CORO1A,CPLX1,CPLX2,CPLX3,CTSL,DCSTAMP,DNM1L,DYSF,EEA1,FER1L5,FOLR1,FOLR3,GAS6,GNAI3,GOSR1,GOSR2,GRIK5,HUWE1,HYAL2,MFN1,MYOF,NAPA,NAPG,NKD2,NSF,NSFL1C,OTOF,PIKFYVE,PIP4K2A,PIP4K2B,PLA2G5,PLEKHM1,PRRT2,RAB13,RAB20,RAB34,RAB3A,RAB7A,RAB8A,RAB8B,RABEP1,RABIF,ROPN1B,SAMD9,SEC22B,SERPIN…
GO:0007492	4.32184e-05	2.89743	46.2274	63	78	endoderm development	GO_BP	ARC,BMP4,BMPR1A,BPTF,CDC73,COL12A1,COL4A2,COL5A1,COL5A2,COL6A1,COL7A1,COL8A1,CTNNB1,CTR9,DKK1,DUSP1,DUSP2,DUSP4,DUSP5,EPB41L5,EXT1,FGF8,FN1,GATA4,GATA6,HDAC1,HMGA2,HNF1B,HOXC11,HSBP1,ITGA4,ITGA5,ITGA7,ITGAV,ITGB2,ITGB5,KIF16B,LAMA3,LAMB1,LAMC1,LDB1,LEO1,MED12,MESP1,MIXL1,MMP14,MMP15,MMP2,NOG,NOTCH1,PAF1,PAX9,PELO,POU5F1,RTF1,SETD2,SMAD2,SMAD3,SMAD4,SOX17,SOX7,VTN,ZFP36L1_x000D_
GO:0031333	4.38459e-05	3.6861	33.7486	48	57	negative regulation of protein-containing complex assembly	GO_BP	ADD1,ADD2,ADD3,AIDA,ANKRD27,ARFGEF1,ARHGEF7,AVIL,BIRC2,CAPG,CAPZA1,CAPZA2,CAPZB,CARD8,CDC42,CDH5,CLIP3,CLU,CPTP,CRBN,CRYAB,CTNNBIP1,DACT1,DDX3X,DKK1,DMTN,DNAJC15,DYRK1A,EML2,EP300,EPS8,FHOD3,FKBP4,FLII,GBA,GSK3B,GSN,HDAC6,HIP1R,HMGB1,HSF1,HSPA5,IMPACT,ISL1,JAM3,KANK1,KANK3,LCMT1,LDLRAD4,LMO4,MAPRE1,MEFV,MKKS,MYADM,NLRC3,PARK7,PEX5,PFN1,PFN2,PFN4,PMEPA1,PPM1A,PRKCD,PRKCZ,PRRT2,PTGER4,PYDC2,RAF1,RD…
GO:0051028	4.48038e-05	3.33392	37.8781	53	64	mRNA transport	GO_BP	AAAS,AGFG1,AHCTF1,AKAP8L,ALKBH5,ALYREF,ARC,BICD2,CETN2,CHTOP,DDX19A,DDX19B,DDX39A,DDX39B,DHX9,EIF5A,EIF5A2,ENY2,FMR1,FYTTD1,G3BP2,GLE1,HNRNPA1,HNRNPA1L2,HNRNPA2B1,HNRNPA3,HSF1,IGF2BP2,IGF2BP3,IWS1,KHSRP,LRPPRC,MCM3AP,MVP,MYO1C,NCBP1,NCBP2,NCBP3,NDC1,NPIPA1,NSUN2,NUP107,NUP153,NUP155,NUP160,NUP188,NUP205,NUP214,NUP35,NUP37,NUP43,NUP50,NUP54,NUP58,NUP62,NUP85,NUP88,NUP93,NUTF2,NXF1,NXT1,PABPN1,PARP…
GO:0098781	4.54145e-05	3.67718	33.7816	48	57	ncRNA transcription	GO_BP	ATRX,BRF1,CC2D1A,CDK7,CELF3,DDX11,DEDD,ELL,ELL2,ELL3,GTF3A,GTF3C1,GTF3C2,GTF3C3,GTF3C4,GTF3C5,GTF3C6,ICE1,ICE2,IPPK,LARP7,MEPCE,MTOR,NCL,NIFK,NOL11,NPM3,PIH1D1,POLR1B,POLR1E,POLR2L,PWP1,RPAP2,SIRT7,SMARCA4,SMARCB1,SNAPC1,SNAPC2,SNAPC3,SNAPC4,SNAPC5,SPIN1,TAF1B,TCOF1,TP53,USPL1,ZC3H8,ZNF143_x000D_
GO:0030097	4.61278e-05	1.36822	423.551	474	716	hemopoiesis	GO_BP	ABI1,ABL1,ACIN1,ACP6,ACTN1,ACVR1B,ACVR2A,ADAM17,ADAM8,ADAR,ADD2,ADGRG3,AGER,AGPAT5,AICDA,AIRE,ALAS1,AMBRA1,ANKLE1,ANKRD54,ANXA1,ANXA2,AP3B1,AP3D1,APP,ARID4A,ARIH2,ARMC5,ARMC6,ARNT,ASH2L,ASXL1,ATF2,ATF4,ATG5,ATM,ATP6AP1,ATXN1L,AXL,AZI2,B2M,BAD,BAK1,BATF,BATF2,BATF3,BAX,BCL11B,BCL2,BCL3,BCL6,BCR,BLK,BLNK,BLOC1S2,BMP4,BPGM,BRD1,BTN2A2,BVES,C12orf29,C17orf99,C1QC,CARD11,CASP3,CASP8,CASP9,CBFA2T3,CBFB…
GO:0090670	4.79273e-05	Inf	11.2605	19	19	RNA localization to Cajal body	GO_BP	CCT2,CCT3,CCT4,CCT5,CCT6A,CCT7,CCT8,DCP2,DKC1,EXOSC10,NAF1,NHP2,NOP10,PARN,RUVBL1,RUVBL2,SHQ1,TCP1,WRAP53_x000D_
GO:0090672	4.79273e-05	Inf	11.2605	19	19	telomerase RNA localization	GO_BP	CCT2,CCT3,CCT4,CCT5,CCT6A,CCT7,CCT8,DCP2,DKC1,EXOSC10,NAF1,NHP2,NOP10,PARN,RUVBL1,RUVBL2,SHQ1,TCP1,WRAP53_x000D_
GO:0006511	4.84402e-05	1.92452	101.863	127	174	ubiquitin-dependent protein catabolic process	GO_BP	ADRM1,AGAP3,AGTPBP1,AKT1,AMFR,ANAPC1,ANAPC11,ANAPC4,ANAPC5,ANAPC7,ANKIB1,ANKRD9,ANKZF1,APPBP2,ARAF,AREL1,ARIH1,ARIH2,ARMC8,ARNTL,ARRB1,ARRB2,ARRDC1,ASB2,ASCC2,ASCC3,ATE1,ATXN3,AUP1,AURKA,AXIN1,BAG5,BAG6,BAP1,BBS7,BCAP31,BFAR,BIRC2,BTRC,C17orf97,C18orf25,CACUL1,CALR,CAMLG,CANX,CAV1,CAV3,CBFA2T3,CBL,CCAR2,CCDC22,CCDC47,CD2AP,CDC16,CDC20,CDC23,CDC27,CDK2,CEBPA,CHFR,CHMP1A,CHMP1B,CHMP2A,CHMP2B,CHMP3,…
GO:0032870	4.9465e-05	1.6074	187.251	221	317	cellular response to hormone stimulus	GO_BP	ABHD2,ACACA,ACSL1,ACTN2,ACVR1,ADCY6,ADIPOR1,ADIPOR2,AGRP,AGTRAP,AHCYL1,AIFM1,AKAP8,AKR1C3,AKT1,AKT2,ANXA1,AP3S1,APC,APEX1,APPL1,APPL2,APRT,AQP1,ARID1A,ARID5A,ARNTL,ASIP,ASS1,ATP1A1,ATP1A2,ATP2B1,BAIAP2,BAIAP2L1,BBS2,BCAR1,BCAR3,BCAS3,BCL2L11,BMP4,BMP7,BRD8,C2CD5,CA2,CALCOCO1,CALR,CAMK2A,CAPN10,CARM1,CASP9,CAV1,CAV2,CBX3,CCND3,CDK4,CFLAR,CLOCK,CNOT1,CNOT2,CPEB2,CPS1,CRK,CRY2,CSH2,CSHL1,CSK,CTSB,CT…
GO:1905475	4.95615e-05	2.11551	81.744	104	138	regulation of protein localization to membrane	GO_BP	ABI3,ACSL3,ACTB,ADAM10,AKAP5,AKT1,AKT2,AP2B1,AP2M1,APPL1,ARF6,ARHGEF16,ATP2B4,ATP2C1,BBC3,BCL2L1,C2CD5,CD81,CDH2,CDK5,CDK5R1,CHP1,CIB1,CLIP3,CLN3,CLTC,CNPY4,CNST,CRIPT,CRKL,CSK,DAB2,DAG1,DLG1,DLG4,DMTN,EGFR,EPHA2,EPHB2,ERBB2,EZR,FIS1,FYN,GBP1,GDI1,GOPC,GPC1,GPC4,GPC6,GRIPAP1,GSN,GZMB,HECTD1,HPCA,HRAS,INPP5K,IQSEC2,ITGA3,ITGB1,ITGB2,KCNE1,KIF5B,LDLRAP1,LGALS3,LRP1,LRP4,LYPLA1,LZTFL1,MAPK8,MFF,MIEF…
GO:0050793	5.05343e-05	1.32464	516.619	572	880	regulation of developmental process	GO_BP	AAMDC,ABCA1,ABCA12,ABCA5,ABI2,ABI3,ABL1,ACIN1,ACTN3,ACTN4,ACTR2,ACVR1,ACVR1B,ACVR2A,ACVR2B,ACVRL1,ADAM10,ADAM12,ADAM8,ADAM9,ADAMTS1,ADAMTS12,ADAMTS7,ADAMTS9,ADCK1,ADD1,ADGRB2,ADGRL1,ADIPOR1,ADM,ADM2,ADNP,ADRA2C,ADRB1,ADRB2,AFG3L2,AGER,AGGF1,AGO1,AGO2,AGO4,AGRN,AHI1,AJAP1,AKIRIN1,AKT1,AKT3,ALDOA,ALK,ALOX15B,ALPK2,AMBRA1,AMELX,AMH,AMIGO1,AMIGO2,AMIGO3,AMOT,ANAPC2,ANGPTL4,ANGPTL7,ANKH,ANKLE1,ANKRD17…
GO:0009895	5.24227e-05	1.83321	118.259	145	200	negative regulation of catabolic process	GO_BP	ACTN3,ADORA1,AKT1,ALAD,ALK,ANGEL2,ANXA2,APOC3,ATG7,ATP13A2,ATP2B4,ATRAID,AXIN2,AZIN1,AZIN2,BAG5,BAG6,BANP,BCL2,BECN1,BMF,BSCL2,CAMLG,CBFA2T3,CCAR2,CDK5RAP3,CHMP4B,CIDEA,CIRBP,CLEC16A,CNR1,CPTP,CRTC3,CSDE1,CSNK2A1,CSNK2A2,CST3,CTSA,CYP51A1,DAB2IP,DAP,DDIT4,DDRGK1,DEDD,DFFA,DHX34,DHX36,DHX9,DKC1,DND1,EFNA1,EGFR,EHMT2,EIF3H,EIF4ENIF1,EIF4G1,EIF4G2,ELAVL1,F8A2,F8A3,FEZ1,FEZ2,FHIT,FLNA,FMR1,FOXK1,FOXK…
GO:0032869	5.45308e-05	2.655	51.4819	69	87	cellular response to insulin stimulus	GO_BP	ADIPOR1,AKT1,AKT2,AP3S1,APC,APPL1,APPL2,APRT,ATP2B1,BAIAP2,BAIAP2L1,BCAR1,BCAR3,C2CD5,CAPN10,CAV2,CCND3,CDK4,CFLAR,CPEB2,CYFIP1,DENND4C,DNAI1,ECHDC3,EEF2K,EIF4EBP2,ENPP1,ERRFI1,ESRRA,FER,FFAR3,FOXC2,FOXO1,FOXO4,GAB1,GCLC,GHRHR,GNAI2,GOT1,GPR21,GRB10,GRB2,GSK3A,GSK3B,HDAC5,HDAC9,IDE,IGF1R,IGF2,IGFBP1,INHBB,INPP5K,INSIG1,INSIG2,IRS1,IRS2,KANK1,KAT2B,LPIN1,LPIN2,LPIN3,LPL,MYC,MYO1C,MYO5A,NCK1,NCOA5,…
GO:0009628	5.68355e-05	1.36069	424.988	475	721	response to abiotic stimulus	GO_BP	ABAT,ABCA4,ABCA7,ABCB1,ABHD12,ACAA2,ACADM,ACADVL,ACTA1,ACTG1,ACTN4,ACTR5,ACVRL1,ADAM15,ADAM17,ADAM8,ADM,ADORA1,ADRB1,ADRB2,ADSL,AEN,AGER,AGRP,AGTRAP,AIFM1,AJUBA,AK4,AKAP12,AKAP9,AKR1B1,AKT1,AKT2,ALAD,ALKBH5,ANGPTL4,ANKRD1,ANXA1,APAF1,APP,APPL2,AQP1,AQP10,AQP2,AQP3,AQP5,ARHGEF2,ARNT,ARNT2,ARRB2,ARSB,ASCL2,ASIC2,ATF2,ATF4,ATG7,ATM,ATP1A2,ATP1B1,ATP2B1,ATP2B4,ATP6AP1,ATP6V0A2,ATP6V0D1,ATP6V1A,ATP6V1…
GO:0006281	5.91609e-05	1.65167	164.651	196	279	DNA repair	GO_BP	ABL1,ACTB,ACTL6A,ACTR2,ACTR5,ACTR8,ALKBH1,ALKBH2,ANKLE1,AP5S1,AP5Z1,APEX1,APEX2,APLF,APTX,ARID2,ASCC1,ASCC2,ASCC3,ASF1A,ATM,ATRIP,ATRX,ATXN3,AXIN2,BABAM1,BACH1,BCCIP,BOD1L1,BRCC3,BRD8,BTG2,CCDC117,CDC14B,CDC5L,CDCA5,CDK2,CDK7,CDK9,CDKN2D,CEBPG,CEP164,CETN2,CHAF1A,CHAF1B,CHD1L,CHEK1,CHRNA4,CIB1,CINP,COMMD1,CSNK1E,CUL4A,CUL4B,DCLRE1A,DCLRE1B,DCLRE1C,DDB1,DDB2,DDX1,DDX11,DEK,DHX9,DMAP1,DOT1L,DTX3L,E…
GO:0043154	5.9421e-05	2.85118	45.6348	62	77	negative regulation of cysteine-type endopeptidase activity involved in apoptotic process	GO_BP	ADORA2A,AKT1,AQP1,ARL6IP1,ARRB2,AVP,BCL2L12,BIRC2,BIRC3,BIRC5,BIRC7,CAAP1,CARD16,CD44,CDKN2D,CRYAB,CSNK2A1,DDX3X,DHCR24,DNAJB6,DPEP1,FNIP1,GAS6,GPI,GPX1,IGBP1,LAMTOR5,MAGEA3,MAP2K5,MICAL1,MT3,NLE1,NOL3,NR4A1,PAK2,PARK7,PAX2,PIH1D1,PLAUR,POR,PRDX3,PRDX5,RAF1,RAG1,RFFL,RNF34,RPS6KA1,RPS6KA3,SFN,SFRP2,SH3RF1,SIAH2,SNCA,SRC,THBS1,TNF,TNFAIP8,TNFSF14,TRIAP1,USP47,VEGFA,XIAP_x000D_
GO:0006611	6.64175e-05	4.96794	24.2861	36	41	protein export from nucleus	GO_BP	AHCYL1,ANKLE1,ANP32B,BAG3,CALR,CAMK1,CCHCR1,CDK5,CHP1,CSE1L,CTDSPL2,DESI1,DUSP16,EGR2,EMD,FRAT1,GAS6,GSK3B,HSPA9,NUP214,NUTF2,NXT1,PARK7,PKD1,PPM1A,PRKACA,PTPN11,PTPN14,RAN,RANBP17,RANBP3,RANGAP1,RAPGEF3,RBM22,SFN,SIRT7,SMURF1,SP100,STRADA,STRADB,STYX,TCF7L2,TGFB1,TPR,TXN,UHMK1,XPO1,XPO4,XPO5,XPO6,XPO7,YWHAE_x000D_
GO:0009967	6.97185e-05	1.27519	668.749	730	1135	positive regulation of signal transduction	GO_BP	AAK1,ABCA7,ABL1,ACKR3,ACTA2,ACTN4,ACVR1,ACVR1B,ACVR2A,ACVR2B,ACVRL1,ADAM17,ADAM8,ADAM9,ADAMTS3,ADCYAP1,ADGRG1,ADIPOR1,ADORA1,ADORA2A,ADORA2B,ADRA1B,ADRA1D,ADRA2C,ADRB2,AFAP1L2,AGER,AGO3,AGPAT1,AGPAT2,AJUBA,AKAP12,AKAP13,AKR1C3,AKT3,ALK,ALOX12B,ALOX15,ALOX15B,ALS2,AMER1,ANKRD1,ANKRD17,ANKRD6,APAF1,APOA1,APOE,APOL3,APP,APPL2,ARHGEF3,ARHGEF5,ARL6IP5,ARMC9,ARNT,ARNTL,ARRB1,ARRB2,ASXL1,ASXL2,ATF3,ATF6…
GO:1900182	7.16729e-05	2.9095	43.2467	59	73	positive regulation of protein localization to nucleus	GO_BP	AKT1,BAG3,CARD10,CCT2,CCT3,CCT4,CCT5,CCT6A,CCT7,CCT8,CD2AP,CDK5RAP3,DKC1,DMAP1,DTX3L,ECT2,EIF2AK3,F2,FERMT2,FLNA,FYN,GLIS2,HDAC3,HSP90AB1,HYAL2,IPO5,JUP,KAT7,LAMTOR5,LARP7,LIF,LIMK2,MAPK14,MAVS,MCRS1,MEPCE,NGFR,NMD3,ORMDL3,PARK7,PARP1,PARP9,PIK3R1,PIK3R2,PINX1,PRKCD,PRKD1,PSEN1,RAN,RBM22,SESN2,SHH,SMAD3,SMO,SRC,STK11,TARDBP,TCP1,TERT,TESK1,TFRC,TGFB1,TPR,TRIM28,TRIM8,UBR5,WWTR1,YAP1,ZC3H12A,ZPR1_…
GO:0042254	7.19706e-05	9.1183	16.4714	26	28	ribosome biogenesis	GO_BP	AATF,ABCE1,ABT1,BMS1,BOP1,BRIX1,BYSL,C1D,C1QBP,CHD7,CUL4A,CUL4B,DCAF13,DDX10,DDX17,DDX18,DDX21,DDX27,DDX31,DDX3X,DDX49,DDX51,DDX52,DDX54,DDX56,DHX29,DHX30,DHX37,DIMT1,DIS3,DKC1,DROSHA,EBNA1BP2,EIF2A,EIF4A3,EIF6,EMG1,ERAL1,ERCC2,ERI1,ERI2,ERI3,ESF1,EXOSC1,EXOSC10,EXOSC2,EXOSC3,EXOSC4,EXOSC5,EXOSC6,EXOSC7,EXOSC8,EXOSC9,FASTKD2,FBL,FBLL1,FCF1,FRG1,FTSJ3,GAR1,GEMIN4,GLUL,GNL2,GNL3L,GPATCH4,GTF2H5,GTF…
GO:0046330	7.24563e-05	2.46453	56.8953	75	96	positive regulation of JNK cascade	GO_BP	AGER,ANKRD6,APP,AXIN1,BIRC7,CARD9,CCL19,CCL21,CDC42,DAB2IP,DIXDC1,DUSP15,DUSP22,EDA2R,F2RL1,FGF19,FLT4,FZD7,GADD45A,GADD45B,GADD45G,HIPK2,HMGB1,HRAS,LTBR,MAP2K7,MAP3K10,MAP3K11,MAP3K5,MAP4K2,MAPK8IP1,MAPK8IP3,MAPKBP1,MBIP,MFHAS1,MINK1,MTURN,MYD88,NOD2,PJA2,PTK2B,PYCARD,RASSF2,RB1CC1,RIPK1,RIPK2,SDCBP,SEMA3A,SERPINF2,SH3RF1,SH3RF2,SH3RF3,STK3,TAOK1,TAOK2,TAOK3,TIRAP,TLR3,TLR4,TNF,TNFRSF19,TNIK,TPD…
GO:0045859	7.28349e-05	1.59086	186.152	219	315	regulation of protein kinase activity	GO_BP	ABI1,ABL1,ACSL1,ACTB,ACVR2B,ADAM17,ADAM8,ADAM9,ADAR,ADARB1,ADCYAP1,ADNP,ADORA1,ADORA2A,ADRA2C,ADRB2,AFAP1L2,AGER,AIDA,AJUBA,AKAP13,AKT1,AKT1S1,ALS2,ANKRD54,APC,APOE,APP,ARHGEF5,ATP2B4,AXIN1,AXIN2,BCCIP,BMP2,BMP4,BMP7,BMPR1A,BMPR2,BORA,BTC,C5AR1,CAB39,CAB39L,CACUL1,CALCA,CALM1,CALM2,CALM3,CAMK1,CAMK2N1,CAMK2N2,CAMKK1,CAMKK2,CARD10,CARD14,CASP3,CAV1,CAV3,CBL,CBLB,CCDC88A,CCL19,CCL21,CCNB1,CCND1,CCN…
GO:1901983	7.79036e-05	3.38155	34.9532	49	59	regulation of protein acetylation	GO_BP	ARID5A,ARNTL,ARRB1,ATG5,AUTS2,BRD7,CAMK1,CHEK1,CTBP1,CTCF,DDX3X,DIP2A,DIP2B,EID1,FLCN,FOXP3,GATA3,GLYR1,GSK3B,HDAC2,HINT2,ISL1,IWS1,KAT2A,KAT5,KAT7,KMT2A,LIF,MAGEA2,MAPK3,MUC1,NFYA,NFYB,NFYC,NOC2L,PARK7,PAXIP1,PIH1D1,PIWIL2,PML,PPARGC1A,PRKAA1,PRKAA2,PYGO2,RAPGEF3,RPS6KA4,RUVBL2,SET,SETD5,SIN3A,SIRT1,SMAD4,SMARCB1,SNAI2,SNCA,SOX4,SPHK2,TADA2A,TADA2B,TAF7,TAOK1,TERF2IP,THAP7,TWIST1,WBP2,ZMPSTE24,Z…
GO:0050769	8.00527e-05	1.74527	131.57	159	222	positive regulation of neurogenesis	GO_BP	ACTR2,ADNP,AMIGO1,ANAPC2,ANKRD27,ARMCX5-GPRASP2,BAIAP2,BDNF,BHLHB9,BIN1,BMP2,BMPR2,CAPRIN1,CAPRIN2,CDH4,CDKL5,CLCF1,CTNNB1,CUL7,CUX1,CX3CL1,CXCL12,CYFIP1,DAG1,DBN1,DBNL,DHX36,DICER1,DISC1,DIXDC1,DMRTA2,EEF2K,EFNA5,EGR2,EIF4G2,ELL3,EPHB2,FBXO31,FBXW8,FN1,FZD3,GDI1,GFAP,GOLGA4,GSX2,HAP1,HDAC1,HDAC2,HIF1A,ID2,IL34,IL6,IL6ST,IST1,ITPKA,KDM1A,KHDC3L,L1CAM,LIF,LIG4,LIMK1,LRP8,LYN,MACF1,MAG,MAN2A1,MAP1B…
GO:0072595	8.00908e-05	Inf	10.6618	18	18	maintenance of protein localization in organelle	GO_BP	AKT1,ANKRD13C,ARL2,ARL2BP,CDK5,CHCHD10,CIZ1,GPAA1,GRIK5,HK1,HK2,HNRNPU,HSPA5,INSIG1,INSIG2,KDELR1,KDELR2,KDELR3,MORC3,OS9,PARK7,PDIA2,PINK1,PML,RANGAP1,RER1,SKP1,SP100,SUN1,SUN2,SUPT7L,SYNE1,TAF3,TAF8,TAPT1,TOPORS,TSPO,TXN_x000D_
GO:0018126	8.04428e-05	Inf	10.6644	18	18	protein hydroxylation	GO_BP	ASPH,CRTAP,EGLN1,EGLN2,EGLN3,ERO1A,FKBP10,HIF1AN,JMJD4,JMJD6,JMJD7,OGFOD1,P3H1,P3H2,P3H3,P3H4,P4HA1,P4HA2,P4HA3,P4HB,P4HTM,PLOD1,PLOD2,PLOD3,PRDX4,VIPAS39,VPS33B_x000D_
GO:0072583	8.46204e-05	8.96532	16.5856	26	28	clathrin-dependent endocytosis	GO_BP	AAK1,AP2A1,AP2A2,AP2B1,AP2M1,AP2S1,BMP2K,BTBD8,CANX,CLTA,CLTB,CLTC,DAB2,DGKD,DNAJC6,DNM2,FCHO1,FCHO2,FCHSD2,FNBP1L,GAK,GPR107,HIP1R,INPP5F,ITGA4,ITSN1,ITSN2,LMBRD1,NEU3,PICALM,PIK3CB,PIP5K1C,SCYL2,SGIP1,SIGLEC1,SLC9B2,SMAP1,SNAP91,TNK2,UBQLN2,UNC119,WASL_x000D_
GO:0055076	8.48893e-05	2.05211	82.3797	104	139	transition metal ion homeostasis	GO_BP	ABCB6,ABCB7,ACO1,ANKRD9,AP3B1,AP3D1,APP,ARF1,ATOX1,ATP13A2,ATP6AP1,ATP6V0A2,ATP6V0D1,ATP6V1A,ATP6V1G1,B2M,BDH2,BOLA2,BOLA2B,BTBD9,CCDC115,CCDC22,COMMD1,CUTC,CYB561,CYB561A3,CYBRD1,EIF2AK1,EPAS1,FBXL5,FLVCR1,FTH1,FTHL17,FTL,FXN,GLRX3,HAMP,HFE,HIF1A,HMOX1,HMOX2,HPX,HYAL2,IREB2,ISCU,LCN2,LTF,MT1A,MT1B,MT1E,MT1F,MT1G,MT1H,MT1M,MT1X,MT2A,MT3,MT4,MYC,NCOA4,NDFIP1,NEO1,NUBP1,PICALM,PRND,PRNP,SCARA5,SCO1…
GO:0090090	8.56008e-05	2.03358	84.1577	106	142	negative regulation of canonical Wnt signaling pathway	GO_BP	AMER1,AMFR,ANKRD6,APC,APC2,APOE,AXIN1,AXIN2,BICC1,BMP2,CAV1,CBY1,CDH2,CHD8,CSNK1A1,CSNK1A1L,CTHRC1,CTNNB1,CTNNBIP1,CTNND1,CYLD,DAB2,DAB2IP,DACT1,DACT3,DDIT3,DKK1,DKK3,DKKL1,DRAXIN,EGR1,EMD,FERMT1,FOXO1,FOXO3,FRMD8,FUZ,FZD1,FZD4,FZD6,G3BP1,GLI1,GREM1,GSK3A,GSK3B,HDAC1,IGFBP1,IGFBP4,IGFBP6,INVS,ISL1,JADE1,KREMEN1,LATS1,LATS2,LIMD1,LMBR1L,LRP4,LZTS2,MAD2L2,MAPK14,MCC,MDK,MESP1,MLLT3,NKD1,NKD2,NKX2-5…
GO:0051092	8.68258e-05	1.96874	91.2696	114	154	positive regulation of NF-kappaB transcription factor activity	GO_BP	ADAM8,AGER,ALK,AMH,ANKRD42,APP,ARHGEF2,BCL10,CAMK2A,CARD11,CARD14,CARD16,CARD9,CAT,CAV1,CD40,CFLAR,CHUK,CIB1,CLOCK,CLU,CRNN,CX3CL1,DDRGK1,DHX33,DHX9,EDA,EDA2R,EIF2AK2,EP300,ERC1,FER,FLOT1,FLOT2,GREM1,HSPA1A,HSPA1B,IKBKB,IKBKG,IL1RAP,IRAK1,IRAK2,IRAK3,LAMTOR5,LGALS9,LTF,MALT1,MAP3K13,MAP3K7,MID2,MTDH,MYD88,NOD2,NPM1,NTSR1,PIDD1,PLA2G1B,PPIA,PRDX3,PRKCI,PRKCQ,PRKCZ,PRKD1,PRKD2,PSMA6,PYCARD,RBCK1,RE…
GO:1903362	8.68479e-05	6.74569	18.8651	29	32	regulation of cellular protein catabolic process	GO_BP	ABCA2,AGTPBP1,AKT1,ALAD,AMER1,ANKIB1,ANXA2,APOE,ARAF,ARIH1,ARIH2,ATP13A2,ATRAID,ATXN3,AURKA,AXIN1,BAG2,BAG5,BAG6,BBS7,BCAP31,BTRC,CAMLG,CAV1,CAV3,CBFA2T3,CCAR2,CCDC22,CD81,CDC20,CDK2,CDK5RAP3,CEBPA,CHFR,CLU,COMMD1,CSNK1A1,CSNK1D,CSNK1E,CSNK2A1,CSNK2A2,CTSC,DAB2,DAB2IP,DACT1,DDA1,DDRGK1,DESI1,DET1,DISC1,DNAJB2,DVL1,EFNA1,EGF,EIF3H,EZR,F8A2,F8A3,FAF1,FBXL5,FBXO22,FBXW7,FBXW8,FHIT,FMR1,FURIN,FZR1,GA…
GO:0032922	8.89598e-05	2.97062	40.8935	56	69	circadian regulation of gene expression	GO_BP	AHR,ARNTL,ARNTL2,ATF4,BHLHE40,BHLHE41,CIART,CLOCK,CRY2,CSNK1D,CSNK1E,EGR1,GFPT1,HDAC1,HDAC2,HDAC3,HNF1B,HNRNPU,HUWE1,ID1,ID2,ID3,ID4,KDM2A,KDM5A,KMT2A,LGR4,MAGED1,MTA1,MYBBP1A,MYCBP2,NAMPT,NCOA2,NGFR,NOCT,NPAS2,NR1D1,NRIP1,NUDT12,OGT,PER1,PER3,PML,PPARA,PPARGC1A,PPP1CA,PPP1CB,PPP1CC,PRMT5,RAI1,RBM4B,RELB,SIRT1,TOP1,USP2,ZFHX3_x000D_
GO:0046777	8.94344e-05	1.80029	117.267	143	198	protein autophosphorylation	GO_BP	AAK1,AATK,ABL1,ACVR1B,AKT1,ALK,ATG101,ATG13,ATM,ATP13A2,AURKA,AURKB,CAD,CALM1,CALM2,CALM3,CAMK2A,CAMK2D,CAMKK2,CAV1,CDK12,CDK5,CDKL5,CHP1,CLK2,CLK3,CLK4,CSF1R,CSK,DAPK1,DAPK3,DDR1,DDX3X,DYRK1A,DYRK1B,EEF2K,EGFR,EIF2AK1,EIF2AK2,EIF2AK3,EIF2AK4,EIF2S1,ENG,ENPP1,EPHB1,EPHB4,ERBB2,ERBB4,ERN1,ERRFI1,FER,FES,FGFR1,FGFR4,FGR,FLT4,FYN,GPNMB,GREM1,GRK5,GSK3B,HTATIP2,IGF1R,IMPACT,IRAK1,IRAK3,JUN,LMTK2,LRRK…
GO:1903047	9.27118e-05	1.58805	181.044	213	307	mitotic cell cycle process	GO_BP	AAAS,ABCB1,ACVR1,ACVR1B,ADAM17,ADAMTS1,AKAP8,AKAP8L,AKT1,AMBRA1,ANAPC1,ANAPC11,ANAPC15,ANAPC4,ANAPC5,ANAPC7,ANKLE2,ANKRD17,ANXA1,APC,APEX1,APP,APPL1,APPL2,ARF1,ARHGEF10,ARL3,ARPP19,ATF2,ATM,ATRX,AURKA,AURKAIP1,AURKB,AVEN,BABAM1,BACH1,BANF1,BAZ1B,BCAT1,BCCIP,BCL2,BCL6,BECN1,BID,BMP4,BMP7,BOD1,BORA,BRCC3,BRD4,BRD7,BRSK1,BRSK2,BTC,BTN2A2,BUB3,CACUL1,CALM1,CALM2,CALM3,CAMK2A,CASP2,CAV2,CCDC57,CCDC61,…
GO:0097352	9.73182e-05	6.67105	18.9508	29	32	autophagosome maturation	GO_BP	ADRB2,ATG12,ATG14,ATG5,ATP2A2,BECN1,CALCOCO2,CALM1,CHMP1A,CHMP1B,CHMP2A,CHMP2B,CHMP3,CHMP4B,CHMP4C,CHMP5,CHMP6,CHMP7,CLEC16A,CLN3,EPG5,FYCO1,LAMP2,LIX1L,MAP1LC3A,MAP1LC3B,MAP1LC3B2,MAP1LC3C,MCOLN1,MFSD8,PHF23,PIK3C3,PIK3R4,RUBCN,SMCR8,SNAP29,SNAPIN,SNX14,STX17,TBC1D25,TECPR1,TMEM39A,TSG101,UBQLN1,UBQLN4,UVRAG,VAMP8,VCP,VMP1,VPS16,VPS33A_x000D_
GO:1903955	9.91704e-05	6.65872	18.9651	29	32	positive regulation of protein targeting to mitochondrion	GO_BP	ABLIM3,ARIH2,ATG13,BAP1,CSNK2A2,FBXW7,GSK3A,HPS4,HTRA2,HUWE1,MICALL2,NPEPPS,PDCD5,PINK1,PRKAA1,RAC2,RHOU,RNF31,SAE1,SH3GLB1,SREBF2,TOMM7,UBE2D3,UBE2J2,UBE2L3,UBL4B,UBL5,USP36,VPS11_x000D_
GO:0018279	9.92721e-05	15.1487	13.6312	22	23	protein N-linked glycosylation via asparagine	GO_BP	ALG8,B4GALNT2,DAD1,DDOST,DERL3,FUT8,MAGT1,MGAT1,MGAT2,MGAT5,NUDT14,OST4,OSTC,RPN1,RPN2,ST6GAL1,STT3A,STT3B,TUSC3,UBE2J1,UGGT1,UGGT2_x000D_
GO:0043968	9.92721e-05	15.1487	13.6312	22	23	histone H2A acetylation	GO_BP	ACTB,ACTL6A,BRD8,DMAP1,EP400,EPC1,EPC2,ING3,KAT5,MBTD1,MEAF6,MORF4L1,MORF4L2,MRGBP,MSL3,NAA40,RUVBL1,RUVBL2,SPHK2,TRRAP,VPS72,YEATS4_x000D_
GO:0001736	0.000100236	2.85709	42.6715	58	72	establishment of planar polarity	GO_BP	ABL1,ANKRD6,ARHGEF19,ASTN2,BRSK1,BRSK2,CDC42,CELSR1,CELSR2,CTHRC1,DAAM1,DAB2,DACT1,DKK1,DLG3,DVL1,DVL2,DVL3,ERBB4,EXOC5,FUZ,FZD1,FZD2,FZD3,FZD6,FZD7,GPC4,GPC6,IFT20,MED12,MKS1,MLLT3,NKD1,PAFAH1B1,PLEKHA4,PRICKLE1,PRICKLE2,PTK7,RAC1,RHOA,ROR1,RPGRIP1L,RYK,SAPCD2,SEC24B,SFRP2,SMURF1,SMURF2,SPEF1,TP63,TTC8,VANGL1,VANGL2,WDR1,WNT5A,WNT7A,WNT9B,ZNRF3_x000D_
GO:0120035	0.000100768	1.97523	87.813	110	149	regulation of plasma membrane bounded cell projection organization	GO_BP	ABHD17B,ABI2,ABI3,ABL1,ABL2,ACAP3,ACTR2,ACTR3,ADCY6,ADNP,AGRN,AKIRIN1,AKT1,ALK,AMIGO1,AMIGO3,ANAPC2,ANKRD27,APC,APOE,ARAP1,ARC,ARF6,ARHGAP24,ARHGAP35,ARHGAP4,ARHGEF7,ARMCX5-GPRASP2,ARPC2,ARPIN,ARSB,ATF1,ATG3,ATG5,ATMIN,ATP8B1,AUTS2,AVIL,B2M,BAG5,BAIAP2,BCAS3,BCL11A,BDNF,BHLHB9,BIN3,BMP7,BMPR2,BRK1,BRSK1,BRSK2,C15orf62,CAMK1,CAMK1D,CAMK2G,CAMSAP2,CAPRIN1,CAPRIN2,CAPZB,CARM1,CAV1,CBFA2T2,CCDC88A,CC…
GO:0051129	0.000100816	1.65504	151.818	181	258	negative regulation of cellular component organization	GO_BP	ABCA2,ABCA7,ABI3,ACAA2,ACD,ACVRL1,ADCK1,ADCY6,ADD1,ADD2,ADD3,AICDA,AIDA,AKT1,AMIGO3,ANAPC15,ANKRD13A,ANKRD13B,ANKRD13D,ANKRD27,ANTXR1,ANXA2,APC,APC2,APOA1,APOA4,APOC2,APOC3,APOE,ARAP1,ARF6,ARFGEF1,ARHGAP24,ARHGAP4,ARHGAP6,ARHGEF18,ARHGEF2,ARHGEF7,ARPIN,ARRB2,ATM,ATRX,ATXN2,ATXN7,AURKAIP1,AURKB,AVIL,AVP,B2M,BAG5,BAZ1B,BCAS3,BCL11A,BCL2L1,BCL2L2,BECN1,BIRC2,BMP4,BMP7,BNIP3,BOK,BUB3,CAMSAP1,CAMSAP2,…
GO:0009267	0.000101603	2.77449	44.3468	60	75	cellular response to starvation	GO_BP	AKR1C3,ASNS,ATF2,ATF3,ATF4,ATG14,ATG5,ATG7,BCL2,BECN1,BHLHA15,BMPR2,BRSK1,BRSK2,CDKN1A,CLEC16A,COMT,CPEB4,DAP,DEPDC5,DNAJC15,DSC2,EHMT2,EIF2AK2,EIF2AK3,EIF2AK4,EIF2S1,FADS1,FAS,FBXO22,FLCN,FNIP1,FOXA3,FOXO1,FOXO3,GABARAP,GABARAPL1,GABARAPL2,GAS2L1,GAS6,GBA,GCN1,GLUL,HNRNPA1,HSPA5,HSPA8,IFI16,IMPACT,INHBB,ITFG2,JMY,KLF10,KPTN,LAMP2,LRRK2,MAP1LC3A,MAP1LC3B,MAP1LC3B2,MAP1LC3C,MAP3K5,MAPK1,MAPK3,MAPK…
GO:0019637	0.000103342	1.40722	319.057	361	542	organophosphate metabolic process	GO_BP	AADAT,AASS,ABCA2,ABCA3,ABCD1,ABHD12,ABHD14B,ABHD16A,ABHD16B,ABHD3,ABHD4,ABHD5,ABHD6,ABHD8,ACACA,ACAT1,ACLY,ACMSD,ACOT1,ACOT2,ACOT7,ACOT8,ACOT9,ACP6,ACSF2,ACSF3,ACSL1,ACSL3,ACSL4,ACSL5,ACSM2A,ACSM2B,ACSS1,ACSS2,ACTN3,ADAL,ADCY2,ADCY3,ADCY5,ADCY6,ADCY7,ADCY9,ADK,ADORA2B,ADPGK,ADSL,AFMID,AGPAT1,AGPAT2,AGPAT3,AGPAT4,AGPAT5,AJUBA,AK1,AK2,AK3,AK4,AK5,AK7,AK8,AKR1A1,ALDOA,ALDOC,ALOX15,ALOX15B,AMPD2,AMPD…
GO:1990138	0.000104235	2.05403	79.9654	101	135	neuron projection extension	GO_BP	ABL1,ADNP,ALCAM,ANAPC2,APOE,ARHGAP4,AURKA,AUTS2,BARHL2,BCL11A,BMPR2,CDH4,CDK5,CDK5R1,CDKL5,CTNNB1,CTTN,CXCL12,CYFIP1,CYFIP2,DBN1,DBNL,DCLK1,DDR1,DIP2B,DISC1,DNM2,DPYSL2,DRAXIN,DVL1,EDN1,EDN2,EIF2AK4,EIF4G2,EMX1,FN1,GDI1,GOLGA4,GSK3B,HSP90AA1,HSP90AB1,IMPACT,IQGAP1,ITGA4,ITGB1,ITSN2,L1CAM,LAMB2,LIMK1,LLPH,MACF1,MAG,MAP1B,MAP3K13,MAPT,MEGF8,MT3,MUL1,NDEL1,NDN,NEDD4L,NKX6-1,NRCAM,NRN1,NRN1L,NRP1,NRP…
GO:0048813	0.000106279	2.76675	44.3971	60	75	dendrite morphogenesis	GO_BP	ABI1,ABI2,ABI3,ACTR2,ANAPC2,ANKRD27,ARC,ARMCX5-GPRASP2,BAIAP2,BHLHB9,BLOC1S6,BTBD3,CAPRIN1,CAPRIN2,CDC42,CDK5,CDK5R1,CDKL5,CELSR2,CFL1,CHRNA7,CHRNB2,CTNND2,CUL7,CUX1,DBN1,DBNL,DCDC2,DCLK1,DHX36,DIP2A,DLG4,DTNBP1,DVL1,EEF2K,EFNA1,EPHB1,EPHB2,FARP1,FBXO31,FBXW8,FYN,GORASP1,GSK3B,HDAC6,HPRT1,ID1,ITGB1,ITPKA,KIDINS220,KIF1A,KLF7,KNDC1,LRP4,LRP8,LRRK2,LZTS1,LZTS3,MAP6,MEF2A,MINK1,NEDD4,NEDD4L,NEUROG3,…
GO:0090316	0.000107662	2.27173	63.3235	82	107	positive regulation of intracellular protein transport	GO_BP	ABLIM3,AKAP5,AKT2,ANP32B,ARIH2,ATG13,B3GAT3,BAG3,BAP1,BBC3,BCAP31,BCAS3,C2CD5,CAMK1,CD81,CDC42,CDK5,CDK5R1,CEP131,CEP290,CHP1,CIB1,CSNK2A2,CTDSPL2,DMAP1,ECT2,EDEM1,EDEM2,EMD,ERBB2,ERGIC3,FBXW7,FIS1,FLNA,FYN,GAS6,GSK3A,GSK3B,GZMB,HDAC3,HPCA,HPS4,HRAS,HSP90AB1,HTRA2,HUWE1,HYAL2,ICE1,IPO5,ITGB2,JUP,MAPK14,MAPK8,MAVS,MFF,MICALL2,MIEF1,MIEF2,MTCL1,MYO1C,NMT1,NPEPPS,OAZ1,OAZ2,OAZ3,PCM1,PCNT,PDCD10,PDCD…
GO:0016055	0.000109816	2.84868	41.8314	57	71	Wnt signaling pathway	GO_BP	ABL1,ALPK2,AMER1,AMFR,AMOTL1,AMOTL2,ANKRD6,APC,APC2,APCDD1,APCDD1L,APOE,APP,ARHGEF19,ARNTL,ATP6AP2,ATP6V0C,AXIN1,AXIN2,BAMBI,BARX1,BCL7B,BCL9,BCL9L,BICC1,BMP2,BRD7,BTRC,C12orf43,CALCOCO1,CAPRIN2,CAV1,CBY1,CCAR2,CCND1,CCNE1,CCNY,CCNYL1,CD24,CDC42,CDC73,CDH2,CDH3,CDK14,CELA1,CELSR1,CELSR2,CHD8,COL1A1,CPE,CPZ,CSNK1A1,CSNK1A1L,CSNK1D,CSNK1E,CSNK1G2,CSNK1G3,CSNK2A1,CSNK2A2,CTDNEP1,CTHRC1,CTNNB1,CTNNBI…
GO:0048511	0.000113638	1.59181	176.02	207	297	rhythmic process	GO_BP	ADAMTS1,ADNP,ADORA1,ADORA2A,ADRB1,AGRP,AHR,AMH,ARNTL,ARNTL2,ARRB2,ASS1,ATF4,ATF5,ATG7,AXL,BHLHE40,BHLHE41,BLOC1S6,BTBD9,BTRC,C3orf70,CASP2,CASP3,CBX3,CCAR2,CDK5,CDK5R1,CHRNB2,CIART,CIPC,CLOCK,CREB1,CREBBP,CREM,CRTC1,CRY2,CSF2,CSNK1D,CSNK1E,CSNK2A1,CUL4A,CYP1B1,DBP,DDB1,DDX5,DHX9,DNM1L,DRD4,DYRK1A,EGR1,EGR2,ENOX2,EP300,ESR1,EZH2,F7,FBXL12,FBXL17,FBXL3,FBXL6,FBXW11,FBXW7,FOXO3,FZD4,GFPT1,GHRH,GHRHR…
GO:2000779	0.000119112	2.22981	65.1926	84	110	regulation of double-strand break repair	GO_BP	ACTB,ACTL6A,ACTR2,ARID2,BRD8,CHEK1,DDX11,DEK,DMAP1,DTX3L,EP400,EPC1,EPC2,ERCC6,FIGNL1,FUS,HELB,HMGA2,HSF1,ING3,KAT5,KDM1A,KHDC3L,KLHL15,KMT5B,KMT5C,MAD2L2,MAGEF1,MBTD1,MEAF6,MGMT,MMS19,MORF4L1,MORF4L2,MRGBP,NUDT16L1,OGG1,OTUB1,OTUB2,PARP1,PARP3,PARP9,PARPBP,PML,PNKP,POGZ,POT1,PPP4C,PPP4R2,PPP4R3B,PRKDC,RBBP8,RECQL5,RIF1,RMI2,RNF169,RPA2,RTEL1,RUVBL1,RUVBL2,SETD2,SETMAR,SIRT6,SIRT7,SLF2,SMCHD1,SPI…
GO:0030036	0.00012053	1.84017	104.081	128	177	actin cytoskeleton organization	GO_BP	ABI1,ABI2,ABI3,ABL1,ABL2,ABLIM3,ACTA1,ACTB,ACTBL2,ACTC1,ACTG1,ACTN1,ACTN2,ACTN3,ACTN4,ACTR2,ACTR3,ADD1,ADD2,ADD3,ADPRHL1,AIF1L,AKAP11,AKAP13,ALDOA,ALKBH4,ALMS1,ALOX15,AMOT,AMOTL1,AMOTL2,ANKRD1,ANTXR1,ANXA1,AP1AR,APOA1,AQP1,ARAP1,ARF1,ARF6,ARFGEF1,ARFGEF3,ARFIP1,ARFIP2,ARHGAP12,ARHGAP17,ARHGAP18,ARHGAP25,ARHGAP26,ARHGAP35,ARHGAP40,ARHGAP6,ARHGDIA,ARHGEF10,ARHGEF10L,ARHGEF11,ARHGEF17,ARHGEF18,ARHGE…
GO:1903317	0.000122947	2.91731	40.3009	55	68	regulation of protein maturation	GO_BP	ADAM8,ANGPTL8,ANXA2,ASTL,BAG2,BCL2L12,CARD16,CARD8,CAST,CDK20,CHAC1,CLEC3B,CLN3,CNTN2,CST7,CTSZ,ENO1,F12,GAS1,GLG1,GSN,HPN,IFT52,IL1R2,INPP5B,LDLRAD3,LPCAT3,LRRK2,MAGEA3,MMP14,MYH9,NKD2,NOL3,PLGRKT,PRKACA,PRKACB,PRNP,RHBDD1,RNF139,RPS6KA2,RUNX1,S100A10,SERPINE1,SERPINE2,SERPINF2,SNX12,SOX4,SPON1,SRC,TFR2,THBS1,TMEM59,TMEM98,TNP2,XIAP_x000D_
GO:0034198	0.000123252	3.93803	27.855	40	47	cellular response to amino acid starvation	GO_BP	ATF2,ATF3,ATF4,BECN1,CDKN1A,DAP,DEPDC5,EIF2AK2,EIF2AK3,EIF2AK4,EIF2S1,FAS,FLCN,GCN1,IMPACT,ITFG2,KPTN,MAP1LC3A,MAP3K5,MAPK1,MAPK3,MAPK8,MIOS,MTOR,NPRL2,NPRL3,PRKD1,RNF152,RRAGA,RRAGB,RRAGC,SEH1L,SESN1,SESN2,SESN3,SH3GLB1,SLC38A2,SZT2,WDR24,WDR59_x000D_
GO:0051493	0.000127588	2.14605	69.5669	89	118	regulation of cytoskeleton organization	GO_BP	ABI2,ABI3,ABL1,ABL2,ACTG1,ACTN2,ADD1,ADD2,ADD3,AFAP1,AKAP13,AKAP9,ALMS1,ALOX15,AP1AR,APC,APC2,APOA1,ARAP1,ARF1,ARF6,ARFGEF1,ARFIP1,ARFIP2,ARHGAP17,ARHGAP18,ARHGAP35,ARHGAP40,ARHGAP6,ARHGDIA,ARHGEF10,ARHGEF10L,ARHGEF18,ARHGEF19,ARHGEF2,ARHGEF5,ARHGEF7,ARL2,ARL3,ARPC1A,ARPC1B,ARPC2,ARPC3,ARPC4,ARPC5,ARPC5L,ARPIN,ASAP3,ATAT1,ATXN7,AVIL,BAG4,BAIAP2,BAIAP2L1,BAIAP2L2,BCAS3,BICD1,BICD2,BIN1,BORA,BRK1,B…
GO:0016239	0.000129607	3.45158	31.9842	45	54	positive regulation of macroautophagy	GO_BP	ADRB2,AMBRA1,ATG2A,BAG3,BECN1,BNIP3,BNIP3L,CALCOCO2,DCN,FYCO1,GNAI3,GPSM1,HIF1A,HMOX1,HSPB8,HTT,IKBKG,LACRT,LARP1,LRSAM1,MAP3K7,MAPK3,MOAP1,NOD2,OPTN,PAFAH1B2,PINK1,PIP4K2A,PIP4K2B,PIP4K2C,PRKAA2,RAB3GAP1,RAB3GAP2,RALB,RIPK2,RNF31,SCOC,SESN1,SESN2,SESN3,SH3GLB1,SIRT1,SLC25A4,SLC25A5,SMCR8,SNX18,SNX30,SNX4,SNX7,SPTLC1,SPTLC2,SUPT5H,TBK1,TRIM13,TSC1,TSC2,ULK1,UVRAG,VDAC1,VPS13D,WAC,WDR45,WIPI1_x000…
GO:1901700	0.000130163	1.23771	808.965	873	1368	response to oxygen-containing compound	GO_BP	ABAT,ABCA1,ABCA12,ABCA2,ABCC1,ABHD2,ABL1,ABL2,ACACA,ACER2,ACHE,ACP5,ACSL1,ACTB,ACTN2,ACTR2,ACVR2B,ADAM15,ADAM17,ADAM9,ADAMTS13,ADCY2,ADCY3,ADCY5,ADCY6,ADCY7,ADH5,ADIPOR1,ADM,ADNP,ADNP2,ADRB2,AGAP3,AGER,AGRN,AGRP,AGTRAP,AHCYL1,AHR,AICDA,AIFM1,AKAP12,AKAP8,AKAP9,AKIRIN2,AKR1A1,AKR1C3,AKT1,AKT2,ALAD,ALDH1A2,ALK,AMIGO1,ANKRD1,ANKZF1,ANXA1,AP3S1,APC,APEX1,APLP1,APOA4,APOE,APP,APPL1,APPL2,APRT,APTX,AQP…
GO:0033059	0.000133663	8.61719	15.9952	25	27	cellular pigmentation	GO_BP	ABCB6,ANKRD27,AP1G1,AP1M1,AP3B1,AP3D1,ASIP,BBS2,BBS5,BBS7,BCL2,BLOC1S1,BLOC1S2,BLOC1S3,BLOC1S4,BLOC1S5,BLOC1S6,CD63,CDH3,DCTN2,DTNBP1,HPS1,HPS4,KIF13A,LYST,MKKS,MLPH,MYO5A,PIKFYVE,POMC,RAB11A,RAB11B,RAB17,RAB1A,RAB27A,RAB27B,RAB29,RAB32,RAB38,SHROOM3,SNAPIN,TRAPPC6A,VPS33A,VPS33B,ZEB2_x000D_
GO:0043923	0.000136625	Inf	10.0752	17	17	positive regulation by host of viral transcription	GO_BP	CCNT1,CDK9,CHD1,CTDP1,EP300,HPN,JUN,LEF1,NUCKS1,RRP1B,SMARCA4,SMARCB1,SNW1,SP1,TAF11,TFAP4,ZNF639_x000D_
GO:1903830	0.000136625	Inf	10.0752	17	17	magnesium ion transmembrane transport	GO_BP	CLDN16,CNNM2,CNNM4,MAGT1,MMGT1,MRS2,NIPA1,NIPA2,NIPAL1,NIPAL2,NIPAL3,NIPAL4,SLC41A1,SLC41A2,TUSC3,ZDHHC13,ZDHHC17_x000D_
GO:0016197	0.00013666	3.65376	29.5155	42	50	endosomal transport	GO_BP	ABCA1,ACAP2,ACTN2,AKAP5,ALMS1,ALS2,ANKFY1,ANKRD27,ANKRD50,ANXA8L1,AP3B1,AP3D1,AP5B1,AP5M1,AP5S1,AP5Z1,ARF6,ARFIP1,ARFRP1,ARHGAP1,ARL1,ARL4C,ARL8B,ATP6AP1,ATP9A,BAIAP3,BET1L,BLOC1S1,BLOC1S2,BLOC1S6,BTBD8,BVES,CALY,CCDC22,CCDC93,CHMP1A,CHMP1B,CHMP2A,CHMP2B,CHMP3,CHMP4B,CHMP4C,CHMP5,CHMP6,CHMP7,CLEC16A,CLN5,CLTC,CLTCL1,CMTM6,CORO1C,DCLK1,DCTN1,DENND1A,DENND1B,DENND1C,DENND2A,DENND5A,DPY30,EEA1,EHD1,…
GO:0050768	0.000138227	1.99485	82.9723	104	140	negative regulation of neurogenesis	GO_BP	APPL2,ARHGAP4,ASCL2,B2M,BMP7,BMPR1A,CDK5,CDK5R1,CDKN2B,CERS2,CTDSP1,CTNNA1,CTNNB1,DAAM2,DICER1,DIP2B,DLL3,DLX2,DNAJB11,DRAXIN,DUSP10,DYNLT1,EPHB2,F2,GDI1,GORASP1,HES5,HOOK3,ID1,ID4,IL6,KDM4A,LDLR,LIN28A,LRP4,MAG,MBP,MT3,NF1,NFATC4,NKX6-1,NKX6-2,NOG,NOTCH1,NR1D1,NRP1,NTN1,PAX6,PCM1,PITX3,PLXNA3,PPP3CA,PRTG,PSEN1,PTEN,PTPRS,RAPGEF2,REST,RNF10,RNF6,RTN4,RTN4R,RUFY3,RYK,SEMA3A,SEMA3B,SEMA3C,SEMA3E,SE…
GO:0010498	0.000146923	4.24956	24.6126	36	42	proteasomal protein catabolic process	GO_BP	AGAP3,AKT1,ALAD,AMFR,ANAPC1,ANAPC4,ANAPC5,ANAPC7,ANKIB1,ANKRD9,ANKZF1,APOE,APPBP2,ARAF,AREL1,ARIH1,ARIH2,ARMC8,ARNTL,ARRB1,ARRB2,ASB2,ASCC2,ASCC3,ATE1,ATXN3,AUP1,AURKA,AXIN1,BAG2,BAG5,BAG6,BBS7,BCAP31,BFAR,BIRC2,BRSK2,BTRC,CALR,CAMLG,CANX,CAV1,CBFA2T3,CCAR2,CCDC47,CD2AP,CDC16,CDC20,CDC23,CDC27,CDK2,CEBPA,CHFR,CLOCK,CLU,COMMD1,CRBN,CSNK1A1,CSNK1D,CSNK1E,CTNNB1,CUL1,CUL2,CUL3,CUL4A,CUL4B,CUL5,DAB2,…
GO:0048513	0.000148908	1.21603	940.679	1009	1613	animal organ development	GO_BP	AATK,ABAT,ABCA12,ABCA3,ABCB6,ABI1,ABI2,ABL1,ABLIM1,ABT1,ACADM,ACAT1,ACHE,ACIN1,ACO2,ACP5,ACP6,ACTA1,ACTA2,ACTB,ACTC1,ACTG2,ACTL6A,ACTN1,ACTN2,ACTN3,ACVR1,ACVR1B,ACVR2A,ACVR2B,ACVRL1,ADAM10,ADAM15,ADAM17,ADAM19,ADAM8,ADAM9,ADAMTS1,ADAMTS12,ADAMTS2,ADAMTS5,ADAMTS7,ADAMTS9,ADAP2,ADAR,ADARB1,ADD2,ADGRG1,ADGRG3,ADGRG6,ADGRL2,ADIPOR1,ADM,ADPRHL1,ADRB2,AGER,AGO4,AGPAT5,AGRN,AGTPBP1,AHI1,AICDA,AIMP2,AIRE…
[truncated: 2,228 more rows]

## Sheet: gostats.13131_up_podocyte_losar
GOID	Pvalue	OddsRatio	ExpCount	Count	Size	Term	GO_type	genes_x000D_
[truncated: 151 more rows]

## Sheet: gostats.13413_down_podocyte_los
GOID	Pvalue	OddsRatio	ExpCount	Count	Size	Term	GO_type	genes_x000D_
[truncated: 798 more rows]

## Sheet: gostats.13413_notreg_podocyte_l
GOID	Pvalue	OddsRatio	ExpCount	Count	Size	Term	GO_type	genes_x000D_
[truncated: 2,341 more rows]

[truncated: 1 more sheets: gostats.13413_up_podocyte_losar]
