# Supplementary material for: Unveiling Angiotensin II and Losartan-Induced Gene Regulatory Networks Using Human Urine-Derived Podocytes
Source: Int J Mol Sci. 2023 Jun 23;24(13):10551. doi: 10.3390/ijms241310551 (PMC10341883; doi:10.3390/ijms241310551)
Supplement: Supplementary file 1 [file ijms-24-10551-s001.zip › Supplementary Table S4_ full gene list.xlsx]

## Sheet: Tabelle1
podocyte_losartan	podocyte_x000D_	podocyte_ang2_24h	podocyte_losartan_ang2
PER3	TP73	TAS1R3	PAX7
C1orf94	THAP3	PRDM16	C1QA
PPP1R12B	SLC45A1	TP73	C1QB
NPPA	SLC25A33	THAP3	LCK
ZCCHC11	PRAMEF12	SLC25A33	FAM159A
PDZK1	PADI3	PRAMEF12	LCE2A
INSRR	KLHDC7A	PADI3	LCE6A
IGSF9	UBXN10	KLHDC7A	HSPA6
CD247	VWA5B1	UBXN10	GPR37L1
NID1	CELA3A	PDIK1L	GJC2
VSNL1	EPHA8	CEP85	NPPA
STARD7-AS1	EXTL1	GPR3	LRRC38
METAP1D	CNKSR1	IQCC	PIK3C2B
ANKAR	CEP85	CDCA8	CYP4B1
PDE11A	LIN28A	KCNQ4	C1orf61
DOCK10	GPR3	GUCA2B	TET3
ZNF619	IQCC	RIMKLA	DOCK10
TGM4	LCK	ATG4C	SMIM4
SMIM4	AZIN2	FOXD3	HGFAC
GP9	GJB5	CTH	ATOH1
ABI3BP	GJB4	IFI44L	PPARGC1B
PLSCR4	CDCA8	IFI44	LSM11
LIAS	BMP8A	EPHX4	OR14J1
N4BP2	ZNF684	KIAA1107	HCG22
C4orf26	RIMKLA	RWDD3	ELOVL2
EPHA5	CDC20	GPR88	HIST1H2BL
PLAC8	HPDL	PIFO	ZBTB22
SLC10A7	DMBX1	CD101	MYB-AS1
SFRP2	FAM159A	TTF2	UBD
NPR3	ACOT11	FAM46C	IKZF1
POLR3G	MROH7	PPIAL4A	TMEM130
LSM11	FOXD3	PPIAL4C	FAM180A
PDE4D	CACHD1	ECM1	CFTR
FAM153C	PDE4B	C1orf68	C7orf13
OR12D2	CTH	LCE1A	DOK2
OR12D1	IFI44L	S100A9	COL22A1
DCBLD1	IFI44	HCN3	ADAMTSL2
HIST1H2BL	GBP6	TSACC	KLF4
LINC00525	KIAA1107	NTRK1	WAS
PHTF2	GPR88	SLAMF7	ARMCX4
TMEM196	UBL4B	KLHDC9	DMD
RELN	PIFO	DDR2	ITIH2
PUS7	FAM46C	TBX19	TET1
NCAPG2	PPIAL4A	C1orf112	COL13A1
SLC7A2	ECM1	DNM3	CRTAC1
HEY1	CGN	AXDND1	ODF3
CCDC166	OAZ3	FAM163A	RTN4RL2
OR5C1	LCE2C	C1orf21	PELI3
BAAT	LCE2A	C1orf53	SYT12
POLA1	C1orf68	PPP1R12B	MYO7A
PAGE2B	LCE1A	OPTC	HEPHL1
PNMA3	S100A9	LINC00260	OR51E2
DMD	LOC101928034	NFASC	CSRP3
SLC38A5	NPR1	MFSD4	SSSCA1-AS1
PLAC1	TSACC	PFKFB2	CATSPER1
SLITRK4	NTRK1	CENPF	TMEM132B
PAGE5	SLAMF7	KCNK2	ARHGDIB
FAM208B	KLHDC9	MARC2	KRT78
CDHR1	RGS4	MARC1	SOX21
RTKN2	BRINP2	DISP1	SLC10A1
CRTAC1	AXDND1	SLC35F3	C14orf132
LHPP	C1orf53	NLRP3	PLD4
ADIRF-AS1	GPR37L1	PERM1	TMEM179
UBQLN3	LINC00260	TP73-AS1	C15orf53
SOX6	NFASC	HES2	ST20-AS1
KRT78	TMCC2	PIK3CD-AS2	DUOX2
TRPC4	MFSD4	PRAMEF13	UBAP1L
KBTBD7	TRAF3IP3	AKR7A3	CACNA1H
AKAP5	KCNK2	RHCE	CIITA
MIS18BP1	MARC1	AUNIP	MYLPF
WDR76	GJC2	NR0B2	ITGAL
CALML4	SLC35F3	MAP3K6	SLC12A3
CTRB1	NLRP3	PTAFR	CTRB1
CLDN6	TP73-AS1	CSF3R	PTX4
FANCA	HES2	RHBDL2	CDH8
ERVK13-1	PRAMEF13	SLFNL1	CTRB2
NEK8	LRRC38	GUCA2A	CTRL
ZNF594	AGMAT	ZMYND12	FAM27L
ASGR2	UQCRHL	SVBP	LHX1
RNF222	RHCE	CCDC163P	KRTAP9-7
ABCA8	AUNIP	TTC39A	TMC8
CDH7	MAP3K6	ZCCHC11	CCL3
FAM69C	PTAFR	ITGB3BP	CSH1
SCN1B	NKAIN1	FAM69A	BHMG1
KIRREL2	EVA1B	EXTL2	INAFM1
SDHAF1	CSF3R	C1orf194	C19orf68
ZNF829	GUCA2A	AP4B1	ZNF77
RSPH6A	ZMYND12	TRIM45	PSG4
ZNF671	SVBP	FAM72B	LRRC4B
ZNF846	CYP4A11	FAM72C	KLK11
TFAP2C	TTC39A	PDZK1	ZNF154
MAFB	ITGB3BP	LOC105371242	CEACAM8
L3MBTL1	SLC44A5	FMO5	PSG3
RIMBP3	GBP4	SH2D2A	PSG9
	C1orf194	INSRR	MMP9
	OVGP1	FCRL1	TFAP2C
	BCL2L15	OR10K2	L3MBTL1
	AP4B1	CFAP126	KRTAP6-2
	VTCN1	RP11-9L18.3	KRTAP11-1
	FAM72B	GPA33	ZNF74
	FAM72C	ANKRD45	MOV10L1
	LOC105371242	NMNAT2	CECR6
	SELENBP1	ASPM	PLA2G3
	CRABP2	ATP6V1G3	TMEM191C
	SH2D2A	UBE2T	SFI1
	OR10K2	KISS1	ZNF660
	ITLN1	GOLT1A
	RGS16	TMEM81
	NMNAT2	RAB7B
	KIF21B	CTSE
	FMOD	PLXNA2
	KISS1	C1orf74
	GOLT1A	INTS7
	PIK3C2B	HIST3H2A
	TMEM81	BTNL10
	SLC26A9	NUP133
	CTSE	ABCB10
	AVPR1B	C1orf131
	FAM72A	NID1
	INTS7	MT1HL1
	WNT9A	ZNF670
	HIST3H2A	GSTM1
	BTNL10	GSTM5
	NUP133	SLC27A3
	ABCB10	FCGR2C
	C1orf131	STIL
	TARBP1	OMA1
	LGALS8-AS1	DENND2C
	GSTM1	RORC
	GSTM5	BLACAT1
	SLC27A3	RRM2
	NOS1AP	C2orf50
	STIL	VSNL1
	DENND2C	C2orf70
	LINGO4	TCF23
	SHE	PLB1
	SEC16B	TTC27
	CHIT1	LTBP1
	BLACAT1	RMDN2
	AGT	SLC3A1
	LYPD8	ATP6V1B1
	SOX11	RPIA
	RRM2	ZNF2
	TRIB2	PROM2
	GDF7	STARD7-AS1
	EFR3B	NCAPH
	C2orf70	RGPD4
	TCF23	IL36G
	PLB1	FOXD4L1
	TTC27	CCDC74A
	RASGRP3	KYNU
	SLC3A1	LYPD6B
	SIX3	GALNT5
	CHAC2	GCA
	PLEK	CDCA7
	TET3	SP9
	ZNF2	RBM45
	FOXD4L1	SSFA2
	CCDC74A	ANKAR
	KYNU	PMS1
	LYPD6B	MAP2
	MYO3B	WNT6
	RBM45	DES
	PTH2R	ALPI
	MAP2	FAM150B
	DES	CMPK2
	SP140	ITGB1BP1
	ALPI	C2orf44
	FAM150B	DNAJC27
	MYT1L	DTNB
	CMPK2	CCDC121
	ITGB1BP1	CDKL4
	FLJ33534	HAAO
	OSR1	NRXN1
	ATAD2B	EFEMP1
	PFN4	TMEM17
	DTNB	VPS54
	CDKL4	FBXO48
	VPS54	ASPRV1
	FBXO48	MCEE
	ASPRV1	GCFC2
	MCEE	GPAT2
	REG3A	MGAT4A
	GPAT2	TSGA10
	TSGA10	LYG1
	LYG1	LONRF2
	LONRF2	BUB1
	EDAR	CKAP2L
	IL1A	C2orf76
	IL1B	SCTR
	CYP27C1	LYPD1
	CFC1	ZRANB3
	LYPD1	LCT
	ZRANB3	MCM6
	LCT	CXCR4
	MCM6	GRB14
	CXCR4	PDE1A
	WDSUB1	TMEFF2
	PDE1A	HECW2
	HECW2	FTCDNL1
	FTCDNL1	GPR1
	FZD5	DYTN
	TNP1	FZD5
	PAX3	ACADL
	DNER	MYL1
	NMUR1	PID1
	NGEF	NMUR1
	GBX2	PRR21
	PRR21	RSAD2
	RSAD2	CENPA
	CENPA	MORN2
	TMEM247	NT5DC4
	C2orf15	OSBPL6
	KCNK12	SNORD89
	SNORD89	SLC23A3
	MREG	ITPR1
	SLC23A3	GRM7
	LRRN1	BRPF1
	ITPR1	FANCD2
	BRPF1	HDAC11
	FANCD2	CMTM8
	FBLN2	ARPP21
	CMC1	VILL
	CMTM8	ENTPD3
	ARPP21	ZNF619
	PTH1R	ZNF620
	FAM212A	PTH1R
	PPM1M	FAM212A
	IL17RB	GLYCTK
	CACNA2D3	STAB1
	C3orf14	CCDC66
	ARL6	SPATA12
	CMSS1	C3orf14
	SIDT1	ARL6
	ALDH1L1-AS1	CMSS1
	CHST13	TRMT10C
	CHCHD6	CHST13
	RHO	RHO
	H1FOO	NEK11
	NEK11	SOX14
	ESYT3	FAIM
	FAIM	MLF1
	SPSB4	SERPINI1
	SERPINI1	NLGN1
	NLGN1	USP13
	SOX2	SOX2
	VWA5B2	RTP4
	RTP1	LINC00885
	RTP4	FBXO45
	FBXO45	NCBP2-AS2
	NCBP2-AS2	PRRT3
	PRRT3	NUP210
	NUP210	NGLY1
	NGLY1	DCLK3
	DCLK3	FEZF2
	XIRP1	HCLS1
	LTF	ALDH1L1
	MST1R	KLF15
	POC1A	UROC1
	ERC2	ASTE1
	FAM3D	DZIP1L
	C3orf67	ATR
	FAM19A4	CP
	VGLL3	C3orf33
	HCLS1	VEPH1
	KLF15	LRRC34
	UROC1	GHSR
	ASTE1	LAMP3
	GPR87	CLCN2
	C3orf33	MASP1
	LXN	UTS2B
	LRRC34	ZDHHC19
	GHSR	OXSM
	CLCN2	IL20RB
	TMEM44	TPRG1
	ZDHHC19	SSUH2
	IL20RB	COLQ
	NRROS	EFHB
	METTL6	ZNF385D
	ZNF385D	RETNLB
	AMIGO3	POPDC2
	MUSTN1	ACAD11
	ACAD11	NPHP3
	MSX1	PLCH1
	LINC01587	CRIPAK
	TRMT44	TACC3
	USP17L15	MSX1
	USP17L23	LINC01587
	CLRN2	LOC389199
	ZCCHC4	TRMT44
	ENAM	NCAPG
	EREG	ZCCHC4
	AREG	C4orf19
	DSPP	LIAS
	ATOH1	NSUN7
	DAPP1	ENAM
	INTU	MRPS18C
	IL15	DSPP
	NPY2R	RP11-10L7.1
	GLRB	HERC5
	SAP30	NDST3
	NEIL3	IL15
	ING2	EDNRA
	PRIMPOL	FAM160A1
	TRIML1	NPY2R
	DGKQ	GLRB
	CYTL1	NPY5R
	ABLIM2	FAM218A
	FGFBP1	NEIL3
	TXK	ING2
	LNX1	PRIMPOL
	UGT2B11	C4orf47
	RASSF6	TRIML1
	CXCL10	HAUS3
	SOWAHB	CYTL1
	PRKG2	SLC2A9
	DDIT4L	RAB28
	CENPE	CCKAR
	DKK2	ATP8A1
	CCNA2	AASDH
	CLGN	CENPC
	TTC29	UGT2B11
	FRG2	RASSF6
	ARHGEF38	TMEM150C
	ADAM29	PLAC8
	TLR1	HPSE
	MGARP	MAPK10
	MTNR1A	DDIT4L
	LRRC14B	CENPE
	SLC6A18	DKK2
	ROPN1L	PITX2
	RXFP3	TIFA
	CARD6	NEUROG2
	TRAPPC13	PRSS12
	FAM151B	MAD2L1
	CKMT2	CCNA2
	EPB41L4A-AS2	TTC29
	C5orf56	PRMT9
	SOWAHA	NPY1R
	SLC6A7	ANP32C
	PTTG1	SPATA4
	TLX3	WWC2-AS2
	FGF18	ARHGEF38
	BTNL3	RNF150
	C5orf49	MTNR1A
	FASTKD3	SLC6A18
	PRLR	ROPN1L
	SEPP1	SLC1A3
	EMB	TRAPPC13
	CCNO	CENPH
	DEPDC1B	FAM151B
	ERCC8	ATG10
	ZNF366	XRCC4
	POC5	POLR3G
	MEF2C	LMNB1
	LIX1	MEGF10
	GIN1	WNT8A
	NME5	IGIP
	RP11-54C4.3	PCDHB7
	ATP10B	HMHB1
	FAM196B	SPINK13
	PROP1	SLC6A7
	FLT4	MYOZ3
	PCDHB5	FABP6
	PCDHB16	PTTG1
	C1QTNF3-AMACR	HMMR
	NAIP	ZFP2
	TMEM232	FASTKD3
	PPP2R2B	SEPP1
	NUDCD2	PDE4D
	LCP2	DEPDC1B
	GRM6	CENPK
	BPHL	ZNF366
	HIST1H3A	POC5
	ZNF165	CETN3
	NKAPL	LIX1
	PSORS1C1	GIN1
	TCF19	SHROOM1
	LST1	TRPC7
	HLA-DQA1	NME5
	KIFC1	RP11-54C4.3
	ARMC12	ATP10B
	RAB44	PTCD2
	PI16	PCDHB8
	APOBEC2	FAM153C
	GUCA1A	C1QTNF3-AMACR
	TINAG	NAIP
	LOC441155	FAM169A
	AIM1	TMEM232
	CEP57L1	ACSL6
	PKIB	PRELID2
	LAMA2	PPP2R2B
	TMEM200A	NUDCD2
	UST	BPHL
	C6orf99	HIST1H3A
	LYRM4	PSORS1C1
	NRN1	LST1
	ELOVL2	HLA-DQA2
	ZSCAN31	KIFC1
	GPX6	CLPSL1
	LY6G6C	RAB44
	HSPA1L	GUCA1A
	SLC44A4	TDRD6
	HLA-DOA	TINAG
	C6orf222	BEND6
	ETV7	TTK
	KCNK16	MRAP2
	TFEB	NR2E1
	PGC	LACE1
	DLK2	LINC00222
	AARS2	PKIB
	CLIC5	TRMT11
	PKHD1	CENPW
	GSTA1	LAMA2
	COL9A1	PDE7B
	CEP162	PEX7
	BACH2	C6orf99
	HACE1	SLC22A1
	POPDC3	PACRG
	RTN4IP1	UNC93A
	PDSS2	ERMARD
	AK9	MYLK4
	DDO	LYRM4
	OR2A4	ADTRP
	VNN1	HIST1H3B
	ALDH8A1	HIST1H4L
	MYB-AS1	LY6G6C
	NMBR	HSPA1L
	EPM2A	BTNL2
	KATNA1	HLA-DOA
	RAET1E	PGC
	RGS17	PRPH2
	DLL1	PKHD1
	SMIM8	GSTA1
	CFAP206	OOEP
	SAMD5	CEP162
	TIAM2	RRAGD
	ZBED9	EPHA7
	FILIP1	FAXC
	TBX18	USP45
	IPCEF1	HACE1
	TFB1M	POPDC3
	GPR146	RTN4IP1
	GPER1	PDSS2
	LRRC72	PPIL6
	WIPF3	DDO
	YAE1D1	TBC1D32
	HECW1	VNN1
	ADCY1	NMBR
	NCF1	EPM2A
	STEAP1	KATNA1
	DLX6	RAET1E
	SDHAF3	RGS17
	TAC1	LPAL2
	MUC3A	PACRG-AS3
	LRRN3	SMIM8
	STRIP2	TSTD3
	SMKR1	SERPINB9
	NUP205	TBC1D7
	CLCN1	FAM65B
	OR2F1	ZBED9
	OR2A1	HLA-DMB
	ZBED6CL	KHDC1
	AOC1	FAM46A
	GRID2IP	TBX18
	RPA3	IPCEF1
	THSD7A	TFB1M
	VWDE	GPR146
	AGR2	GPER1
	PRPS1L1	ARL4A
	RAPGEF5	WIPF3
	STEAP1B	YAE1D1
	NOD1	ADCY1
	PDE1C	FKBP6
	GCK	STEAP1
	CAMK2B	SDHAF3
	NPC1L1	SPDYE3
	NACAD	SH2B2
	COBL	DUS4L
	TRIM50	LRRN3
	FGL2	STRIP2
	KIAA1324L	SMKR1
	ABCB4	TAS2R4
	PDK4	CLCN1
	PIK3CG	OR2A1
	GPR37	GRID2IP
	GRM8	RPA3
	CEP41	THSD7A
	FAM180A	VWDE
	PRSS58	AGR2
	TRPV6	PRPS1L1
	FAM131B	STEAP1B
	KCNH2	CPVL
	ZNF735	PDE1C
	GS1-259H13.2	GLI3
	ADAP1	CAMK2B
	COX19	NPC1L1
	MYOM2	ERV3-1
	SPAG11A	HIP1
	C8orf48	PCLO
	NAT1	ABCB4
	R3HCC1	FAM133B
	EPHX2	PDK4
	HTRA4	FAM200A
	RGS20	GJC3
	CRISPLD1	ACTL6B
	HNF4G	FBXL13
	REXO1L11P	IMMP2L
	COL14A1	GPR37
	FAM83A	PAX4
	POU5F1B	CEP41
	GPIHBP1	PTN
	WDR97	PRSS58
	SCX	TRPV6
	GPT	TMEM176B
	DEFA5	KCNH2
	DEFB103A	BLACE
	LONRF1	NCAPG2
	LGI3	ZNF735
	ADRB3	CCDC146
	TOX	LOC101927550
	GGH	GS1-259H13.2
	PDE7A	COX19
	CRH	MGC27345
	CPA6	ZNF596
	SLCO5A1	DEFB106A
	EYA1	SPAG11A
	JPH1	C8orf74
	CDH17	PDGFRL
	MTERF3	SCARA3
	BAALC-AS2	HTRA4
	KCNV1	POLB
	DSCC1	C8orf34
	KLHL38	CRISPLD1
	EPPK1	FABP5
	C8orf82	DEPTOR
	SMIM19	FAM83A
	NDUFAF6	POU5F1B
	ADRA1A	ADGRB1
	SH3GL2	LY6K
	ANKRD18B	ZNF696
	PRSS3	DEFA5
	PHF24	DEFB103A
	ZNF658	LONRF1
	ANKRD20A1	HR
	PIP5K1B	GOT1L1
	C9orf135	SFRP1
	GDA	GGH
	RORB	PDE7A
	IDNK	CPA6
	NTRK2	LACTB2
	WNK2	EYA1
	MURC	SBSPON
	ACTL7A	JPH1
	CRB2	HEY1
	SWI5	C8orf88
	PKN3	CDH17
	PRRX2	MTERF3
	HMCN2	DSCC1
	PRDM12	ATAD2
	ADAMTSL2	KLHL38
	C8G	TATDN1
	CNTFR	SCRT1
	SIT1	RECQL4
	OR2S2	C8orf82
	APBA1	SMIM19
	TRPM3	NDUFAF6
	GNA14	ADRA1A
	DIRAS2	DMRT2
	ZNF367	JAK2
	CTSV	SH3GL2
	CORO2A	ANKRD18B
	KLF4	NUDT2
	ACTL7B	PHF24
	WDR31	TRMT10B
	TNFSF15	C9orf135
	BRINP1	GDA
	NR5A1	PCSK5
	CCDC187	IDNK
	LCN15	NTRK2
	ENTPD2	SPATA31C1
	SLC34A3	NUTM2G
	TMEM210	NIPSNAP3A
	EGFL6	ACTL7A
	MAGEB17	ZNF483
	SCML1	PTGS1
	MAGEB6	OR5C1
	CLCN5	SWI5
	GJB1	DBH
	CXorf49B	C9orf62
	DMRTC1	BAG1
	TCP11X2	KIF24
	RAB40AL	ANKRD18A
	PLP1	CNTNAP3B
	MUM1L1	C9orf40
	LOC100287728	NMRK1
	SPANXB1	FRMD3
	HSFX1	KIF27
	MTM1	SHC3
	GABRQ	CTSV
	PNMA6A	XPA
	BGN	GABBR2
	DUSP9	ACTL7B
	TMEM187	C9orf152
	SPRY3	ZNF883
	PPP2R3B	ZFP37
	TMEM27	DFNB31
	RAI2	BRINP1
	PHKA2	NR5A1
	APOO	C9orf116
	MAOB	SLC34A3
	SYN1	SCAI
	AKAP4	SHROOM2
	ALAS2	EGFL6
	CITED1	REPS2
	DMRTC1B	SCML1
	HMGN5	PDK3
	NAP1L3	POLA1
	BEX5	MAGEB6
	BEX1	FAM47B
	ESX1	RGN
	NUP62CL	GAGE10
	COL4A6	CLCN5
	CT47A9	FAM156B
	CT47A3	GPR173
	CT47A10	KIF4A
	CT47A6	DMRTC1
	CT47A2	TCP11X2
	ZNF75D	RAB40AL
	FGF13	MUM1L1
	RENBP	DOCK11
	H2AFB3	DDX26B
	TCEANC	SPANXB1
	PPP1R3F	MAGEA11
	ARSE	HSFX1
	PIR	MTM1
	CT47A12	PNMA3
	AMELY	PNMA6A
	PRORY	BGN
	ITIH2	TMEM187
	OTUD1	SPRY3
	THNSL1	GPR143
	MASTL	RAI2
	ALOX5	APOO
	MYPN	SRPX
	COL13A1	MAOB
	EIF5AL1	ALAS2
	IFIT1	USP51
	DNTT	CXCR3
	R3HCC1L	CXorf49B
	CNNM1	DMRTC1B
	TAF5	HMGN5
	ADRA2A	SYTL4
	ENO4	ZMAT1
	C10orf91	BEX5
	ANKRD16	BEX1
	UCMA	TEX13B
	PPIAP30	LRCH2
	ZNF239	CT47A9
	GPRIN2	CT47A3
	ZNF488	CT47A10
	ARHGAP22	CT47A6
	FAM170B	CT47A2
	MBL2	CT47A1
	EGR2	PLAC1
	ATOH7	ZNF75D
	AIFM2	FGF13
	NODAL	GABRE
	TBATA	RENBP
	MSS51	H2AFB3
	PDZD7	TSPAN7
	LBX1	ARSE
	AFAP1L2	PIR
	C10orf82	RAB40A
	FGFR2	CT47A12
	NSMCE4A	TXLNGY
	EBF3	AMELY
	CFAP46	FAM208B
	FRG2B	SUV39H2
	HELLS	OTUD1
	CYP2C19	THNSL1
	BORCS7	PDSS1
	PRAP1	MASTL
	AKR1C2	FRMPD2B
	MMRN2	MYPN
	ODF3	NUTM2B
	PANO1	C10orf99
	TNNT3	IFIT1
	OR52K2	KIF20B
	PPFIBP2	KIF11
	MICALCL	EXOC6
	MYOD1	PLCE1
	LDHC	TBC1D12
	PRRG4	R3HCC1L
	ALKBH3	SEMA4G
	ACCS	TAF5
	LOC399886	RBM20
	OR4S1	PNLIPRP2
	OR5D16	ENO4
	SERPING1	TACC2
	DTX4	BTBD16
	MS4A8	ANKRD16
	MS4A15	KIN
	CD6	PPIAP30
	SCGB2A2	VIM-AS1
	METTL12	ZNF239
	SLC22A20	ARHGAP22
	TIGD3	FAM170B
	OVOL1	SLC16A9
	CTSW	AIFM2
	GAL	NODAL
	FOLR2	TBATA
	TMEM133	MSS51
	CEP126	MYOZ1
	DYNC2H1	SFRP5
	DDI1	PDZD7
	GRIA4	LBX1
	ANKK1	C10orf82
	ZBTB16	SFXN4
	NXPE2	FGFR2
	TMPRSS4	NSMCE4A
	GRIK4	MKI67
	PANX3	CFAP46
	KIRREL3-AS3	FRG2B
	TMEM45B	AKR1C1
	ADAMTS15	HELLS
	MUC6	CYP2C19
	TRIM3	KAZALD1
	SLC5A12	BORCS7
	KIF18A	AKR1C2
	OR10Q1	LINC01219
	LPXN	KRTAP5-5
	PTGDR2	OR52K2
	SCGB1D4	OR52M1
	HRASLS5	OR51E1
	HRASLS2	NCR3LG1
	SSSCA1-AS1	OTOG
	CCDC87	LDHC
	TBX10	PRMT3
	ACY3	PRRG4
	CHKA	DEPDC7
	MTL5	ALKBH3
	UCP2	SERPING1
	NARS2	MS4A8
	MMP10	MS4A15
	IL18	CD6
	TRIM29	LRRC10B
	SCN3B	METTL12
	TRIM34	TIGD3
	TRIM6-TRIM34	CTSW
	DNHD1	FOLR2
	GLYATL1	PAAF1
	PIWIL4	LOC100506127
	HBE1	EED
	PRG2	CEP295
	PTPRCAP	DYNC2H1
	CASP1	DDI1
	FXYD6	FDX1
	KCNA1	ZBTB16
	LAG3	CXCR5
	GNB3	PANX3
	ACSM4	C11orf21
	CLEC2D	TRPM5
	TMEM52B	MRGPRG
	PRH2	TRIM3
	C12orf60	SLC5A12
	SPX	KIF18A
	FAR2	IMMP1L
	TSPAN11	LRRC4C
	ANP32D	SYT13
	GRASP	SLC43A1
	TNS2	SYT7
	ESPL1	SCGB1D4
	HOXC11	HRASLS2
	GDF11	TMEM262
	XRCC6BP1	CCDC87
	GLIPR1L2	TBX10
	SYT1	CHKA
	LRRIQ1	MTL5
	C12orf74	LOC100133315
	AMDHD1	UCP2
	NR1H4	WNT11
	FAM216A	NARS2
	RAD9B	TAF1D
	OAS2	MMP1
	KNTC1	CWF19L2
	LOC338797	ALKBH8
	LPAR5	C11orf65
	ACRBP	IL18
	C3AR1	BUD13
	CD69	TRIM29
	STYK1	OR8B12
	GSG1	TMEM218
	SOX5	TRIM34
	AMN1	TRIM6-TRIM34
	RND1	CALCB
	DDN	GLYATL1
	DHH	PPP1R32
	KRT71	HBE1
	KRT74	PRG2
	LINC01465	INTS5
	LOC100129940	CASP1
	LUM	B4GALNT3
	BTG1	ACSM4
	SVOP	DPPA3
	TMEM116	CLEC2D
	TESC	EMP1
	HCAR3	FAR2
	HCAR1	TSPAN11
	DNAH10OS	TNS2
	GALNT9	ESPL1
	LRCOL1	METTL7B
	MGST1	GDF11
	LRMP	MARCH9
	ERBB3	GLIPR1L2
	MYRFL	LRRIQ1
	WDR66	SOCS2
	PRB4	AMDHD1
	MYO1A	EID3
	C1QTNF9B-AS1	FAM216A
	CCNA1	RAD9B
	SETDB2	OAS2
	CCDC70	ACADS
	SCEL	KNTC1
	CLDN10	FOXM1
	CLYBL	CRACR2A
	ITGBL1	NOP2
	GJA3	C3AR1
	CENPJ	GSG1
	URAD	LMO3
	DCLK1	SYT10
	ALG5	ENDOU
	MRPS31	DDN
	LINC00282	ITGB7
	ATP7B	PMEL
	NEK5	AVPR1A
	ANG	LUM
	RNASE2	BTG1
	TPPP2	CRY1
	TMEM253	C12orf76
	REM2	CIT
	FOXG1	POP5
	SSTR1	TMEM132D
	LRR1	MGST1
	ATL1	OAS1
	PELI2	PRB4
	TOMM20L	PRB1
	RHOJ	IFT88
	ARG2	C1QTNF9B-AS1
	RDH12	RASL11A
	SLC10A1	PDX1
	ACOT4	FREM2
	VRTN	SETDB2
	COX8C	SERPINE3
	LINC00521	PIBF1
	CYP46A1	SCEL
	ADSSL1	CLDN10
	PLD4	CLYBL
	KLHL33	ITGBL1
	CEBPE	N6AMT2
	SLC7A8	SKA3
	MYH7	CENPJ
	NRL	CDX2
	GZMH	ALG5
	PPP2R3C	MRPS31
	DNAAF2	EPSTI1
	TRIM9	LINC00282
	RPS6KL1	ATP7B
	TGFB3	SPRY2
	SERPINA6	ATP4B
	BEGAIN	N4BP2L1
	XRCC3	CCDC169-SOHLH2
	TMEM251	CCDC169
	SERPINA5	NEK5
	BDKRB2	ANG
	VRK1	RNASE2
	DLK1	DHRS4L1
	KIAA0125	AKAP6
	HAUS4	BRMS1L
	MDP1	GEMIN2
	RIPK3	LRR1
	LINC01599	ATL1
	C14orf37	CDKN3
	TC2N	CGRRF1
	GOLGA8T	PELI2
	ARHGAP11B	TOMM20L
	NUTM1	RDH12
	C15orf53	ACOT4
	INAFM2	IFI27
	RPUSD2	CYP46A1
	TYRO3	C14orf79
	MAP1A	PPP2R3C
	CKMT1B	SLC25A21
	CKMT1A	MIS18BP1
	SPATA5L1	VCPKMT
	GLDN	TRIM9
	IQCH	GCH1
	NR2E3	TIMM9
	BBS4	GPHB5
	TBC1D21	ACYP1
	ODF3L1	TGFB3
	TMEM266	STON2
	HYKK	NRDE2
	ST20-AS1	FBLN5
	MESP2	CLMN
	SV2B	ATG2B
	ST8SIA2	XRCC3
	GOLGA8EP	PRKCH
	MAGEL2	VRK1
	MEIS2	DLK1
	SHC4	CRIP1
	DAPK2	TTC5
	MEGF11	HAUS4
	HIGD2B	MDP1
	WDR61	ADCY4
	CTSH	C14orf37
	BCL2A1	EFCAB11
	TARSL2	TC2N
	IL16	ARHGAP11B
	ELL3	NUTM1
	GATM	INAFM2
	MSLN	CASC5
	PRR25	NUSAP1
	CCNF	TYRO3
	TMC7	MAP1A
	HS3ST2	CKMT1B
	SCNN1B	WDR76
	SBK1	SPATA5L1
	ATP2A1	SEMA6D
	ITGAL	CCNB2
	KAT8	ZWILCH
	ITGAM	PAQR5
	ITGAD	NR2E3
	NKD1	BBS4
	IRX6	TBC1D21
	LPCAT2	CRABP1
	SLC6A2	HYKK
	HSD11B2	PDE8A
	PARD6A	MESP2
	CDH1	BLM
	TANGO6	GOLGA8EP
	JPH3	MEIS2
	SPATA33	HDC
	ZNF276	DMXL2
	PTX4	WDR72
	NTHL1	MNS1
	PRSS22	RORA
	2012-09-01	DAPK2
	C16orf89	THAP10
	ACSM1	CYP11A1
	ERN2	WDR61
	GSG1L	CTSH
	MYLK3	AP3B2
	PRSS54	C15orf40
	DDX28	PGPEP1L
	CLEC18B	TARSL2
	MLKL	MKRN3
	FA2H	BUB1B
	ADAMTS18	DTWD1
	GAS8-AS1	ANKDD1A
	CLUAP1	MCTP2
	MPV17L	GOLGA8R
	ACSM3	GATM
	CKLF-CMTM1	DYX1C1
	MC1R	CPEB1
	ZNF500	PRR25
	TMEM186	CCNF
	UMOD	SMIM22
	DOC2A	RBFOX1
	2001-09-01	ATF7IP2
	BEAN1-AS1	TMC7
	C16orf46	SCNN1B
	C16orf74	KAT8
	LOC100506388	ITGAD
	SERPINF1	SLC6A2
	OR3A3	CES1P1
	FAM64A	ELMO3
	USP43	CDH1
	DNAH9	TANGO6
	EVPLL	SPATA33
	LGALS9C	CLDN6
	GRAPL	ZSCAN10
	RNF112	TIGD7
	FAM27L	SEPT12
	RAB11FIP4	C16orf89
	SPACA3	PDILT
	CCL7	IGSF6
	CCL11	ERN2
	CCL18	GSG1L
	CDC6	SULT1A1
	KRTAP9-4	SHCBP1
	KRTAP9-6	ABCC12
	KRTAP9-7	ABCC11
	RAMP2	ZDHHC1
	C17orf53	DDX28
	CCDC103	MLKL
	LRRC37A2	FANCA
	B4GALNT2	GAS8-AS1
	SGCA	CLUAP1
	CACNA1G	MPV17L
	WFIKKN2	ACSM3
	TBX2	CKLF-CMTM1
	MAP2K6	MC1R
	DNAI2	IGFALS
	GPR142	ANKS3
	CD300A	GINS2
	ICT1	C16orf74
	AANAT	LOC100506388
	HP09025	TUSC5
	DOC2B	GP1BA
	MYH2	FAM64A
	ZNF18	BCL6B
	CCL1	ACAP1
	C17orf102	USP43
	CCL14	GLP2R
	CCL23	DNAH9
	C17orf96	HS3ST3B1
	KRT23	DRC3
	KRTAP3-2	SLC5A10
	KRTAP4-2	KCNJ18
	KRT33A	NEK8
	KRT38	RAB11FIP4
	KRT13	CCL7
	KRT15	CCL11
	KRT14	CCL18
	PSMC3IP	CDC6
	COPZ2	KRTAP9-4
	TMEM100	KRTAP9-6
	MPO	TTC25
	BRIP1	RAMP2
	CSH1	C17orf53
	ICAM2	MYL4
	LRRC37A3	DLX4
	SLC25A19	SGCA
	B3GNTL1	CACNA1G
	TBC1D26	TBX2
	SLC47A1	CD300A
	SARM1	ICT1
	KRTAP9-1	AANAT
	KRTAP9-3	DOC2B
	KRTAP9-8	RTN4RL1
	MEIOC	PITPNM3
	EPN3	KIAA0753
	P2RX5-TAX1BP3	CLEC10A
	NEURL4	ALOXE3
	LYRM9	MFSD6L
	KRTAP1-1	LRRC75A
	SLC14A1	LOC79999
	HAUS1	C17orf102
	KATNAL2	SLC35G3
	MAPK4	CCL5
	LOC100287225	CCL16
	CDH20	CCL14
	TYMSOS	TOP2A
	KLHL14	KRT28
	INO80C	KRT20
	ZBTB7C	KRT38
	CCBE1	KRT13
	CDC34	KRT15
	KISS1R	PSMC3IP
	GRIN3B	SLC4A1
	HMHA1	COPZ2
	TLE6	TTLL6
	EBI3	SEPT4
	SWSAP1	BRIP1
	ZNF788	LRRC37A3
	DAND5	ABCA8
	MIR1199	SDK2
	TMEM38A	SLC25A19
	SLC5A5	NPTX1
	LRP3	TBC1D26
	ZNF181	SLC47A1
	UPK1A	SARM1
	NFKBIB	KRTAP9-3
	IFNL2	MEIOC
	LEUTX	TRPV3
	CEACAM16	TRPV1
	CBLC	P2RX5-TAX1BP3
	BHMG1	LYRM9
	INAFM1	KRTAP1-1
	SYNGR4	CLUL1
	DHDH	C18orf21
	FPR2	KIAA1328
	NLRP2	SLC14A2
	EPS8L1	SLC14A1
	C19orf35	HAUS1
	LINGO3	KATNAL2
	FUT3	C18orf54
	FCER2	CDH7
	OLFM2	NFATC1
	S1PR5	COLEC12
	AP1M2	PIEZO2
	OR7A17	CEP76
	LRRC25	B4GALT6
	TSSK6	CFAP53
	ZNF682	FAM69C
	ZNF676	CDC34
	SBSN	HMHA1
	TMEM147-AS1	MUM1
	NPHS1	NMRK2
	ZNF569	ANKRD24
	LYPD4	SWSAP1
	ATP1A3	ZNF136
	CXCL17	RNASEH2A
	CEACAM1	MIR1199
	PSG11	SLC5A5
	MYPOP	ZNF181
	LIG1	SCN1B
	RASIP1	ETV2
	NAPSA	UPK1A
	KLK6	NFKBIB
	SHISA7	CBLC
	MCEMP1	GIPR
	CYP4F8	FUT2
	FXYD7	FGF21
	MIA	PRRG2
	CEACAM21	CACNG7
	TMEM91	NLRP2
	GEMIN7	FUT6
	LILRB4	MBD3L4
	ZNF582-AS1	FCER2
	ZNF586	MUC16
	ZGLP1	COL5A3
	CACNA1A	CCDC151
	IGFLR1	PALM3
	PSG3	OR7A17
	LILRB3	CIB3
	COX6B2	ZNF676
	VN1R1	TMEM147-AS1
	C20orf196	ZNF569
	CHGB	DPF1
	KIZ	B3GNT8
	CST7	LYPD4
	DEFB118	LIPE
	DEFB123	CEACAM1
	HCK	ZNF45
	BPIFB2	CKM
	TLDC2	MYPOP
	MYBL2	LIG1
	PI3	LMTK3
	WFDC2	SLC6A16
	ZSWIM3	TSKS
	SLC12A5	IZUMO2
	LINC01270	KLK12
	C20orf85	ZNF615
	EDN3	ZNF665
	NTSR1	SBK2
	BFSP1	NLRP9
	DZANK1	C19orf18
	C20orf78	CYP4F8
	FOXA2	PDCD2L
	CST9	MIA
	C20orf173	CEACAM5
	MROH8	TMEM91
	ADA	GEMIN7
	KCNS1	KCNJ14
	SLPI	LILRA1
	SPATA25	LILRB4
	GATA5	ZNF582-AS1
	SLCO4A1-AS1	ZNF586
	CNBD2	ZNF846
	SGK2	ZGLP1
	SIRPD	ZNF20
	ZNF343	ZNF607
	RBM11	ZNF285
	CHODL	KLK9
	HUNK	LILRB2
	CLIC6	DNAAF3
	CBR3	C20orf196
	RIPPLY3	TPX2
	MX2	TTLL9
	UBASH3A	HCK
	PDE9A	ACTL10
	KRTAP10-4	ADIG
	YBEY	FAM83D
	C21orf140	MYBL2
	N6AMT1	PI3
	KRTAP23-1	WFDC2
	KRTAP19-5	TSHZ2
	KRTAP6-2	C20orf85
	KRTAP11-1	LOC79160
	C21orf62	EDN3
	PLAC4	TMEM74B
	TFF2	GFRA4
	TFF1	GPCPD1
	ERVH48-1	PLCB1
	HSF2BP	DZANK1
	DNMT3L	NKX2-2
	SPATC1L	PTPRT
	TIAM1	ADA
	USP18	KCNS1
	GP1BB	SLPI
	CRYBB3	WFDC3
	MYO18B	GATA5
	EMID1	HELZ2
	CABP7	SGK2
	CCDC157	SIRPD
	OSBP2	ZNF343
	INPP5J	RBM11
	NCF4	CLIC6
	CYTH4	CBR3
	FAM83F	MX2
	2003-09-01	PDE9A
	MOV10L1	YBEY
	KLHDC7B	KRTAP23-1
	SHANK3	KRTAP19-5
	CCT8L2	MIS18A
	LOC101929372	C21orf62
	USP41	PSMG1
	YPEL1	TFF1
	CRYBB1	RSPH1
	C22orf24	HSF2BP
	APOL4	DNMT3L
	NFAM1	COL18A1-AS1
	KIAA1644	SPATC1L
	MMP11	USP18
	SFI1	GP1BB
	APOBEC3G	TBX1
	NLRP10	RGL4
	_x000D_	EMID1
	_x000D_	CABP7
	_x000D_	CCDC157
	_x000D_	CACNA1I
	_x000D_	SERHL2
	_x000D_	CRELD2
	_x000D_	KLHDC7B
	_x000D_	CCT8L2
	_x000D_	USP41
	_x000D_	YPEL1
	_x000D_	PRAME
	_x000D_	CHEK2
	_x000D_	C22orf24
	_x000D_	SYN3
	_x000D_	FOXRED2
	_x000D_	IFT27
	_x000D_	PMM1
	_x000D_	SHISA8
	_x000D_	SPECC1L-ADORA2A
	_x000D_	APOBEC3G
	_x000D_	ARHGAP8
	_x000D_	FAM19A5
	_x000D_	STKLD1
	_x000D_	ZNF502
	_x000D_
	_x000D_
	_x000D_
	_x000D_
	_x000D_
	_x000D_
	_x000D_
	_x000D_
	_x000D_
	_x000D_
	_x000D_
	_x000D_
	_x000D_
	_x000D_
	_x000D_
	_x000D_
	_x000D_
	_x000D_
	_x000D_
	_x000D_
	_x000D_
	_x000D_
	_x000D_
	_x000D_
	_x000D_
	_x000D_
	_x000D_
	_x000D_
	_x000D_
	_x000D_
	_x000D_
	_x000D_
	_x000D_
	_x000D_
	_x000D_
	_x000D_
	_x000D_
	_x000D_
	_x000D_
	_x000D_
	_x000D_
	_x000D_
	_x000D_
	_x000D_
	_x000D_
	_x000D_
	_x000D_
	_x000D_
	_x000D_
	_x000D_
	_x000D_
	_x000D_
	_x000D_
	_x000D_
	_x000D_
	_x000D_
	_x000D_
	_x000D_
	_x000D_
	_x000D_
	_x000D_
	_x000D_
	_x000D_
	_x000D_
	_x000D_
	_x000D_
	_x000D_
	_x000D_
	_x000D_
	_x000D_
	_x000D_
	_x000D_
	_x000D_
	_x000D_
	_x000D_
	_x000D_
	_x000D_
	_x000D_
	_x000D_
	_x000D_
	_x000D_
	_x000D_
	_x000D_
	_x000D_
	_x000D_
	_x000D_
	_x000D_
	_x000D_
	_x000D_
	_x000D_
	_x000D_
	_x000D_
	_x000D_
	_x000D_
	_x000D_
	_x000D_
	_x000D_
	_x000D_
	_x000D_
	_x000D_
	_x000D_
	_x000D_
	_x000D_
	_x000D_
	_x000D_
	_x000D_
	_x000D_
	_x000D_
	_x000D_
	_x000D_
	_x000D_
	_x000D_
	_x000D_
	_x000D_
	_x000D_
	_x000D_
	_x000D_
	_x000D_
	_x000D_
	_x000D_
	_x000D_
	_x000D_
	_x000D_
	_x000D_
	_x000D_
	_x000D_
	_x000D_
	_x000D_
	_x000D_
	_x000D_
	_x000D_
	_x000D_
	_x000D_
	_x000D_
	_x000D_
	_x000D_
	_x000D_
	_x000D_
	_x000D_
	_x000D_
	_x000D_
	_x000D_
	_x000D_
	_x000D_
	_x000D_
	_x000D_
	_x000D_
	_x000D_
	_x000D_
	_x000D_
	_x000D_
	_x000D_
	_x000D_
	_x000D_
	_x000D_
	_x000D_
	_x000D_
	_x000D_
	_x000D_
	_x000D_
	_x000D_
	_x000D_
	_x000D_
	_x000D_
	_x000D_
	_x000D_
	_x000D_
	_x000D_
	_x000D_
	_x000D_
	_x000D_
	_x000D_
	_x000D_
	_x000D_
	_x000D_
	_x000D_
	_x000D_
	_x000D_
	_x000D_
	_x000D_
	_x000D_
	_x000D_
	_x000D_
	_x000D_
	_x000D_
	_x000D_
	_x000D_
	_x000D_
	_x000D_
	_x000D_
	_x000D_
	_x000D_
	_x000D_
	_x000D_
	_x000D_
	_x000D_
	_x000D_
	_x000D_
	_x000D_
	_x000D_
	_x000D_
	_x000D_
	_x000D_
	_x000D_
	_x000D_
	_x000D_
	_x000D_
	_x000D_
	_x000D_
	_x000D_
	_x000D_
	_x000D_
	_x000D_
	_x000D_
	_x000D_
	_x000D_
	_x000D_
	_x000D_
	_x000D_
	_x000D_
	_x000D_
	_x000D_
	_x000D_
	_x000D_
	_x000D_
	_x000D_
	_x000D_
	_x000D_
	_x000D_
	_x000D_
	_x000D_
	_x000D_
	_x000D_
	_x000D_
	_x000D_
	_x000D_
	_x000D_
	_x000D_
	_x000D_
	_x000D_
	_x000D_
	_x000D_
	_x000D_
	_x000D_
	_x000D_
	_x000D_
	_x000D_
	_x000D_
	_x000D_
	_x000D_
	_x000D_
	_x000D_
	_x000D_
	_x000D_
	_x000D_
	_x000D_
	_x000D_
	_x000D_
	_x000D_
	_x000D_
	_x000D_
	_x000D_
	_x000D_
	_x000D_
	_x000D_
	_x000D_
	_x000D_
	_x000D_
	_x000D_
	_x000D_
	_x000D_
	_x000D_
	_x000D_
	_x000D_
	_x000D_
	_x000D_
	_x000D_
	_x000D_
	_x000D_
	_x000D_
	_x000D_
	_x000D_
	_x000D_
	_x000D_
	_x000D_
	_x000D_
	_x000D_
	_x000D_
	_x000D_
	_x000D_
	_x000D_
	_x000D_
	_x000D_
	_x000D_
	_x000D_
	_x000D_
	_x000D_
	_x000D_
	_x000D_
	_x000D_
	_x000D_
	_x000D_
	_x000D_
	_x000D_
	_x000D_
	_x000D_
	_x000D_
	_x000D_
	_x000D_
	_x000D_
	_x000D_
	_x000D_
	_x000D_
	_x000D_
	_x000D_
	_x000D_
	_x000D_
	_x000D_
	_x000D_
	_x000D_
	_x000D_
	_x000D_
	_x000D_
	_x000D_
	_x000D_
	_x000D_
	_x000D_
	_x000D_
	_x000D_
	_x000D_
	_x000D_
	_x000D_
	_x000D_
	_x000D_
	_x000D_
	_x000D_
	_x000D_
	_x000D_
	_x000D_
	_x000D_
	_x000D_
	_x000D_
	_x000D_
	_x000D_
	_x000D_
	_x000D_
	_x000D_
	_x000D_
	_x000D_
	_x000D_
	_x000D_
	_x000D_
	_x000D_
	_x000D_
	_x000D_
	_x000D_
	_x000D_
	_x000D_
	_x000D_
	_x000D_
	_x000D_
	_x000D_
	_x000D_
	_x000D_
	_x000D_
	_x000D_
	_x000D_
	_x000D_
	_x000D_
	_x000D_
	_x000D_
	_x000D_
	_x000D_
	_x000D_
	_x000D_
	_x000D_
	_x000D_
	_x000D_
	_x000D_
	_x000D_
	_x000D_
	_x000D_
	_x000D_
	_x000D_
	_x000D_
	_x000D_
	_x000D_
	_x000D_
	_x000D_
	_x000D_
	_x000D_
	_x000D_
	_x000D_
	_x000D_
	_x000D_
	_x000D_
	_x000D_
	_x000D_
	_x000D_
	_x000D_
	_x000D_
	_x000D_
	_x000D_
	_x000D_
	_x000D_
	_x000D_
	_x000D_
	_x000D_
	_x000D_
	_x000D_
	_x000D_
	_x000D_
	_x000D_
	_x000D_
	_x000D_
	_x000D_
	_x000D_
	_x000D_
	_x000D_
	_x000D_
	_x000D_
	_x000D_
	_x000D_
	_x000D_
	_x000D_
	_x000D_
	_x000D_
	_x000D_
	_x000D_
	_x000D_
	_x000D_
	_x000D_
	_x000D_
	_x000D_
	_x000D_
	_x000D_
	_x000D_
	_x000D_
	_x000D_
	_x000D_
	_x000D_
	_x000D_
	_x000D_
	_x000D_
	_x000D_
	_x000D_
	_x000D_
	_x000D_
	_x000D_
	_x000D_
	_x000D_
	_x000D_
	_x000D_
	_x000D_
	_x000D_
	_x000D_
	_x000D_
	_x000D_
	_x000D_
	_x000D_
	_x000D_
	_x000D_
	_x000D_
	_x000D_
	_x000D_
	_x000D_
	_x000D_
	_x000D_
	_x000D_
	_x000D_
	_x000D_
	_x000D_
	_x000D_
	_x000D_
	_x000D_
	_x000D_
	_x000D_
	_x000D_
	_x000D_
	_x000D_
	_x000D_
	_x000D_
	_x000D_
	_x000D_
	_x000D_
	_x000D_
	_x000D_
	_x000D_
	_x000D_
	_x000D_
	_x000D_
	_x000D_
	_x000D_
	_x000D_
	_x000D_
	_x000D_
	_x000D_
	_x000D_
	_x000D_
	_x000D_
	_x000D_
	_x000D_
	_x000D_
	_x000D_
	_x000D_
	_x000D_
	_x000D_
	_x000D_
	_x000D_
	_x000D_
	_x000D_
	_x000D_
	_x000D_
	_x000D_
	_x000D_
	_x000D_
	_x000D_
	_x000D_
	_x000D_
	_x000D_
	_x000D_
	_x000D_
	_x000D_
	_x000D_
	_x000D_
	_x000D_
	_x000D_
	_x000D_
	_x000D_
	_x000D_
	_x000D_
	_x000D_
	_x000D_
	_x000D_
	_x000D_
	_x000D_
	_x000D_
	_x000D_
	_x000D_
	_x000D_
	_x000D_
	_x000D_
	_x000D_
	_x000D_
	_x000D_
	_x000D_
	_x000D_
	_x000D_
	_x000D_
	_x000D_
	_x000D_
	_x000D_
	_x000D_
	_x000D_
	_x000D_
	_x000D_
	_x000D_
	_x000D_
	_x000D_
	_x000D_
	_x000D_
	_x000D_
	_x000D_
	_x000D_
	_x000D_
	_x000D_
	_x000D_
	_x000D_
	_x000D_
	_x000D_
	_x000D_
	_x000D_
	_x000D_
	_x000D_
	_x000D_
	_x000D_
	_x000D_
	_x000D_
	_x000D_
	_x000D_
	_x000D_
	_x000D_
	_x000D_
	_x000D_
	_x000D_
	_x000D_
	_x000D_
	_x000D_
	_x000D_
	_x000D_
	_x000D_
	_x000D_
	_x000D_
	_x000D_
	_x000D_
	_x000D_
	_x000D_
	_x000D_
	_x000D_
	_x000D_
	_x000D_
	_x000D_
	_x000D_
	_x000D_
	_x000D_
	_x000D_
	_x000D_
	_x000D_
	_x000D_
	_x000D_
	_x000D_
	_x000D_
	_x000D_
	_x000D_
	_x000D_
	_x000D_
	_x000D_
	_x000D_
	_x000D_
	_x000D_
	_x000D_
	_x000D_
	_x000D_
	_x000D_
	_x000D_
	_x000D_
	_x000D_
	_x000D_
	_x000D_
	_x000D_
	_x000D_
	_x000D_
	_x000D_
	_x000D_
	_x000D_
	_x000D_
	_x000D_
	_x000D_
	_x000D_
	_x000D_
	_x000D_
	_x000D_
	_x000D_
	_x000D_
	_x000D_
	_x000D_
	_x000D_
	_x000D_
	_x000D_
	_x000D_
	_x000D_
	_x000D_
	_x000D_
	_x000D_
	_x000D_
	_x000D_
	_x000D_
	_x000D_
	_x000D_
	_x000D_
	_x000D_
	_x000D_
	_x000D_
	_x000D_
	_x000D_
	_x000D_
	_x000D_
	_x000D_
	_x000D_
	_x000D_
	_x000D_
	_x000D_
	_x000D_
	_x000D_
	_x000D_
	_x000D_
	_x000D_
	_x000D_
	_x000D_
	_x000D_
	_x000D_
	_x000D_
	_x000D_
	_x000D_
	_x000D_
	_x000D_
	_x000D_
	_x000D_
	_x000D_
	_x000D_
	_x000D_
	_x000D_
	_x000D_
	_x000D_
	_x000D_
	_x000D_
	_x000D_
	_x000D_
	_x000D_
	_x000D_
	_x000D_
	_x000D_
	_x000D_
	_x000D_
	_x000D_
	_x000D_
	_x000D_
	_x000D_
	_x000D_
	_x000D_
	_x000D_
	_x000D_
	_x000D_
	_x000D_
	_x000D_
	_x000D_
	_x000D_
	_x000D_
	_x000D_
	_x000D_
	_x000D_
	_x000D_
	_x000D_
	_x000D_
	_x000D_
	_x000D_
	_x000D_
	_x000D_
	_x000D_
	_x000D_
	_x000D_
	_x000D_
	_x000D_
	_x000D_
	_x000D_
	_x000D_
	_x000D_
	_x000D_
	_x000D_
	_x000D_
	_x000D_
	_x000D_
	_x000D_
	_x000D_
	_x000D_
	_x000D_
	_x000D_
	_x000D_
	_x000D_
	_x000D_
	_x000D_
	_x000D_
	_x000D_
	_x000D_
	_x000D_
	_x000D_
[truncated: 11,414 more rows]
