# Supplementary material for: Unveiling Angiotensin II and Losartan-Induced Gene Regulatory Networks Using Human Urine-Derived Podocytes
Source: Int J Mol Sci. 2023 Jun 23;24(13):10551. doi: 10.3390/ijms241310551 (PMC10341883; doi:10.3390/ijms241310551)
Supplement: Supplementary file 1 [file ijms-24-10551-s001.zip › Supplementary Table S5_KEGG signaling pathwaths.xlsx]

## Sheet: kegg_sig_pw.94_podocyte_losarta
keggid	kegg_name	sig_pw	n_pw	n_all	n_sig	p_hyper	q_hyper	genes_x000D_
hsa04270	Vascular smooth muscle contraction - Homo sapiens (human)	3	135	8033	36	0.0221261	0.187858	CALML4,NPPA,PPP1R12B_x000D_
hsa04921	Oxytocin signaling pathway - Homo sapiens (human)	3	154	8033	36	0.0310913	0.187858	CALML4,NPPA,PPP1R12B_x000D_
hsa04924	Renin secretion - Homo sapiens (human)	2	69	8033	36	0.0379738	0.187858	CALML4,NPPA_x000D_
hsa04512	ECM-receptor interaction - Homo sapiens (human)	2	88	8033	36	0.0587882	0.187858	GP9,RELN_x000D_
hsa05032	Morphine addiction - Homo sapiens (human)	2	91	8033	36	0.0623704	0.187858	PDE11A,PDE4D_x000D_
hsa04713	Circadian entrainment - Homo sapiens (human)	2	97	8033	36	0.0697523	0.187858	CALML4,PER3_x000D_
hsa04925	Aldosterone synthesis and secretion - Homo sapiens (human)	2	98	8033	36	0.0710098	0.187858	CALML4,NPPA_x000D_
hsa04024	cAMP signaling pathway - Homo sapiens (human)	3	216	8033	36	0.071565	0.187858	CALML4,NPPA,PDE4D_x000D_
hsa04928	Parathyroid hormone synthesis, secretion and action - Homo sapiens (human)	2	106	8033	36	0.081333	0.189777	MAFB,PDE4D_x000D_
hsa00230	Purine metabolism - Homo sapiens (human)	2	130	8033	36	0.114762	0.241001	PDE11A,PDE4D_x000D_
hsa04740	Olfactory transduction - Homo sapiens (human)	4	448	8033	36	0.138564	0.250805	CALML4,OR12D1,OR12D2,OR5C1_x000D_
hsa04261	Adrenergic signaling in cardiomyocytes - Homo sapiens (human)	2	149	8033	36	0.143317	0.250805	CALML4,SCN1B_x000D_
hsa04022	cGMP-PKG signaling pathway - Homo sapiens (human)	2	167	8033	36	0.171619	0.262849	CALML4,NPPA_x000D_
hsa05168	Herpes simplex virus 1 infection - Homo sapiens (human)	4	491	8033	36	0.175233	0.262849	ZNF619,ZNF671,ZNF829,ZNF846_x000D_
hsa04360	Axon guidance - Homo sapiens (human)	2	181	8033	36	0.19425	0.27195	EPHA5,TRPC4_x000D_
hsa04510	Focal adhesion - Homo sapiens (human)	2	201	8033	36	0.227216	0.290376	PPP1R12B,RELN_x000D_
hsa05170	Human immunodeficiency virus 1 infection - Homo sapiens (human)	2	212	8033	36	0.24555	0.290376	CALML4,CD247_x000D_
hsa04810	Regulation of actin cytoskeleton - Homo sapiens (human)	2	214	8033	36	0.248893	0.290376	INSRR,PPP1R12B_x000D_
hsa05165	Human papillomavirus infection - Homo sapiens (human)	2	330	8033	36	0.438806	0.484996	HEY1,RELN_x000D_
hsa05200	Pathways in cancer - Homo sapiens (human)	2	531	8033	36	0.698134	0.733041	CALML4,HEY1_x000D_
hsa01100	Metabolic pathways - Homo sapiens (human)	4	1487	8033	36	0.921436	0.921436	BAAT,LIAS,PDE11A,PDE4D_x000D_

## Sheet: kegg_sig_pw.106_podocyte_losart
keggid	kegg_name	sig_pw	n_pw	n_all	n_sig	p_hyper	q_hyper	genes_x000D_
hsa04974	Protein digestion and absorption - Homo sapiens (human)	5	95	8033	36	5.86951e-05	0.00144361	COL13A1,COL22A1,CTRB1,CTRB2,CTRL_x000D_
hsa04972	Pancreatic secretion - Homo sapiens (human)	5	102	8033	36	8.24923e-05	0.00144361	CFTR,CTRB1,CTRB2,CTRL,PLA2G3_x000D_
hsa05150	Staphylococcus aureus infection - Homo sapiens (human)	3	96	8033	36	0.00887813	0.0690668	C1QA,C1QB,ITGAL_x000D_
hsa05142	Chagas disease (American trypanosomiasis) - Homo sapiens (human)	3	102	8033	36	0.0104753	0.0690668	C1QA,C1QB,CCL3_x000D_
hsa05020	Prion diseases - Homo sapiens (human)	2	35	8033	36	0.0105889	0.0690668	C1QA,C1QB_x000D_
hsa05340	Primary immunodeficiency - Homo sapiens (human)	2	38	8033	36	0.0124062	0.0690668	CIITA,LCK_x000D_
hsa04670	Leukocyte transendothelial migration - Homo sapiens (human)	3	113	8033	36	0.0138134	0.0690668	ITGAL,MMP9,MYLPF_x000D_
hsa00565	Ether lipid metabolism - Homo sapiens (human)	2	47	8033	36	0.0186029	0.0813877	PLA2G3,PLD4_x000D_
hsa05416	Viral myocarditis - Homo sapiens (human)	2	60	8033	36	0.0293759	0.114239	DMD,ITGAL_x000D_
hsa05133	Pertussis - Homo sapiens (human)	2	76	8033	36	0.0452452	0.150853	C1QA,C1QB_x000D_
hsa04612	Antigen processing and presentation - Homo sapiens (human)	2	78	8033	36	0.0474108	0.150853	CIITA,HSPA6_x000D_
hsa04610	Complement and coagulation cascades - Homo sapiens (human)	2	85	8033	36	0.0552821	0.155334	C1QA,C1QB_x000D_
hsa04976	Bile secretion - Homo sapiens (human)	2	90	8033	36	0.061168	0.155334	CFTR,SLC10A1_x000D_
hsa05323	Rheumatoid arthritis - Homo sapiens (human)	2	93	8033	36	0.0647994	0.155334	CCL3,ITGAL_x000D_
hsa00564	Glycerophospholipid metabolism - Homo sapiens (human)	2	98	8033	36	0.0710098	0.155334	PLA2G3,PLD4_x000D_
hsa04925	Aldosterone synthesis and secretion - Homo sapiens (human)	2	98	8033	36	0.0710098	0.155334	CACNA1H,NPPA_x000D_
hsa05145	Toxoplasmosis - Homo sapiens (human)	2	112	8033	36	0.0893648	0.183986	CIITA,HSPA6_x000D_
hsa05135	Yersinia infection - Homo sapiens (human)	2	130	8033	36	0.114762	0.201398	LCK,WAS_x000D_
hsa04650	Natural killer cell mediated cytotoxicity - Homo sapiens (human)	2	131	8033	36	0.116224	0.201398	ITGAL,LCK_x000D_
hsa04270	Vascular smooth muscle contraction - Homo sapiens (human)	2	135	8033	36	0.122122	0.201398	NPPA,PLA2G3_x000D_
hsa05322	Systemic lupus erythematosus - Homo sapiens (human)	2	136	8033	36	0.123608	0.201398	C1QA,C1QB_x000D_
hsa04915	Estrogen signaling pathway - Homo sapiens (human)	2	138	8033	36	0.126593	0.201398	HSPA6,MMP9_x000D_
hsa04514	Cell adhesion molecules (CAMs) - Homo sapiens (human)	2	148	8033	36	0.141777	0.215748	ITGAL,LRRC4B_x000D_
hsa04530	Tight junction - Homo sapiens (human)	2	161	8033	36	0.162073	0.229119	CFTR,WAS_x000D_
hsa05161	Hepatitis B - Homo sapiens (human)	2	162	8033	36	0.163657	0.229119	MMP9,SLC10A1_x000D_
hsa04062	Chemokine signaling pathway - Homo sapiens (human)	2	189	8033	36	0.207363	0.275214	CCL3,WAS_x000D_
hsa05202	Transcriptional misregulation in cancer - Homo sapiens (human)	2	192	8033	36	0.212308	0.275214	MMP9,PAX7_x000D_
hsa04810	Regulation of actin cytoskeleton - Homo sapiens (human)	2	214	8033	36	0.248893	0.300137	ITGAL,MYLPF_x000D_
hsa04024	cAMP signaling pathway - Homo sapiens (human)	2	216	8033	36	0.252239	0.300137	CFTR,NPPA_x000D_
hsa05166	Human T-cell leukemia virus 1 infection - Homo sapiens (human)	2	219	8033	36	0.25726	0.300137	ITGAL,LCK_x000D_
hsa05168	Herpes simplex virus 1 infection - Homo sapiens (human)	3	491	8033	36	0.379126	0.404822	ZNF154,ZNF74,ZNF77_x000D_
hsa04010	MAPK signaling pathway - Homo sapiens (human)	2	294	8033	36	0.381689	0.404822	CACNA1H,HSPA6_x000D_
hsa04060	Cytokine-cytokine receptor interaction - Homo sapiens (human)	2	294	8033	36	0.381689	0.404822	CCL3,CSH1_x000D_
hsa04740	Olfactory transduction - Homo sapiens (human)	2	448	8033	36	0.604468	0.622246	OR14J1,OR51E2_x000D_
hsa01100	Metabolic pathways - Homo sapiens (human)	4	1487	8033	36	0.921436	0.921436	ELOVL2,PIK3C2B,PLA2G3,PLD4_x000D_

## Sheet: kegg_sig_pw.1243_podocyte_ang2_
keggid	kegg_name	sig_pw	n_pw	n_all	n_sig	p_hyper	q_hyper	genes_x000D_
hsa05150	Staphylococcus aureus infection - Homo sapiens (human)	14	96	8033	427	0.000506634	0.129698	C3AR1,DEFA5,DEFB103A,FCGR2C,HLA-DMB,HLA-DOA,HLA-DQA2,KRT13,KRT15,KRT20,KRT28,KRT38,MASP1,PTAFR_x000D_
hsa04927	Cortisol synthesis and secretion - Homo sapiens (human)	10	65	8033	427	0.00208959	0.267467	ADCY1,ADCY4,CACNA1G,CACNA1I,CYP11A1,ITPR1,KCNK2,NR5A1,PDE8A,PLCB1_x000D_
hsa00230	Purine metabolism - Homo sapiens (human)	15	130	8033	427	0.00365302	0.311724	ADA,ADCY1,ADCY4,ENTPD3,GDA,NUDT2,PDE1A,PDE1C,PDE4D,PDE7A,PDE7B,PDE8A,PDE9A,PRPS1L1,RRM2_x000D_
hsa04110	Cell cycle - Homo sapiens (human)	13	124	8033	427	0.0142765	0.431865	ATR,BUB1,BUB1B,CCNA2,CCNB2,CDC6,CHEK2,ESPL1,MAD2L1,MCM6,PTTG1,TGFB3,TTK_x000D_
hsa04915	Estrogen signaling pathway - Homo sapiens (human)	14	138	8033	427	0.0147218	0.431865	ADCY1,ADCY4,GABBR2,GPER1,HSPA1L,ITPR1,KRT13,KRT15,KRT20,KRT28,KRT38,PLCB1,SHC3,TFF1_x000D_
hsa04061	Viral protein interaction with cytokine and cytokine receptor - Homo sapiens (human)	11	100	8033	427	0.0167296	0.431865	CCL11,CCL14,CCL16,CCL18,CCL5,CCL7,CXCR3,CXCR4,CXCR5,IL18,IL20RB_x000D_
hsa04934	Cushing syndrome - Homo sapiens (human)	15	155	8033	427	0.017619	0.431865	ADCY1,ADCY4,CACNA1G,CACNA1I,CAMK2B,CYP11A1,FZD5,ITPR1,KCNK2,NR5A1,PDE8A,PLCB1,WNT11,WNT6,WNT8A_x000D_
hsa04929	GnRH secretion - Homo sapiens (human)	8	64	8033	427	0.0193653	0.431865	CACNA1G,CACNA1I,GABBR2,GPER1,HCN3,ITPR1,KISS1,PLCB1_x000D_
hsa00030	Pentose phosphate pathway - Homo sapiens (human)	5	30	8033	427	0.0196497	0.431865	GLYCTK,IDNK,PRPS1L1,RGN,RPIA_x000D_
hsa05321	Inflammatory bowel disease (IBD) - Homo sapiens (human)	8	65	8033	427	0.0210962	0.431865	HLA-DMB,HLA-DOA,HLA-DQA2,IL18,NFATC1,RORA,RORC,TGFB3_x000D_
hsa05032	Morphine addiction - Homo sapiens (human)	10	91	8033	427	0.0221155	0.431865	ADCY1,ADCY4,GABBR2,GABRE,PDE1A,PDE1C,PDE4D,PDE7A,PDE7B,PDE8A_x000D_
hsa05310	Asthma - Homo sapiens (human)	5	31	8033	427	0.0224372	0.431865	CCL11,HLA-DMB,HLA-DOA,HLA-DQA2,PRG2_x000D_
hsa03460	Fanconi anemia pathway - Homo sapiens (human)	7	54	8033	427	0.0232908	0.431865	ATR,BLM,BRIP1,FANCA,FANCD2,RPA3,UBE2T_x000D_
hsa05166	Human T-cell leukemia virus 1 infection - Homo sapiens (human)	19	219	8033	427	0.0237837	0.431865	ADCY1,ADCY4,ATR,BUB1B,CCNA2,CCNB2,CHEK2,ESPL1,HLA-DMB,HLA-DOA,HLA-DQA2,IL15,MAD2L1,MAPK10,MSX1,NFATC1,POLB,PTTG1,TGFB3_x000D_
hsa05323	Rheumatoid arthritis - Homo sapiens (human)	10	93	8033	427	0.0253298	0.431865	ATP6V1B1,ATP6V1G3,CCL5,HLA-DMB,HLA-DOA,HLA-DQA2,IL15,IL18,MMP1,TGFB3_x000D_
hsa04270	Vascular smooth muscle contraction - Homo sapiens (human)	13	135	8033	427	0.0269916	0.431865	ADCY1,ADCY4,ADRA1A,AVPR1A,CALCB,EDN3,EDNRA,ITPR1,MYLK4,PLCB1,PPP1R12B,PRKCH,RAMP2_x000D_
hsa00340	Histidine metabolism - Homo sapiens (human)	4	23	8033	427	0.0312078	0.447394	AMDHD1,HDC,MAOB,UROC1_x000D_
hsa04020	Calcium signaling pathway - Homo sapiens (human)	17	196	8033	427	0.0314574	0.447394	ADCY1,ADCY4,ADRA1A,AVPR1A,CACNA1G,CACNA1I,CAMK2B,CCKAR,CXCR4,EDNRA,ITPR1,MYLK4,PDE1A,PDE1C,PLCB1,PLCE1,PTAFR_x000D_
hsa00982	Drug metabolism - cytochrome P450 - Homo sapiens (human)	8	72	8033	427	0.0363667	0.467176	CYP2C19,FMO5,GSTA1,GSTM1,GSTM5,MAOB,MGST1,UGT2B11_x000D_
hsa04080	Neuroactive ligand-receptor interaction - Homo sapiens (human)	26	340	8033	427	0.038445	0.467176	ADRA1A,AVPR1A,C3AR1,CALCB,CCKAR,EDN3,EDNRA,GABBR2,GABRE,GHSR,GIPR,GLP2R,GLRB,GRM7,KISS1,MC1R,MTNR1A,NMBR,NMUR1,NPY1R,NPY2R,NPY5R,PTAFR,PTH1R,SCTR,TRPV1_x000D_
hsa04750	Inflammatory mediator regulation of TRP channels - Homo sapiens (human)	10	100	8033	427	0.0392154	0.467176	ADCY1,ADCY4,CAMK2B,ITPR1,MAPK10,NTRK1,PLCB1,PRKCH,TRPV1,TRPV3_x000D_
hsa03030	DNA replication - Homo sapiens (human)	5	36	8033	427	0.040148	0.467176	LIG1,MCM6,POLA1,RNASEH2A,RPA3_x000D_
hsa04062	Chemokine signaling pathway - Homo sapiens (human)	16	189	8033	427	0.0436522	0.469926	ADCY1,ADCY4,CCL11,CCL14,CCL16,CCL18,CCL5,CCL7,CXCR3,CXCR4,CXCR5,HCK,JAK2,NFKBIB,PLCB1,SHC3_x000D_
hsa04672	Intestinal immune network for IgA production - Homo sapiens (human)	6	49	8033	427	0.0440556	0.469926	CXCR4,HLA-DMB,HLA-DOA,HLA-DQA2,IL15,ITGB7_x000D_
hsa04971	Gastric acid secretion - Homo sapiens (human)	8	76	8033	427	0.0477939	0.489409	ADCY1,ADCY4,ATP4B,CAMK2B,ITPR1,KCNK2,MYLK4,PLCB1_x000D_
hsa00980	Metabolism of xenobiotics by cytochrome P450 - Homo sapiens (human)	8	77	8033	427	0.050978	0.497069	AKR1C1,AKR7A3,CBR3,GSTA1,GSTM1,GSTM5,MGST1,UGT2B11_x000D_
hsa04966	Collecting duct acid secretion - Homo sapiens (human)	4	27	8033	427	0.0524253	0.497069	ATP4B,ATP6V1B1,ATP6V1G3,SLC4A1_x000D_
hsa01100	Metabolic pathways - Homo sapiens (human)	92	1487	8033	427	0.0572566	0.521495	AANAT,ACADL,ACADS,ACOT4,ACSL6,ACSM3,ACSM4,ACYP1,ADA,ADCY1,ADCY4,ALAS2,ALG5,ALPI,AMDHD1,ATP4B,ATP6V1B1,ATP6V1G3,B4GALNT3,B4GALT6,CBR3,CHKA,CKM,CKMT1B,CMPK2,CTH,CYP11A1,CYP2C19,CYP4F8,DBH,DDO,DHRS4L1,ENO4,ENTPD3,EXTL2,FUT2,FUT6,GALNT5,GATM,GCH1,GDA,GLYCTK,GPAT2,GSTA1,GSTM1,GSTM5,HAAO,HDC,HPSE,HYKK,IDNK,KYNU,LCT,LDHC,LIAS,MAOB,MCEE,MGAT4A,MGST1,MTM1,NDST3,NMNAT2,NMRK1,NMRK2,NUDT2,OXSM,PDE1A,PDE1C,PD…
hsa00260	Glycine, serine and threonine metabolism - Homo sapiens (human)	5	40	8033	427	0.0590756	0.521495	ALAS2,CTH,GATM,GLYCTK,MAOB_x000D_
hsa04742	Taste transduction - Homo sapiens (human)	8	83	8033	427	0.0729312	0.599693	ADCY4,GABBR2,PDE1A,PDE1C,SCNN1B,TAS1R3,TAS2R4,TRPM5_x000D_
hsa05204	Chemical carcinogenesis - Homo sapiens (human)	8	83	8033	427	0.0729312	0.599693	AKR1C2,CYP2C19,GSTA1,GSTM1,GSTM5,MGST1,SULT1A1,UGT2B11_x000D_
hsa04925	Aldosterone synthesis and secretion - Homo sapiens (human)	9	98	8033	427	0.0757668	0.599693	ADCY1,ADCY4,CACNA1G,CACNA1I,CAMK2B,CYP11A1,ITPR1,LIPE,PLCB1_x000D_
hsa04114	Oocyte meiosis - Homo sapiens (human)	11	128	8033	427	0.0778746	0.599693	ADCY1,ADCY4,BUB1,CAMK2B,CCNB2,CPEB1,ESPL1,ITPR1,MAD2L1,PTTG1,SPDYE3_x000D_
hsa04914	Progesterone-mediated oocyte maturation - Homo sapiens (human)	9	99	8033	427	0.0796468	0.599693	ADCY1,ADCY4,BUB1,CCNA2,CCNB2,CPEB1,MAD2L1,MAPK10,SPDYE3_x000D_
hsa04916	Melanogenesis - Homo sapiens (human)	9	101	8033	427	0.0877629	0.619325	ADCY1,ADCY4,CAMK2B,FZD5,MC1R,PLCB1,WNT11,WNT6,WNT8A_x000D_
hsa02010	ABC transporters - Homo sapiens (human)	5	45	8033	427	0.0887611	0.619325	ABCA8,ABCB10,ABCB4,ABCC11,ABCC12_x000D_
hsa01524	Platinum drug resistance - Homo sapiens (human)	7	73	8033	427	0.091931	0.619325	ATP7B,GSTA1,GSTM1,GSTM5,MGST1,TOP2A,XPA_x000D_
hsa04115	p53 signaling pathway - Homo sapiens (human)	7	73	8033	427	0.091931	0.619325	ADGRB1,AIFM2,ATR,CCNB2,CHEK2,RRM2,TP73_x000D_
hsa04514	Cell adhesion molecules (CAMs) - Homo sapiens (human)	12	148	8033	427	0.0946941	0.621582	CD6,CDH1,CLDN10,CLDN6,HLA-DMB,HLA-DOA,HLA-DQA2,ITGB7,LRRC4C,NFASC,NLGN1,NRXN1_x000D_
hsa04935	Growth hormone synthesis, secretion and action - Homo sapiens (human)	10	119	8033	427	0.100681	0.644359	ADCY1,ADCY4,GHSR,IGFALS,ITPR1,JAK2,MAPK10,PLCB1,SHC3,SOCS2_x000D_
hsa05140	Leishmaniasis - Homo sapiens (human)	7	77	8033	427	0.113833	0.700598	FCGR2C,HLA-DMB,HLA-DOA,HLA-DQA2,JAK2,NFKBIB,TGFB3_x000D_
hsa04659	Th17 cell differentiation - Homo sapiens (human)	9	107	8033	427	0.114942	0.700598	HLA-DMB,HLA-DOA,HLA-DQA2,JAK2,MAPK10,NFATC1,NFKBIB,RORA,RORC_x000D_
hsa00534	Glycosaminoglycan biosynthesis - heparan sulfate / heparin - Homo sapiens (human)	3	24	8033	427	0.132441	0.782072	EXTL2,HS3ST3B1,NDST3_x000D_
hsa05414	Dilated cardiomyopathy (DCM) - Homo sapiens (human)	8	96	8033	427	0.137372	0.782072	ADCY1,ADCY4,CACNG7,DES,ITGB7,LAMA2,SGCA,TGFB3_x000D_
hsa05145	Toxoplasmosis - Homo sapiens (human)	9	112	8033	427	0.140748	0.782072	HLA-DMB,HLA-DOA,HLA-DQA2,HSPA1L,JAK2,LAMA2,MAPK10,NFKBIB,TGFB3_x000D_
hsa04713	Circadian entrainment - Homo sapiens (human)	8	97	8033	427	0.143248	0.782072	ADCY1,ADCY4,CACNA1G,CACNA1I,CAMK2B,ITPR1,MTNR1A,PLCB1_x000D_
hsa04725	Cholinergic synapse - Homo sapiens (human)	9	113	8033	427	0.14624	0.782072	ADCY1,ADCY4,CAMK2B,ITPR1,JAK2,KCNJ14,KCNJ18,KCNQ4,PLCB1_x000D_
hsa00790	Folate biosynthesis - Homo sapiens (human)	3	26	8033	427	0.157736	0.782072	ALPI,GCH1,GGH_x000D_
hsa04950	Maturity onset diabetes of the young - Homo sapiens (human)	3	26	8033	427	0.157736	0.782072	NKX2-2,PAX4,PDX1_x000D_
hsa04924	Renin secretion - Homo sapiens (human)	6	69	8033	427	0.15925	0.782072	EDN3,EDNRA,ITPR1,PDE1A,PDE1C,PLCB1_x000D_
hsa04621	NOD-like receptor signaling pathway - Homo sapiens (human)	13	181	8033	427	0.16581	0.782072	CASP1,CCL5,DEFA5,DEFB103A,IL18,ITPR1,MAPK10,NAIP,NFKBIB,NLRP3,OAS1,OAS2,PLCB1_x000D_
hsa05226	Gastric cancer - Homo sapiens (human)	11	149	8033	427	0.168721	0.782072	CDH1,CDH17,CDX2,FGF21,FGFR2,FZD5,SHC3,TGFB3,WNT11,WNT6,WNT8A_x000D_
hsa03440	Homologous recombination - Homo sapiens (human)	4	41	8033	427	0.171679	0.782072	BLM,BRIP1,RPA3,XRCC3_x000D_
hsa04911	Insulin secretion - Homo sapiens (human)	7	86	8033	427	0.171945	0.782072	ADCY1,ADCY4,CAMK2B,CCKAR,PCLO,PDX1,PLCB1_x000D_
hsa04024	cAMP signaling pathway - Homo sapiens (human)	15	216	8033	427	0.174637	0.782072	ADCY1,ADCY4,CAMK2B,EDN3,EDNRA,GABBR2,GHSR,GIPR,GLI3,LIPE,MAPK10,NFATC1,NPY1R,PDE4D,PLCE1_x000D_
hsa04923	Regulation of lipolysis in adipocytes - Homo sapiens (human)	5	56	8033	427	0.175443	0.782072	ADCY1,ADCY4,LIPE,NPY1R,PTGS1_x000D_
hsa00380	Tryptophan metabolism - Homo sapiens (human)	4	42	8033	427	0.182366	0.782072	AANAT,HAAO,KYNU,MAOB_x000D_
hsa05225	Hepatocellular carcinoma - Homo sapiens (human)	12	168	8033	427	0.18263	0.782072	ACTL6B,DPF1,FZD5,GSTA1,GSTM1,GSTM5,MGST1,SHC3,TGFB3,WNT11,WNT6,WNT8A_x000D_
hsa00650	Butanoate metabolism - Homo sapiens (human)	3	28	8033	427	0.184364	0.782072	ACADS,ACSM3,ACSM4_x000D_
hsa00480	Glutathione metabolism - Homo sapiens (human)	5	57	8033	427	0.184556	0.782072	GSTA1,GSTM1,GSTM5,MGST1,RRM2_x000D_
hsa04512	ECM-receptor interaction - Homo sapiens (human)	7	88	8033	427	0.186353	0.782072	DSPP,FREM2,GP1BA,GP1BB,HMMR,ITGB7,LAMA2_x000D_
hsa05164	Influenza A - Homo sapiens (human)	12	170	8033	427	0.193085	0.783505	CASP1,CCL5,HLA-DMB,HLA-DOA,HLA-DQA2,IL18,JAK2,NFKBIB,NLRP3,OAS1,OAS2,RSAD2_x000D_
hsa04978	Mineral absorption - Homo sapiens (human)	5	58	8033	427	0.193838	0.783505	CLCN2,MT1HL1,SLC34A3,STEAP1,TRPV6_x000D_
hsa04921	Oxytocin signaling pathway - Homo sapiens (human)	11	154	8033	427	0.195876	0.783505	ADCY1,ADCY4,CACNG7,CAMK2B,ITPR1,KCNJ14,KCNJ18,MYLK4,NFATC1,PLCB1,PPP1R12B_x000D_
hsa04976	Bile secretion - Homo sapiens (human)	7	90	8033	427	0.201238	0.79257	ABCB4,ADCY1,ADCY4,NR0B2,SCTR,SLC22A1,UGT2B11_x000D_
hsa04918	Thyroid hormone synthesis - Homo sapiens (human)	6	75	8033	427	0.207591	0.79576	ADCY1,ADCY4,ITPR1,PLCB1,SLC5A5,TTF2_x000D_
hsa04970	Salivary secretion - Homo sapiens (human)	7	91	8033	427	0.20885	0.79576	ADCY1,ADCY4,ADRA1A,ITPR1,PLCB1,PRB1,TRPV6_x000D_
hsa05416	Viral myocarditis - Homo sapiens (human)	5	60	8033	427	0.212872	0.79576	HLA-DMB,HLA-DOA,HLA-DQA2,LAMA2,SGCA_x000D_
hsa04658	Th1 and Th2 cell differentiation - Homo sapiens (human)	7	92	8033	427	0.216567	0.79576	HLA-DMB,HLA-DOA,HLA-DQA2,JAK2,MAPK10,NFATC1,NFKBIB_x000D_
hsa04710	Circadian rhythm - Homo sapiens (human)	3	31	8033	427	0.226236	0.79576	CRY1,RORA,RORC_x000D_
hsa04930	Type II diabetes mellitus - Homo sapiens (human)	4	46	8033	427	0.227084	0.79576	CACNA1G,MAPK10,PDX1,SOCS2_x000D_
hsa04310	Wnt signaling pathway - Homo sapiens (human)	11	160	8033	427	0.230831	0.79576	CAMK2B,DKK2,FZD5,MAPK10,NFATC1,PLCB1,SFRP1,SFRP5,WNT11,WNT6,WNT8A_x000D_
hsa04721	Synaptic vesicle cycle - Homo sapiens (human)	6	78	8033	427	0.233516	0.79576	ATP6V1B1,ATP6V1G3,DNM3,SLC1A3,SLC6A2,SLC6A7_x000D_
hsa04136	Autophagy - other - Homo sapiens (human)	3	32	8033	427	0.240583	0.79576	ATG10,ATG2B,ATG4C_x000D_
hsa00983	Drug metabolism - other enzymes - Homo sapiens (human)	6	79	8033	427	0.242375	0.79576	GSTA1,GSTM1,GSTM5,MGST1,RRM2,UGT2B11_x000D_
hsa00590	Arachidonic acid metabolism - Homo sapiens (human)	5	63	8033	427	0.242458	0.79576	CBR3,CYP2C19,CYP4F8,PLB1,PTGS1_x000D_
hsa04623	Cytosolic DNA-sensing pathway - Homo sapiens (human)	5	63	8033	427	0.242458	0.79576	CASP1,CCL5,IL18,NFKBIB,POLR3G_x000D_
hsa05217	Basal cell carcinoma - Homo sapiens (human)	5	63	8033	427	0.242458	0.79576	FZD5,GLI3,WNT11,WNT6,WNT8A_x000D_
hsa00061	Fatty acid biosynthesis - Homo sapiens (human)	2	18	8033	427	0.247779	0.802929	ACSL6,OXSM_x000D_
hsa03410	Base excision repair - Homo sapiens (human)	3	33	8033	427	0.255076	0.816242	LIG1,NEIL3,POLB_x000D_
hsa04261	Adrenergic signaling in cardiomyocytes - Homo sapiens (human)	10	149	8033	427	0.268488	0.832718	ADCY1,ADCY4,ADRA1A,CACNG7,CAMK2B,MYL4,PLCB1,PPP2R2B,PPP2R3C,SCN1B_x000D_
hsa00640	Propanoate metabolism - Homo sapiens (human)	3	34	8033	427	0.269685	0.832718	ACADS,LDHC,MCEE_x000D_
hsa04640	Hematopoietic cell lineage - Homo sapiens (human)	7	99	8033	427	0.273174	0.832718	CSF3R,FCER2,GP1BA,GP1BB,HLA-DMB,HLA-DOA,HLA-DQA2_x000D_
hsa00330	Arginine and proline metabolism - Homo sapiens (human)	4	50	8033	427	0.274206	0.832718	CKM,CKMT1B,GATM,MAOB_x000D_
hsa04146	Peroxisome - Homo sapiens (human)	6	83	8033	427	0.278726	0.832718	ACSL6,DDO,DHRS4L1,FAR2,MPV17L,PEX7_x000D_
hsa01200	Carbon metabolism - Homo sapiens (human)	8	117	8033	427	0.282709	0.832718	ACADS,ENO4,GLYCTK,IDNK,MCEE,PRPS1L1,RGN,RPIA_x000D_
hsa00760	Nicotinate and nicotinamide metabolism - Homo sapiens (human)	3	35	8033	427	0.284386	0.832718	NMNAT2,NMRK1,NMRK2_x000D_
hsa04913	Ovarian steroidogenesis - Homo sapiens (human)	4	51	8033	427	0.286247	0.832718	ACOT4,ADCY1,ADCY4,CYP11A1_x000D_
hsa04722	Neurotrophin signaling pathway - Homo sapiens (human)	8	119	8033	427	0.298391	0.849214	CAMK2B,MAPK10,NFKBIB,NTRK1,NTRK2,SH2B2,SHC3,TP73_x000D_
hsa04972	Pancreatic secretion - Homo sapiens (human)	7	102	8033	427	0.298552	0.849214	ADCY1,ADCY4,CCKAR,ITPR1,PLCB1,PNLIPRP2,SCTR_x000D_
hsa04140	Autophagy - animal - Homo sapiens (human)	9	137	8033	427	0.304754	0.857329	ATG10,ATG2B,ATG4C,DAPK2,DEPTOR,ITPR1,MAPK10,RAB7B,RRAGD_x000D_
hsa04218	Cellular senescence - Homo sapiens (human)	10	156	8033	427	0.316714	0.87667	ATR,CCNA2,CCNB2,CHEK2,FOXM1,ITPR1,MYBL2,NFATC1,RAD9B,TGFB3_x000D_
hsa04390	Hippo signaling pathway - Homo sapiens (human)	10	157	8033	427	0.323766	0.87667	CDH1,FZD5,PPP2R2B,RASSF6,SOX2,TGFB3,TP73,WNT11,WNT6,WNT8A_x000D_
hsa00900	Terpenoid backbone biosynthesis - Homo sapiens (human)	2	22	8033	427	0.32798	0.87667	PDSS1,PDSS2_x000D_
hsa05330	Allograft rejection - Homo sapiens (human)	3	38	8033	427	0.328775	0.87667	HLA-DMB,HLA-DOA,HLA-DQA2_x000D_
hsa04928	Parathyroid hormone synthesis, secretion and action - Homo sapiens (human)	7	106	8033	427	0.33311	0.87667	ADCY1,ADCY4,ITPR1,PDE4D,PLCB1,PTH1R,SLC34A3_x000D_
hsa04611	Platelet activation - Homo sapiens (human)	8	124	8033	427	0.338388	0.87667	ADCY1,ADCY4,GP1BA,GP1BB,ITPR1,MYLK4,PLCB1,PTGS1_x000D_
hsa05410	Hypertrophic cardiomyopathy (HCM) - Homo sapiens (human)	6	90	8033	427	0.344837	0.87667	CACNG7,DES,ITGB7,LAMA2,SGCA,TGFB3_x000D_
hsa05100	Bacterial invasion of epithelial cells - Homo sapiens (human)	5	73	8033	427	0.34695	0.87667	CDH1,DNM3,ELMO3,HCLS1,SHC3_x000D_
hsa03060	Protein export - Homo sapiens (human)	2	23	8033	427	0.347752	0.87667	IMMP1L,IMMP2L_x000D_
hsa03430	Mismatch repair - Homo sapiens (human)	2	23	8033	427	0.347752	0.87667	LIG1,RPA3_x000D_
hsa04550	Signaling pathways regulating pluripotency of stem cells - Homo sapiens (human)	9	143	8033	427	0.349841	0.87667	FGFR2,FZD5,JAK2,NODAL,POU5F1B,SOX2,WNT11,WNT6,WNT8A_x000D_
hsa00240	Pyrimidine metabolism - Homo sapiens (human)	4	57	8033	427	0.359572	0.87667	CMPK2,ENTPD3,NUDT2,RRM2_x000D_
hsa01212	Fatty acid metabolism - Homo sapiens (human)	4	57	8033	427	0.359572	0.87667	ACADL,ACADS,ACSL6,OXSM_x000D_
hsa05134	Legionellosis - Homo sapiens (human)	4	57	8033	427	0.359572	0.87667	CASP1,HSPA1L,IL18,NAIP_x000D_
hsa05219	Bladder cancer - Homo sapiens (human)	3	41	8033	427	0.373115	0.891566	CDH1,DAPK2,MMP1_x000D_
hsa04912	GnRH signaling pathway - Homo sapiens (human)	6	93	8033	427	0.373688	0.891566	ADCY1,ADCY4,CAMK2B,ITPR1,MAPK10,PLCB1_x000D_
hsa00860	Porphyrin and chlorophyll metabolism - Homo sapiens (human)	3	42	8033	427	0.387788	0.891566	ALAS2,CP,UGT2B11_x000D_
hsa05332	Graft-versus-host disease - Homo sapiens (human)	3	42	8033	427	0.387788	0.891566	HLA-DMB,HLA-DOA,HLA-DQA2_x000D_
hsa03320	PPAR signaling pathway - Homo sapiens (human)	5	77	8033	427	0.389816	0.891566	ACADL,ACSL6,FABP5,FABP6,MMP1_x000D_
hsa05412	Arrhythmogenic right ventricular cardiomyopathy (ARVC) - Homo sapiens (human)	5	77	8033	427	0.389816	0.891566	CACNG7,DES,ITGB7,LAMA2,SGCA_x000D_
hsa05200	Pathways in cancer - Homo sapiens (human)	30	531	8033	427	0.39006	0.891566	ADCY1,ADCY4,CAMK2B,CCNA2,CDH1,CSF3R,CXCR4,DAPK2,EDNRA,FGF21,FGFR2,FZD5,GLI3,GSTA1,GSTM1,GSTM5,HEY1,IL15,JAK2,LAMA2,MAPK10,MGST1,MMP1,NTRK1,PLCB1,TGFB3,WNT11,WNT6,WNT8A,ZBTB16_x000D_
hsa04060	Cytokine-cytokine receptor interaction - Homo sapiens (human)	17	294	8033	427	0.395296	0.895537	CCL11,CCL14,CCL16,CCL18,CCL5,CCL7,CSF3R,CXCR3,CXCR4,CXCR5,GDF11,IL15,IL18,IL20RB,IL36G,NODAL,TGFB3_x000D_
hsa04940	Type I diabetes mellitus - Homo sapiens (human)	3	43	8033	427	0.402377	0.903583	HLA-DMB,HLA-DOA,HLA-DQA2_x000D_
hsa00140	Steroid hormone biosynthesis - Homo sapiens (human)	4	61	8033	427	0.408531	0.909425	AKR1C1,AKR1C2,CYP11A1,UGT2B11_x000D_
hsa00071	Fatty acid degradation - Homo sapiens (human)	3	44	8033	427	0.416866	0.913277	ACADL,ACADS,ACSL6_x000D_
hsa04145	Phagosome - Homo sapiens (human)	9	152	8033	427	0.418878	0.913277	ATP6V1B1,ATP6V1G3,COLEC12,DYNC2H1,FCGR2C,HLA-DMB,HLA-DOA,HLA-DQA2,RAB7B_x000D_
hsa00053	Ascorbate and aldarate metabolism - Homo sapiens (human)	2	27	8033	427	0.424531	0.913277	RGN,UGT2B11_x000D_
hsa00601	Glycosphingolipid biosynthesis - lacto and neolacto series - Homo sapiens (human)	2	27	8033	427	0.424531	0.913277	FUT2,FUT6_x000D_
hsa04933	AGE-RAGE signaling pathway in diabetic complications - Homo sapiens (human)	6	100	8033	427	0.441004	0.915144	JAK2,MAPK10,NFATC1,PLCB1,PLCE1,TGFB3_x000D_
hsa04150	mTOR signaling pathway - Homo sapiens (human)	9	155	8033	427	0.441938	0.915144	ATP6V1B1,ATP6V1G3,DEPTOR,FZD5,RRAGD,TBC1D7,WNT11,WNT6,WNT8A_x000D_
hsa04744	Phototransduction - Homo sapiens (human)	2	28	8033	427	0.443005	0.915144	GUCA1A,RHO_x000D_
hsa04662	B cell receptor signaling pathway - Homo sapiens (human)	5	82	8033	427	0.443072	0.915144	LILRA1,LILRB2,LILRB4,NFATC1,NFKBIB_x000D_
hsa04371	Apelin signaling pathway - Homo sapiens (human)	8	137	8033	427	0.444698	0.915144	ADCY1,ADCY4,CDH1,ITPR1,LIPE,MYL4,MYLK4,PLCB1_x000D_
hsa03420	Nucleotide excision repair - Homo sapiens (human)	3	47	8033	427	0.459582	0.915144	LIG1,RPA3,XPA_x000D_
hsa04973	Carbohydrate digestion and absorption - Homo sapiens (human)	3	47	8033	427	0.459582	0.915144	LCT,PLCB1,TAS1R3_x000D_
hsa05142	Chagas disease (American trypanosomiasis) - Homo sapiens (human)	6	102	8033	427	0.460039	0.915144	ADCY1,CCL5,MAPK10,PLCB1,PPP2R2B,TGFB3_x000D_
hsa05146	Amoebiasis - Homo sapiens (human)	6	102	8033	427	0.460039	0.915144	ADCY1,LAMA2,PLCB1,RAB7B,SERPINB9,TGFB3_x000D_
hsa00591	Linoleic acid metabolism - Homo sapiens (human)	2	29	8033	427	0.461147	0.915144	CYP2C19,PLB1_x000D_
hsa00630	Glyoxylate and dicarboxylate metabolism - Homo sapiens (human)	2	30	8033	427	0.478938	0.938611	GLYCTK,MCEE_x000D_
hsa04720	Long-term potentiation - Homo sapiens (human)	4	67	8033	427	0.480305	0.938611	ADCY1,CAMK2B,ITPR1,PLCB1_x000D_
hsa01523	Antifolate resistance - Homo sapiens (human)	2	31	8033	427	0.496366	0.96265	FOLR2,GGH_x000D_
hsa04920	Adipocytokine signaling pathway - Homo sapiens (human)	4	69	8033	427	0.503497	0.969137	ACSL6,JAK2,MAPK10,NFKBIB_x000D_
hsa04917	Prolactin signaling pathway - Homo sapiens (human)	4	70	8033	427	0.514922	0.974544	JAK2,MAPK10,SHC3,SOCS2_x000D_
hsa05120	Epithelial cell signaling in Helicobacter pylori infection - Homo sapiens (human)	4	70	8033	427	0.514922	0.974544	ATP6V1B1,ATP6V1G3,CCL5,MAPK10_x000D_
hsa04142	Lysosome - Homo sapiens (human)	7	128	8033	427	0.524997	0.974544	AP3B2,AP4B1,CTSE,CTSH,CTSV,CTSW,LAMP3_x000D_
hsa05131	Shigellosis - Homo sapiens (human)	13	242	8033	427	0.525877	0.974544	CASP1,CCL5,HCLS1,IL18,ITPR1,MAPK10,NAIP,NFKBIB,NLRP3,PLCB1,PLCE1,RRAGD,TIFA_x000D_
hsa00051	Fructose and mannose metabolism - Homo sapiens (human)	2	33	8033	427	0.530086	0.974544	PFKFB2,PMM1_x000D_
hsa05205	Proteoglycans in cancer - Homo sapiens (human)	11	205	8033	427	0.532062	0.974544	CAMK2B,FZD5,HCLS1,HPSE,ITPR1,LUM,PLCE1,PPP1R12B,WNT11,WNT6,WNT8A_x000D_
hsa05168	Herpes simplex virus 1 infection - Homo sapiens (human)	26	491	8033	427	0.538821	0.974544	CCL5,HLA-DMB,HLA-DOA,HLA-DQA2,JAK2,OAS1,OAS2,ZFP37,ZNF136,ZNF181,ZNF2,ZNF20,ZNF285,ZNF343,ZNF45,ZNF569,ZNF596,ZNF607,ZNF615,ZNF619,ZNF620,ZNF665,ZNF670,ZNF676,ZNF735,ZNF846_x000D_
hsa04961	Endocrine and other factor-regulated calcium reabsorption - Homo sapiens (human)	3	53	8033	427	0.540567	0.974544	DNM3,PLCB1,PTH1R_x000D_
hsa05320	Autoimmune thyroid disease - Homo sapiens (human)	3	53	8033	427	0.540567	0.974544	HLA-DMB,HLA-DOA,HLA-DQA2_x000D_
hsa00562	Inositol phosphate metabolism - Homo sapiens (human)	4	73	8033	427	0.548439	0.981822	MTM1,PLCB1,PLCE1,PLCH1_x000D_
hsa04728	Dopaminergic synapse - Homo sapiens (human)	7	132	8033	427	0.558114	0.984517	CAMK2B,ITPR1,MAOB,MAPK10,PLCB1,PPP2R2B,PPP2R3C_x000D_
hsa01230	Biosynthesis of amino acids - Homo sapiens (human)	4	74	8033	427	0.559341	0.984517	CTH,ENO4,PRPS1L1,RPIA_x000D_
hsa04657	IL-17 signaling pathway - Homo sapiens (human)	5	94	8033	427	0.564712	0.984517	CCL11,CCL7,MAPK10,MMP1,S100A9_x000D_
hsa04724	Glutamatergic synapse - Homo sapiens (human)	6	114	8033	427	0.569663	0.984517	ADCY1,ADCY4,GRM7,ITPR1,PLCB1,SLC1A3_x000D_
hsa05130	Pathogenic Escherichia coli infection - Homo sapiens (human)	10	192	8033	427	0.573354	0.984517	CASP1,CLDN10,CLDN6,HCLS1,IL18,MAPK10,NAIP,NFKBIB,NLRP3,WIPF3_x000D_
hsa00250	Alanine, aspartate and glutamate metabolism - Homo sapiens (human)	2	36	8033	427	0.577714	0.984517	DDO,RIMKLA_x000D_
hsa00350	Tyrosine metabolism - Homo sapiens (human)	2	36	8033	427	0.577714	0.984517	DBH,MAOB_x000D_
hsa05133	Pertussis - Homo sapiens (human)	4	76	8033	427	0.580711	0.984517	CASP1,MAPK10,NLRP3,SERPING1_x000D_
hsa04210	Apoptosis - Homo sapiens (human)	7	136	8033	427	0.590177	0.98541	CTSH,CTSV,CTSW,ITPR1,LMNB1,MAPK10,NTRK1_x000D_
hsa05143	African trypanosomiasis - Homo sapiens (human)	2	37	8033	427	0.592786	0.98541	IL18,PLCB1_x000D_
hsa05216	Thyroid cancer - Homo sapiens (human)	2	37	8033	427	0.592786	0.98541	CDH1,NTRK1_x000D_
hsa04612	Antigen processing and presentation - Homo sapiens (human)	4	78	8033	427	0.601476	0.988232	HLA-DMB,HLA-DOA,HLA-DQA2,HSPA1L_x000D_
hsa01522	Endocrine resistance - Homo sapiens (human)	5	98	8033	427	0.602204	0.988232	ADCY1,ADCY4,GPER1,MAPK10,SHC3_x000D_
hsa04152	AMPK signaling pathway - Homo sapiens (human)	6	120	8033	427	0.620253	0.998237	ADRA1A,CCNA2,LIPE,PFKFB2,PPP2R2B,PPP2R3C_x000D_
hsa00513	Various types of N-glycan biosynthesis - Homo sapiens (human)	2	39	8033	427	0.621716	0.998237	B4GALNT3,MGAT4A_x000D_
hsa00620	Pyruvate metabolism - Homo sapiens (human)	2	39	8033	427	0.621716	0.998237	ACYP1,LDHC_x000D_
hsa05152	Tuberculosis - Homo sapiens (human)	9	180	8033	427	0.623898	0.998237	CAMK2B,FCGR2C,HLA-DMB,HLA-DOA,HLA-DQA2,IL18,JAK2,MAPK10,TGFB3_x000D_
hsa05169	Epstein-Barr virus infection - Homo sapiens (human)	10	201	8033	427	0.631993	0.999254	CCNA2,ENTPD3,FCER2,HLA-DMB,HLA-DOA,HLA-DQA2,MAPK10,NFKBIB,OAS1,OAS2_x000D_
hsa00310	Lysine degradation - Homo sapiens (human)	3	61	8033	427	0.636824	0.999254	HYKK,SETDB2,SUV39H2_x000D_
hsa00561	Glycerolipid metabolism - Homo sapiens (human)	3	61	8033	427	0.636824	0.999254	GLYCTK,GPAT2,PNLIPRP2_x000D_
hsa04213	Longevity regulating pathway - multiple species - Homo sapiens (human)	3	62	8033	427	0.647815	0.999254	ADCY1,ADCY4,HSPA1L_x000D_
hsa04216	Ferroptosis - Homo sapiens (human)	2	41	8033	427	0.649035	0.999254	ACSL6,CP_x000D_
hsa04625	C-type lectin receptor signaling pathway - Homo sapiens (human)	5	104	8033	427	0.654848	0.999254	CASP1,ITPR1,MAPK10,NFATC1,NLRP3_x000D_
hsa04022	cGMP-PKG signaling pathway - Homo sapiens (human)	8	167	8033	427	0.670049	0.999254	ADCY1,ADCY4,ADRA1A,EDNRA,ITPR1,MYLK4,NFATC1,PLCB1_x000D_
hsa05224	Breast cancer - Homo sapiens (human)	7	147	8033	427	0.671843	0.999254	FGF21,FZD5,HEY1,SHC3,WNT11,WNT6,WNT8A_x000D_
hsa04975	Fat digestion and absorption - Homo sapiens (human)	2	43	8033	427	0.674767	0.999254	NPC1L1,PNLIPRP2_x000D_
hsa04072	Phospholipase D signaling pathway - Homo sapiens (human)	7	148	8033	427	0.678746	0.999254	ADCY1,ADCY4,AVPR1A,DNM3,GRM7,PLCB1,SHC3_x000D_
hsa04380	Osteoclast differentiation - Homo sapiens (human)	6	128	8033	427	0.682147	0.999254	FCGR2C,LILRA1,LILRB2,LILRB4,MAPK10,NFATC1_x000D_
hsa04926	Relaxin signaling pathway - Homo sapiens (human)	6	129	8033	427	0.689405	0.999254	ADCY1,ADCY4,MAPK10,MMP1,PLCB1,SHC3_x000D_
hsa04540	Gap junction - Homo sapiens (human)	4	88	8033	427	0.695514	0.999254	ADCY1,ADCY4,ITPR1,PLCB1_x000D_
hsa05135	Yersinia infection - Homo sapiens (human)	6	130	8033	427	0.696553	0.999254	CASP1,IL18,MAPK10,NFATC1,NLRP3,WIPF3_x000D_
hsa00830	Retinol metabolism - Homo sapiens (human)	3	67	8033	427	0.699199	0.999254	DHRS4L1,RDH12,UGT2B11_x000D_
hsa04727	GABAergic synapse - Homo sapiens (human)	4	89	8033	427	0.703986	0.999254	ADCY1,ADCY4,GABBR2,GABRE_x000D_
hsa05017	Spinocerebellar ataxia - Homo sapiens (human)	6	133	8033	427	0.717335	0.999254	ATG2B,ITPR1,MAPK10,OMA1,PLCB1,RORA_x000D_
hsa05160	Hepatitis C - Homo sapiens (human)	7	155	8033	427	0.724467	0.999254	CLDN10,CLDN6,IFIT1,OAS1,OAS2,PPP2R2B,RSAD2_x000D_
hsa05230	Central carbon metabolism in cancer - Homo sapiens (human)	3	70	8033	427	0.727192	0.999254	FGFR2,LDHC,NTRK1_x000D_
hsa00280	Valine, leucine and isoleucine degradation - Homo sapiens (human)	2	48	8033	427	0.732404	0.999254	ACADS,MCEE_x000D_
hsa00520	Amino sugar and nucleotide sugar metabolism - Homo sapiens (human)	2	48	8033	427	0.732404	0.999254	PMM1,RENBP_x000D_
hsa04726	Serotonergic synapse - Homo sapiens (human)	5	115	8033	427	0.739144	0.999254	CYP2C19,ITPR1,MAOB,PLCB1,PTGS1_x000D_
hsa00270	Cysteine and methionine metabolism - Homo sapiens (human)	2	49	8033	427	0.742834	0.999254	CTH,LDHC_x000D_
hsa04350	TGF-beta signaling pathway - Homo sapiens (human)	4	94	8033	427	0.743785	0.999254	LTBP1,NODAL,PITX2,TGFB3_x000D_
hsa05162	Measles - Homo sapiens (human)	6	138	8033	427	0.749748	0.999254	HSPA1L,MAPK10,NFKBIB,OAS1,OAS2,TP73_x000D_
hsa00510	N-Glycan biosynthesis - Homo sapiens (human)	2	50	8033	427	0.752914	0.999254	ALG5,MGAT4A_x000D_
hsa05110	Vibrio cholerae infection - Homo sapiens (human)	2	50	8033	427	0.752914	0.999254	ATP6V1B1,ATP6V1G3_x000D_
hsa05144	Malaria - Homo sapiens (human)	2	50	8033	427	0.752914	0.999254	IL18,TGFB3_x000D_
hsa04070	Phosphatidylinositol signaling system - Homo sapiens (human)	4	97	8033	427	0.765641	0.999254	ITPR1,MTM1,PLCB1,PLCE1_x000D_
hsa00564	Glycerophospholipid metabolism - Homo sapiens (human)	4	98	8033	427	0.772596	0.999254	CHKA,GPAT2,GPCPD1,PLB1_x000D_
hsa05231	Choline metabolism in cancer - Homo sapiens (human)	4	98	8033	427	0.772596	0.999254	CHKA,GPCPD1,MAPK10,SLC22A1_x000D_
hsa04714	Thermogenesis - Homo sapiens (human)	10	231	8033	427	0.792259	0.999254	ACSL6,ACTL6B,ADCY1,ADCY4,COX19,DPF1,FGF21,LIPE,NDUFAF6,PRDM16_x000D_
hsa01521	EGFR tyrosine kinase inhibitor resistance - Homo sapiens (human)	3	79	8033	427	0.79898	0.999254	FGFR2,JAK2,SHC3_x000D_
hsa03018	RNA degradation - Homo sapiens (human)	3	79	8033	427	0.79898	0.999254	BTG1,ENO4,WDR61_x000D_
hsa04723	Retrograde endocannabinoid signaling - Homo sapiens (human)	6	148	8033	427	0.806314	0.999254	ADCY1,ADCY4,GABRE,ITPR1,MAPK10,PLCB1_x000D_
hsa05202	Transcriptional misregulation in cancer - Homo sapiens (human)	8	192	8033	427	0.808378	0.999254	CCNA2,DEFA5,EYA1,ITGB7,MLF1,NTRK1,TSPAN7,ZBTB16_x000D_
hsa04922	Glucagon signaling pathway - Homo sapiens (human)	4	106	8033	427	0.822524	0.999254	CAMK2B,ITPR1,LDHC,PLCB1_x000D_
hsa04730	Long-term depression - Homo sapiens (human)	2	60	8033	427	0.836226	0.999254	ITPR1,PLCB1_x000D_
hsa04012	ErbB signaling pathway - Homo sapiens (human)	3	85	8033	427	0.837508	0.999254	CAMK2B,MAPK10,SHC3_x000D_
hsa04610	Complement and coagulation cascades - Homo sapiens (human)	3	85	8033	427	0.837508	0.999254	C3AR1,MASP1,SERPING1_x000D_
hsa05165	Human papillomavirus infection - Homo sapiens (human)	14	330	8033	427	0.845044	0.999254	ATP6V1B1,ATP6V1G3,ATR,CCNA2,FZD5,HES2,HEY1,ITGB7,LAMA2,PPP2R2B,PPP2R3C,WNT11,WNT6,WNT8A_x000D_
hsa04668	TNF signaling pathway - Homo sapiens (human)	4	112	8033	427	0.853738	0.999254	CCL5,IL15,MAPK10,MLKL_x000D_
hsa04360	Axon guidance - Homo sapiens (human)	7	181	8033	427	0.854229	0.999254	CAMK2B,CXCR4,EPHA7,LRRC4C,PLXNA2,SEMA4G,SEMA6D_x000D_
hsa04217	Necroptosis - Homo sapiens (human)	6	159	8033	427	0.856501	0.999254	CAMK2B,CASP1,JAK2,MAPK10,MLKL,NLRP3_x000D_
hsa04144	Endocytosis - Homo sapiens (human)	10	248	8033	427	0.857005	0.999254	ACAP1,CBLC,CXCR4,DNM3,FGFR2,FOLR2,HSPA1L,RAB11FIP4,SH3GL2,WIPF3_x000D_
hsa05235	PD-L1 expression and PD-1 checkpoint pathway in cancer - Homo sapiens (human)	3	89	8033	427	0.859511	0.999254	JAK2,NFATC1,NFKBIB_x000D_
hsa04910	Insulin signaling pathway - Homo sapiens (human)	5	137	8033	427	0.860618	0.999254	LIPE,MAPK10,SH2B2,SHC3,SOCS2_x000D_
hsa05132	Salmonella infection - Homo sapiens (human)	8	206	8033	427	0.86389	0.999254	CASP1,DYNC2H1,IL18,MAPK10,MLKL,NAIP,NLRP3,RAB7B_x000D_
hsa04010	MAPK signaling pathway - Homo sapiens (human)	12	294	8033	427	0.865112	0.999254	CACNA1G,CACNA1I,CACNG7,FGF21,FGFR2,HSPA1L,MAP3K6,MAPK10,NFATC1,NTRK1,NTRK2,TGFB3_x000D_
hsa05418	Fluid shear stress and atherosclerosis - Homo sapiens (human)	5	139	8033	427	0.868849	0.999254	GSTA1,GSTM1,GSTM5,MAPK10,MGST1_x000D_
hsa00010	Glycolysis / Gluconeogenesis - Homo sapiens (human)	2	67	8033	427	0.878482	0.999254	ENO4,LDHC_x000D_
hsa05221	Acute myeloid leukemia - Homo sapiens (human)	2	67	8033	427	0.878482	0.999254	CCNA2,ZBTB16_x000D_
hsa04137	Mitophagy - animal - Homo sapiens (human)	2	68	8033	427	0.883625	0.999254	MAPK10,RAB7B_x000D_
hsa04071	Sphingolipid signaling pathway - Homo sapiens (human)	4	119	8033	427	0.884153	0.999254	MAPK10,PLCB1,PPP2R2B,PPP2R3C_x000D_
hsa05031	Amphetamine addiction - Homo sapiens (human)	2	69	8033	427	0.888567	0.999254	CAMK2B,MAOB_x000D_
hsa04810	Regulation of actin cytoskeleton - Homo sapiens (human)	8	214	8033	427	0.889281	0.999254	CXCR4,FGF21,FGFR2,INSRR,ITGAD,ITGB7,MYLK4,PPP1R12B_x000D_
hsa04622	RIG-I-like receptor signaling pathway - Homo sapiens (human)	2	70	8033	427	0.893313	0.999254	MAPK10,NFKBIB_x000D_
hsa05218	Melanoma - Homo sapiens (human)	2	72	8033	427	0.902248	0.999254	CDH1,FGF21_x000D_
hsa05214	Glioma - Homo sapiens (human)	2	75	8033	427	0.91435	0.999254	CAMK2B,SHC3_x000D_
hsa05212	Pancreatic cancer - Homo sapiens (human)	2	76	8033	427	0.918062	0.999254	MAPK10,TGFB3_x000D_
hsa05220	Chronic myeloid leukemia - Homo sapiens (human)	2	76	8033	427	0.918062	0.999254	SHC3,TGFB3_x000D_
hsa04660	T cell receptor signaling pathway - Homo sapiens (human)	3	104	8033	427	0.920422	0.999254	MAPK10,NFATC1,NFKBIB_x000D_
hsa03013	RNA transport - Homo sapiens (human)	6	180	8033	427	0.922742	0.999254	GEMIN2,GEMIN7,NUP133,NUP210,POP5,TACC3_x000D_
hsa04068	FoxO signaling pathway - Homo sapiens (human)	4	131	8033	427	0.923615	0.999254	CCNB2,MAPK10,SGK2,TGFB3_x000D_
hsa04066	HIF-1 signaling pathway - Homo sapiens (human)	3	109	8033	427	0.93462	0.999254	CAMK2B,ENO4,LDHC_x000D_
hsa04530	Tight junction - Homo sapiens (human)	5	161	8033	427	0.935277	0.999254	CLDN10,CLDN6,HCLS1,MAPK10,PPP2R2B_x000D_
hsa04015	Rap1 signaling pathway - Homo sapiens (human)	7	210	8033	427	0.935574	0.999254	ADCY1,ADCY4,CDH1,FGF21,FGFR2,PLCB1,PLCE1_x000D_
hsa04630	JAK-STAT signaling pathway - Homo sapiens (human)	5	162	8033	427	0.937414	0.999254	CSF3R,IL15,IL20RB,JAK2,SOCS2_x000D_
hsa05161	Hepatitis B - Homo sapiens (human)	5	162	8033	427	0.937414	0.999254	CCNA2,JAK2,MAPK10,NFATC1,TGFB3_x000D_
hsa05170	Human immunodeficiency virus 1 infection - Homo sapiens (human)	7	212	8033	427	0.939321	0.999254	APOBEC3G,ATR,CCNB2,CXCR4,ITPR1,MAPK10,NFATC1_x000D_
hsa04670	Leukocyte transendothelial migration - Homo sapiens (human)	3	113	8033	427	0.944257	0.999254	CLDN10,CLDN6,CXCR4_x000D_
hsa05210	Colorectal cancer - Homo sapiens (human)	2	86	8033	427	0.947718	0.999254	MAPK10,TGFB3_x000D_
hsa04260	Cardiac muscle contraction - Homo sapiens (human)	2	87	8033	427	0.950044	0.999254	CACNG7,MYL4_x000D_
hsa04211	Longevity regulating pathway - Homo sapiens (human)	2	89	8033	427	0.954404	0.999254	ADCY1,ADCY4_x000D_
hsa03015	mRNA surveillance pathway - Homo sapiens (human)	2	91	8033	427	0.958399	0.999254	PPP2R2B,PPP2R3C_x000D_
hsa05163	Human cytomegalovirus infection - Homo sapiens (human)	7	225	8033	427	0.959313	0.999254	ADCY1,ADCY4,CCL5,CXCR4,ITPR1,NFATC1,PLCB1_x000D_
hsa04919	Thyroid hormone signaling pathway - Homo sapiens (human)	3	121	8033	427	0.959705	0.999254	PFKFB2,PLCB1,PLCE1_x000D_
hsa04510	Focal adhesion - Homo sapiens (human)	6	201	8033	427	0.960553	0.999254	ITGB7,LAMA2,MAPK10,MYLK4,PPP1R12B,SHC3_x000D_
hsa04974	Protein digestion and absorption - Homo sapiens (human)	2	95	8033	427	0.965407	0.999254	COL5A3,SLC3A1_x000D_
hsa04014	Ras signaling pathway - Homo sapiens (human)	7	232	8033	427	0.96742	0.999254	FGF21,FGFR2,MAPK10,NTRK1,NTRK2,PLCE1,SHC3_x000D_
hsa05215	Prostate cancer - Homo sapiens (human)	2	97	8033	427	0.968472	0.999254	FGFR2,INSRR_x000D_
hsa04650	Natural killer cell mediated cytotoxicity - Homo sapiens (human)	3	131	8033	427	0.973395	0.999254	NFATC1,RAET1E,SHC3_x000D_
hsa00190	Oxidative phosphorylation - Homo sapiens (human)	3	133	8033	427	0.975543	0.999254	ATP4B,ATP6V1B1,ATP6V1G3_x000D_
hsa05167	Kaposi sarcoma-associated herpesvirus infection - Homo sapiens (human)	5	189	8033	427	0.975751	0.999254	HCK,ITPR1,JAK2,MAPK10,NFATC1_x000D_
hsa04620	Toll-like receptor signaling pathway - Homo sapiens (human)	2	104	8033	427	0.97727	0.999254	CCL5,MAPK10_x000D_
hsa05322	Systemic lupus erythematosus - Homo sapiens (human)	3	136	8033	427	0.97846	0.999254	HLA-DMB,HLA-DOA,HLA-DQA2_x000D_
hsa04141	Protein processing in endoplasmic reticulum - Homo sapiens (human)	4	167	8033	427	0.980272	0.999254	BAG1,HSPA1L,MAPK10,NGLY1_x000D_
hsa04931	Insulin resistance - Homo sapiens (human)	2	108	8033	427	0.981178	0.999254	MAPK10,SLC27A3_x000D_
hsa04151	PI3K-Akt signaling pathway - Homo sapiens (human)	11	354	8033	427	0.984061	0.999254	CSF3R,FGF21,FGFR2,ITGB7,JAK2,LAMA2,NTRK1,NTRK2,PPP2R2B,PPP2R3C,SGK2_x000D_
hsa05034	Alcoholism - Homo sapiens (human)	4	187	8033	427	0.991187	0.999254	HDAC11,MAOB,NTRK2,SHC3_x000D_
hsa04120	Ubiquitin mediated proteolysis - Homo sapiens (human)	2	140	8033	427	0.995985	0.999254	CBLC,CDC34_x000D_
hsa05016	Huntington disease - Homo sapiens (human)	7	306	8033	427	0.997574	0.999254	ATG2B,DNAH9,HIP1,ITPR1,MAPK10,PLCB1,SLC1A3_x000D_
hsa05012	Parkinson disease - Homo sapiens (human)	5	249	8033	427	0.997654	0.999254	CAMK2B,GPR37,ITPR1,MAOB,MAPK10_x000D_
hsa05010	Alzheimer disease - Homo sapiens (human)	9	369	8033	427	0.998184	0.999254	ATG2B,DKK2,FZD5,ITPR1,MAPK10,PLCB1,WNT11,WNT6,WNT8A_x000D_
hsa05203	Viral carcinogenesis - Homo sapiens (human)	3	204	8033	427	0.998982	0.999254	CCNA2,HDAC11,POLB_x000D_
hsa04740	Olfactory transduction - Homo sapiens (human)	11	448	8033	427	0.999254	0.999254	CAMK2B,OR10K2,OR2A1,OR51E1,OR52K2,OR52M1,OR5C1,OR7A17,OR8B12,PDE1A,PDE1C_x000D_

## Sheet: kegg_sig_pw.13413_up_podocyte_l
keggid	kegg_name	sig_pw	n_pw	n_all	n_sig	p_hyper	q_hyper	genes_x000D_
hsa05134	Legionellosis - Homo sapiens (human)	6	57	8033	113	0.000137265	0.0126512	BNIP3,C3,CXCL1,CXCL3,IL6,ITGB2_x000D_
hsa04670	Leukocyte transendothelial migration - Homo sapiens (human)	8	113	8033	113	0.00017945	0.0126512	CLDN11,CLDN2,ITGB2,MMP2,MYL9,RAPGEF3,THY1,VAV3_x000D_
hsa04390	Hippo signaling pathway - Homo sapiens (human)	9	157	8033	113	0.000348834	0.0156529	AJUBA,BMP4,GDF5,ID1,ITGB2,SNAI2,TGFB2,WNT2B,WWC1_x000D_
hsa04933	AGE-RAGE signaling pathway in diabetic complications - Homo sapiens (human)	7	100	8033	113	0.000493227	0.0156529	BCL2,COL4A1,EDN1,IL6,MMP2,PLCB4,TGFB2_x000D_
hsa05146	Amoebiasis - Homo sapiens (human)	7	102	8033	113	0.000556051	0.0156529	COL4A1,CXCL1,CXCL3,IL6,ITGB2,PLCB4,TGFB2_x000D_
hsa05133	Pertussis - Homo sapiens (human)	6	76	8033	113	0.000666081	0.0156529	C1S,C3,CFL2,CXCL6,IL6,ITGB2_x000D_
hsa04610	Complement and coagulation cascades - Homo sapiens (human)	6	85	8033	113	0.00120304	0.0242326	C1S,C3,CFH,ITGB2,MASP1,PROS1_x000D_
hsa05323	Rheumatoid arthritis - Homo sapiens (human)	6	93	8033	113	0.00191489	0.03375	CXCL1,CXCL3,CXCL6,IL6,ITGB2,TGFB2_x000D_
hsa05205	Proteoglycans in cancer - Homo sapiens (human)	8	205	8033	113	0.00813923	0.112533	ANK2,DCN,IGF2,MMP2,PDCD4,TGFB2,VAV3,WNT2B_x000D_
hsa01523	Antifolate resistance - Homo sapiens (human)	3	31	8033	113	0.00914821	0.112533	ABCC3,FOLR1,IL6_x000D_
hsa04350	TGF-beta signaling pathway - Homo sapiens (human)	5	94	8033	113	0.0102575	0.112533	BMP4,DCN,GDF5,ID1,TGFB2_x000D_
hsa04657	IL-17 signaling pathway - Homo sapiens (human)	5	94	8033	113	0.0102575	0.112533	CXCL1,CXCL3,CXCL6,IL6,LCN2_x000D_
hsa04024	cAMP signaling pathway - Homo sapiens (human)	8	216	8033	113	0.0109713	0.112533	ADRB2,EDN1,EDN2,MYL9,NPY1R,RAPGEF3,SST,VAV3_x000D_
hsa05150	Staphylococcus aureus infection - Homo sapiens (human)	5	96	8033	113	0.0111735	0.112533	C1S,C3,CFH,ITGB2,MASP1_x000D_
hsa04061	Viral protein interaction with cytokine and cytokine receptor - Homo sapiens (human)	5	100	8033	113	0.0131701	0.123799	ACKR3,CXCL1,CXCL3,CXCL6,IL6_x000D_
hsa04920	Adipocytokine signaling pathway - Homo sapiens (human)	4	69	8033	113	0.0159263	0.132095	ACSL1,IRS1,LEPR,PPARGC1A_x000D_
hsa04924	Renin secretion - Homo sapiens (human)	4	69	8033	113	0.0159263	0.132095	ADRB2,EDN1,EDN2,PLCB4_x000D_
hsa04514	Cell adhesion molecules (CAMs) - Homo sapiens (human)	6	148	8033	113	0.0178093	0.137396	CLDN11,CLDN2,CNTNAP1,ITGB2,L1CAM,PTPRM_x000D_
hsa04066	HIF-1 signaling pathway - Homo sapiens (human)	5	109	8033	113	0.0185144	0.137396	BCL2,EDN1,IL6,PDK1,PFKFB3_x000D_
hsa04668	TNF signaling pathway - Homo sapiens (human)	5	112	8033	113	0.0205726	0.13896	CXCL1,CXCL3,CXCL6,EDN1,IL6_x000D_
hsa00730	Thiamine metabolism - Homo sapiens (human)	2	16	8033	113	0.0206961	0.13896	AK4,TPK1_x000D_
hsa04060	Cytokine-cytokine receptor interaction - Homo sapiens (human)	9	294	8033	113	0.022415	0.14366	ACKR3,BMP4,CXCL1,CXCL3,CXCL6,GDF5,IL6,LEPR,TGFB2_x000D_
hsa04152	AMPK signaling pathway - Homo sapiens (human)	5	120	8033	113	0.0267773	0.164157	IRS1,LEPR,PFKFB3,PFKFB4,PPARGC1A_x000D_
hsa05144	Malaria - Homo sapiens (human)	3	50	8033	113	0.0329335	0.193485	IL6,ITGB2,TGFB2_x000D_
hsa04068	FoxO signaling pathway - Homo sapiens (human)	5	131	8033	113	0.0370906	0.204376	BNIP3,IL6,IRS1,SOD2,TGFB2_x000D_
hsa05410	Hypertrophic cardiomyopathy (HCM) - Homo sapiens (human)	4	90	8033	113	0.0376893	0.204376	EDN1,IL6,ITGA11,TGFB2_x000D_
hsa04270	Vascular smooth muscle contraction - Homo sapiens (human)	5	135	8033	113	0.0413712	0.204376	ADM,EDN1,EDN2,MYL9,PLCB4_x000D_
hsa04360	Axon guidance - Homo sapiens (human)	6	181	8033	113	0.0420347	0.204376	CFL2,EPHB2,L1CAM,MYL9,PDK1,SEMA4A_x000D_
hsa04621	NOD-like receptor signaling pathway - Homo sapiens (human)	6	181	8033	113	0.0420347	0.204376	BCL2,CXCL1,CXCL3,IL6,PLCB4,TRPM7_x000D_
hsa04923	Regulation of lipolysis in adipocytes - Homo sapiens (human)	3	56	8033	113	0.0438654	0.206167	ADRB2,IRS1,NPY1R_x000D_
hsa00140	Steroid hormone biosynthesis - Homo sapiens (human)	3	61	8033	113	0.0541857	0.233803	AKR1C1,STS,UGT1A1_x000D_
hsa00601	Glycosphingolipid biosynthesis - lacto and neolacto series - Homo sapiens (human)	2	27	8033	113	0.0547918	0.233803	ABO,ST3GAL4_x000D_
hsa05142	Chagas disease (American trypanosomiasis) - Homo sapiens (human)	4	102	8033	113	0.0552596	0.233803	C3,IL6,PLCB4,TGFB2_x000D_
hsa04213	Longevity regulating pathway - multiple species - Homo sapiens (human)	3	62	8033	113	0.0563779	0.233803	CRYAB,IRS1,SOD2_x000D_
hsa04261	Adrenergic signaling in cardiomyocytes - Homo sapiens (human)	5	149	8033	113	0.0586378	0.236226	ADRB2,BCL2,KCNE1,PLCB4,RAPGEF3_x000D_
hsa04392	Hippo signaling pathway - multiple species - Homo sapiens (human)	2	29	8033	113	0.0622473	0.243802	AJUBA,WWC1_x000D_
hsa04015	Rap1 signaling pathway - Homo sapiens (human)	6	210	8033	113	0.0752901	0.282365	ID1,ITGB2,PLCB4,PRKD1,RAPGEF3,VAV3_x000D_
hsa04530	Tight junction - Homo sapiens (human)	5	161	8033	113	0.07628	0.282365	CLDN11,CLDN2,MAP3K1,MYL9,SYNPO_x000D_
hsa00051	Fructose and mannose metabolism - Homo sapiens (human)	2	33	8033	113	0.0781009	0.282365	PFKFB3,PFKFB4_x000D_
hsa04810	Regulation of actin cytoskeleton - Homo sapiens (human)	6	214	8033	113	0.0807965	0.284808	CFL2,ITGA11,ITGB2,MYL9,SCIN,VAV3_x000D_
hsa04722	Neurotrophin signaling pathway - Homo sapiens (human)	4	119	8033	113	0.0864898	0.290359	BCL2,IRAK3,IRS1,MAP3K1_x000D_
hsa04935	Growth hormone synthesis, secretion and action - Homo sapiens (human)	4	119	8033	113	0.0864898	0.290359	IRS1,MAP3K1,PLCB4,SST_x000D_
hsa03320	PPAR signaling pathway - Homo sapiens (human)	3	77	8033	113	0.0940273	0.297855	ACADL,ACSL1,PLIN2_x000D_
hsa05140	Leishmaniasis - Homo sapiens (human)	3	77	8033	113	0.0940273	0.297855	C3,ITGB2,TGFB2_x000D_
hsa05143	African trypanosomiasis - Homo sapiens (human)	2	37	8033	113	0.0950601	0.297855	IL6,PLCB4_x000D_
hsa01521	EGFR tyrosine kinase inhibitor resistance - Homo sapiens (human)	3	79	8033	113	0.0996728	0.305519	BCL2,IL6,NRG1_x000D_
hsa04080	Neuroactive ligand-receptor interaction - Homo sapiens (human)	8	340	8033	113	0.105595	0.314898	ADM,ADRB2,C3,EDN1,EDN2,LEPR,NPY1R,SST_x000D_
hsa04926	Relaxin signaling pathway - Homo sapiens (human)	4	129	8033	113	0.108125	0.314898	COL4A1,EDN1,MMP2,PLCB4_x000D_
hsa05152	Tuberculosis - Homo sapiens (human)	5	180	8033	113	0.109433	0.314898	BCL2,C3,IL6,ITGB2,TGFB2_x000D_
hsa00071	Fatty acid degradation - Homo sapiens (human)	2	44	8033	113	0.126903	0.344543	ACADL,ACSL1_x000D_
hsa04062	Chemokine signaling pathway - Homo sapiens (human)	5	189	8033	113	0.127244	0.344543	CXCL1,CXCL3,CXCL6,PLCB4,VAV3_x000D_
hsa04211	Longevity regulating pathway - Homo sapiens (human)	3	89	8033	113	0.129818	0.344543	IRS1,PPARGC1A,SOD2_x000D_
hsa02010	ABC transporters - Homo sapiens (human)	2	45	8033	113	0.13164	0.344543	ABCC11,ABCC3_x000D_
hsa05418	Fluid shear stress and atherosclerosis - Homo sapiens (human)	4	139	8033	113	0.131953	0.344543	BCL2,BMP4,EDN1,MMP2_x000D_
hsa04666	Fc gamma R-mediated phagocytosis - Homo sapiens (human)	3	93	8033	113	0.142687	0.359265	CFL2,SCIN,VAV3_x000D_
hsa04912	GnRH signaling pathway - Homo sapiens (human)	3	93	8033	113	0.142687	0.359265	MAP3K1,MMP2,PLCB4_x000D_
hsa04672	Intestinal immune network for IgA production - Homo sapiens (human)	2	49	8033	113	0.150969	0.371752	IL6,PIGR_x000D_
hsa04510	Focal adhesion - Homo sapiens (human)	5	201	8033	113	0.152919	0.371752	BCL2,COL4A1,ITGA11,MYL9,VAV3_x000D_
hsa00330	Arginine and proline metabolism - Homo sapiens (human)	2	50	8033	113	0.155887	0.372543	HOGA1,P4HA1_x000D_
hsa04916	Melanogenesis - Homo sapiens (human)	3	101	8033	113	0.169609	0.398581	EDN1,PLCB4,WNT2B_x000D_
hsa04064	NF-kappa B signaling pathway - Homo sapiens (human)	3	104	8033	113	0.180065	0.416215	BCL2,CXCL1,CXCL3_x000D_
hsa01212	Fatty acid metabolism - Homo sapiens (human)	2	57	8033	113	0.191072	0.419125	ACADL,ACSL1_x000D_
hsa04630	JAK-STAT signaling pathway - Homo sapiens (human)	4	162	8033	113	0.193794	0.419125	BCL2,CISH,IL6,LEPR_x000D_
hsa05161	Hepatitis B - Homo sapiens (human)	4	162	8033	113	0.193794	0.419125	BCL2,IL6,MAP3K1,TGFB2_x000D_
hsa04931	Insulin resistance - Homo sapiens (human)	3	108	8033	113	0.194271	0.419125	IL6,IRS1,PPARGC1A_x000D_
hsa04978	Mineral absorption - Homo sapiens (human)	2	58	8033	113	0.196186	0.419125	CYBRD1,TRPM7_x000D_
hsa04022	cGMP-PKG signaling pathway - Homo sapiens (human)	4	167	8033	113	0.208305	0.438374	ADRB2,IRS1,MYL9,PLCB4_x000D_
hsa05200	Pathways in cancer - Homo sapiens (human)	10	531	8033	113	0.212726	0.441093	BCL2,BMP4,COL4A1,EDN1,IGF2,IL6,MMP2,PLCB4,TGFB2,WNT2B_x000D_
hsa05217	Basal cell carcinoma - Homo sapiens (human)	2	63	8033	113	0.221989	0.45363	BMP4,WNT2B_x000D_
hsa05321	Inflammatory bowel disease (IBD) - Homo sapiens (human)	2	65	8033	113	0.232392	0.465954	IL6,TGFB2_x000D_
hsa04071	Sphingolipid signaling pathway - Homo sapiens (human)	3	119	8033	113	0.234629	0.465954	BCL2,PLCB4,SMPD1_x000D_
hsa04720	Long-term potentiation - Homo sapiens (human)	2	67	8033	113	0.242825	0.475533	PLCB4,RAPGEF3_x000D_
hsa04137	Mitophagy - animal - Homo sapiens (human)	2	68	8033	113	0.248051	0.479111	BNIP3,CITED2_x000D_
hsa05131	Shigellosis - Homo sapiens (human)	5	242	8033	113	0.254037	0.484043	BCL2,BNIP3,C3,MYL9,PLCB4_x000D_
hsa05120	Epithelial cell signaling in Helicobacter pylori infection - Homo sapiens (human)	2	70	8033	113	0.258512	0.486003	CXCL1,CXCL3_x000D_
hsa04520	Adherens junction - Homo sapiens (human)	2	71	8033	113	0.263746	0.489318	PTPRM,SNAI2_x000D_
hsa00982	Drug metabolism - cytochrome P450 - Homo sapiens (human)	2	72	8033	113	0.268981	0.49255	FMO4,UGT1A1_x000D_
hsa05167	Kaposi sarcoma-associated herpesvirus infection - Homo sapiens (human)	4	189	8033	113	0.275328	0.497709	C3,CXCL1,CXCL3,IL6_x000D_
hsa05202	Transcriptional misregulation in cancer - Homo sapiens (human)	4	192	8033	113	0.284767	0.507481	AFF1,HOXA10,HOXA11,IL6_x000D_
hsa04971	Gastric acid secretion - Homo sapiens (human)	2	76	8033	113	0.289907	0.507481	PLCB4,SST_x000D_
hsa00980	Metabolism of xenobiotics by cytochrome P450 - Homo sapiens (human)	2	77	8033	113	0.295131	0.507481	AKR1C1,UGT1A1_x000D_
hsa05412	Arrhythmogenic right ventricular cardiomyopathy (ARVC) - Homo sapiens (human)	2	77	8033	113	0.295131	0.507481	ITGA11,PKP2_x000D_
hsa04140	Autophagy - animal - Homo sapiens (human)	3	137	8033	113	0.303265	0.515186	BCL2,BNIP3,IRS1_x000D_
hsa04915	Estrogen signaling pathway - Homo sapiens (human)	3	138	8033	113	0.307127	0.515535	BCL2,MMP2,PLCB4_x000D_
hsa04146	Peroxisome - Homo sapiens (human)	2	83	8033	113	0.326334	0.533794	ACSL1,SOD2_x000D_
hsa04550	Signaling pathways regulating pluripotency of stem cells - Homo sapiens (human)	3	143	8033	113	0.326462	0.533794	BMP4,ID1,WNT2B_x000D_
hsa05132	Salmonella infection - Homo sapiens (human)	4	206	8033	113	0.329362	0.533794	BCL2,DYNC2LI1,IL6,MYL9_x000D_
hsa05210	Colorectal cancer - Homo sapiens (human)	2	86	8033	113	0.341811	0.539585	BCL2,TGFB2_x000D_
hsa04072	Phospholipase D signaling pathway - Homo sapiens (human)	3	148	8033	113	0.345801	0.539585	DGKI,PLCB4,RAPGEF3_x000D_
hsa04932	Non-alcoholic fatty liver disease (NAFLD) - Homo sapiens (human)	3	149	8033	113	0.349665	0.539585	IL6,IRS1,LEPR_x000D_
hsa05226	Gastric cancer - Homo sapiens (human)	3	149	8033	113	0.349665	0.539585	BCL2,TGFB2,WNT2B_x000D_
hsa04512	ECM-receptor interaction - Homo sapiens (human)	2	88	8033	113	0.35207	0.539585	COL4A1,ITGA11_x000D_
hsa04976	Bile secretion - Homo sapiens (human)	2	90	8033	113	0.362274	0.540441	ABCC3,UGT1A1_x000D_
hsa04970	Salivary secretion - Homo sapiens (human)	2	91	8033	113	0.367354	0.540441	ADRB2,PLCB4_x000D_
hsa05166	Human T-cell leukemia virus 1 infection - Homo sapiens (human)	4	219	8033	113	0.371155	0.540441	IL6,ITGB2,MAP3K1,TGFB2_x000D_
hsa05222	Small cell lung cancer - Homo sapiens (human)	2	92	8033	113	0.372419	0.540441	BCL2,COL4A1_x000D_
hsa04218	Cellular senescence - Homo sapiens (human)	3	156	8033	113	0.376636	0.540441	IL6,TGFB2,TRPM7_x000D_
hsa04151	PI3K-Akt signaling pathway - Homo sapiens (human)	6	354	8033	113	0.380283	0.540441	BCL2,COL4A1,IGF2,IL6,IRS1,ITGA11_x000D_
hsa04974	Protein digestion and absorption - Homo sapiens (human)	2	95	8033	113	0.387517	0.540441	COL4A1,COL5A1_x000D_
hsa04217	Necroptosis - Homo sapiens (human)	3	159	8033	113	0.388136	0.540441	BCL2,SMPD1,TRPM7_x000D_
hsa04310	Wnt signaling pathway - Homo sapiens (human)	3	160	8033	113	0.391958	0.540441	PLCB4,TBL1X,WNT2B_x000D_
hsa05414	Dilated cardiomyopathy (DCM) - Homo sapiens (human)	2	96	8033	113	0.392515	0.540441	ITGA11,TGFB2_x000D_
hsa04070	Phosphatidylinositol signaling system - Homo sapiens (human)	2	97	8033	113	0.397495	0.540441	DGKI,PLCB4_x000D_
hsa01522	Endocrine resistance - Homo sapiens (human)	2	98	8033	113	0.402456	0.540441	BCL2,MMP2_x000D_
hsa04925	Aldosterone synthesis and secretion - Homo sapiens (human)	2	98	8033	113	0.402456	0.540441	PLCB4,PRKD1_x000D_
hsa05225	Hepatocellular carcinoma - Homo sapiens (human)	3	168	8033	113	0.42231	0.561752	IGF2,TGFB2,WNT2B_x000D_
hsa04922	Glucagon signaling pathway - Homo sapiens (human)	2	106	8033	113	0.44143	0.573162	PLCB4,PPARGC1A_x000D_
hsa04928	Parathyroid hormone synthesis, secretion and action - Homo sapiens (human)	2	106	8033	113	0.44143	0.573162	BCL2,PLCB4_x000D_
hsa05206	MicroRNAs in cancer - Homo sapiens (human)	5	310	8033	113	0.443083	0.573162	BCL2,FOXP1,IRS1,PDCD4,TGFB2_x000D_
hsa05145	Toxoplasmosis - Homo sapiens (human)	2	112	8033	113	0.469743	0.602125	BCL2,TGFB2_x000D_
hsa04725	Cholinergic synapse - Homo sapiens (human)	2	113	8033	113	0.474379	0.60259	BCL2,PLCB4_x000D_
hsa04726	Serotonergic synapse - Homo sapiens (human)	2	115	8033	113	0.48358	0.608793	PLCB4,RAPGEF3_x000D_
hsa05130	Pathogenic Escherichia coli infection - Homo sapiens (human)	3	192	8033	113	0.509852	0.631512	CLDN11,CLDN2,IL6_x000D_
hsa04919	Thyroid hormone signaling pathway - Homo sapiens (human)	2	121	8033	113	0.510584	0.631512	BMP4,PLCB4_x000D_
hsa01100	Metabolic pathways - Homo sapiens (human)	21	1487	8033	113	0.53066	0.650635	ABO,ACADL,ACSL1,AK4,ASRGL1,DGKI,GBE1,GCNT1,GNE,HAAO,HOGA1,NDST1,NNMT,P4HA1,PFKFB3,PLCB4,PLOD2,SMPD1,ST3GAL4,TPK1,UGT1A1_x000D_
hsa05135	Yersinia infection - Homo sapiens (human)	2	130	8033	113	0.549342	0.661403	IL6,VAV3_x000D_
hsa05203	Viral carcinogenesis - Homo sapiens (human)	3	204	8033	113	0.551015	0.661403	C3,GTF2H2,SCIN_x000D_
hsa04650	Natural killer cell mediated cytotoxicity - Homo sapiens (human)	2	131	8033	113	0.553515	0.661403	ITGB2,VAV3_x000D_
hsa04210	Apoptosis - Homo sapiens (human)	2	136	8033	113	0.573975	0.667135	BCL2,PTPN13_x000D_
hsa05322	Systemic lupus erythematosus - Homo sapiens (human)	2	136	8033	113	0.573975	0.667135	C1S,C3_x000D_
hsa04371	Apelin signaling pathway - Homo sapiens (human)	2	137	8033	113	0.577986	0.667135	PLCB4,PPARGC1A_x000D_
hsa04910	Insulin signaling pathway - Homo sapiens (human)	2	137	8033	113	0.577986	0.667135	IRS1,PPARGC1A_x000D_
hsa05162	Measles - Homo sapiens (human)	2	138	8033	113	0.581969	0.667135	BCL2,IL6_x000D_
hsa04010	MAPK signaling pathway - Homo sapiens (human)	4	294	8033	113	0.598073	0.680067	IGF2,MAP3K1,RASGRF2,TGFB2_x000D_
hsa04145	Phagosome - Homo sapiens (human)	2	152	8033	113	0.63486	0.700117	C3,ITGB2_x000D_
hsa04714	Thermogenesis - Homo sapiens (human)	3	231	8033	113	0.635855	0.700117	ACSL1,KDM3A,PPARGC1A_x000D_
hsa04921	Oxytocin signaling pathway - Homo sapiens (human)	2	154	8033	113	0.641979	0.700117	MYL9,PLCB4_x000D_
hsa04150	mTOR signaling pathway - Homo sapiens (human)	2	155	8033	113	0.645498	0.700117	IRS1,WNT2B_x000D_
hsa04934	Cushing syndrome - Homo sapiens (human)	2	155	8033	113	0.645498	0.700117	PLCB4,WNT2B_x000D_
hsa05160	Hepatitis C - Homo sapiens (human)	2	155	8033	113	0.645498	0.700117	CLDN11,CLDN2_x000D_
hsa04144	Endocytosis - Homo sapiens (human)	3	248	8033	113	0.683321	0.732379	DAB2,DNAJC6,FOLR1_x000D_
hsa04141	Protein processing in endoplasmic reticulum - Homo sapiens (human)	2	167	8033	113	0.685632	0.732379	BCL2,CRYAB_x000D_
hsa04020	Calcium signaling pathway - Homo sapiens (human)	2	196	8033	113	0.767465	0.809582	ADRB2,PLCB4_x000D_
hsa05010	Alzheimer disease - Homo sapiens (human)	4	369	8033	113	0.76939	0.809582	IL6,IRS1,PLCB4,WNT2B_x000D_
hsa05169	Epstein-Barr virus infection - Homo sapiens (human)	2	201	8033	113	0.779561	0.814208	BCL2,IL6_x000D_
hsa05170	Human immunodeficiency virus 1 infection - Homo sapiens (human)	2	212	8033	113	0.804264	0.833833	BCL2,CFL2_x000D_
hsa05016	Huntington disease - Homo sapiens (human)	3	306	8033	113	0.810795	0.834467	PLCB4,PPARGC1A,SOD2_x000D_
hsa05163	Human cytomegalovirus infection - Homo sapiens (human)	2	225	8033	113	0.830295	0.848344	IL6,PLCB4_x000D_
hsa04014	Ras signaling pathway - Homo sapiens (human)	2	232	8033	113	0.842994	0.855124	IGF2,RASGRF2_x000D_
hsa05165	Human papillomavirus infection - Homo sapiens (human)	3	330	8033	113	0.849401	0.855468	COL4A1,ITGA11,WNT2B_x000D_
hsa05168	Herpes simplex virus 1 infection - Homo sapiens (human)	4	491	8033	113	0.921321	0.921321	BCL2,C3,IL6,ZNF383_x000D_

## Sheet: kegg_sig_pw.13413_down_podocyte
keggid	kegg_name	sig_pw	n_pw	n_all	n_sig	p_hyper	q_hyper	genes_x000D_
hsa04668	TNF signaling pathway - Homo sapiens (human)	11	112	8033	160	1.28639e-05	0.00192958	CCL20,CCL5,CSF2,FAS,IRF1,LIF,MAP2K3,MAP3K8,TRAF1,VCAM1,VEGFC_x000D_
hsa05200	Pathways in cancer - Homo sapiens (human)	24	531	8033	160	0.000122721	0.00920408	BCL2L11,BIRC5,CKS2,FAS,FGF5,FZD7,HES1,HMOX1,IL15RA,IL23A,IL4R,IL6R,ITGA2,ITGA6,LAMA3,LAMA5,MMP1,PMAIP1,PTGER4,STAT5A,TRAF1,TXNRD1,VEGFC,WNT7A_x000D_
hsa04610	Complement and coagulation cascades - Homo sapiens (human)	7	85	8033	160	0.00146441	0.0681709	CLU,F3,PLAT,PLAU,PLAUR,SERPINA1,SERPINE1_x000D_
hsa04060	Cytokine-cytokine receptor interaction - Homo sapiens (human)	14	294	8033	160	0.00213849	0.0681709	CCL20,CCL5,CD70,CSF2,FAS,IL15RA,IL1R2,IL23A,IL4R,IL6R,INHBA,LIF,TNFRSF11A,TNFRSF21_x000D_
hsa05323	Rheumatoid arthritis - Homo sapiens (human)	7	93	8033	160	0.00246225	0.0681709	ATP6V1B2,CCL20,CCL5,CSF2,IL23A,MMP1,TNFRSF11A_x000D_
hsa04514	Cell adhesion molecules (CAMs) - Homo sapiens (human)	9	148	8033	160	0.00272684	0.0681709	CDH3,CLDN16,CLDN7,CNTNAP2,ICOSLG,ITGA6,NRCAM,OCLN,VCAM1_x000D_
hsa04640	Hematopoietic cell lineage - Homo sapiens (human)	7	99	8033	160	0.0035042	0.0750899	ANPEP,CSF2,IL1R2,IL4R,IL6R,ITGA2,ITGA6_x000D_
hsa05146	Amoebiasis - Homo sapiens (human)	7	102	8033	160	0.00413698	0.0775683	CSF2,GNAL,IL1R2,LAMA3,LAMA5,RAB7B,SERPINB9_x000D_
hsa05165	Human papillomavirus infection - Homo sapiens (human)	14	330	8033	160	0.00601558	0.10026	ATP6V1B2,COL6A1,COL6A2,FAS,FZD7,HES1,IRF1,ITGA2,ITGA6,LAMA3,LAMA5,PTGER4,SLC9A3R1,WNT7A_x000D_
hsa00561	Glycerolipid metabolism - Homo sapiens (human)	5	61	8033	160	0.0071388	0.107082	LIPG,MBOAT1,PLPP2,PLPP3,PLPP4_x000D_
hsa04512	ECM-receptor interaction - Homo sapiens (human)	6	88	8033	160	0.00803837	0.109614	COL6A1,COL6A2,ITGA2,ITGA6,LAMA3,LAMA5_x000D_
hsa05222	Small cell lung cancer - Homo sapiens (human)	6	92	8033	160	0.00991447	0.120328	CKS2,ITGA2,ITGA6,LAMA3,LAMA5,TRAF1_x000D_
hsa04666	Fc gamma R-mediated phagocytosis - Homo sapiens (human)	6	93	8033	160	0.0104284	0.120328	DOCK2,MARCKSL1,PLPP2,PLPP3,PRKCD,SPHK1_x000D_
hsa04750	Inflammatory mediator regulation of TRP channels - Homo sapiens (human)	6	100	8033	160	0.0145677	0.140974	MAP2K3,PRKCD,PRKCH,PRKCQ,PTGER4,TRPM8_x000D_
hsa04933	AGE-RAGE signaling pathway in diabetic complications - Homo sapiens (human)	6	100	8033	160	0.0145677	0.140974	F3,PRKCD,SERPINE1,STAT5A,VCAM1,VEGFC_x000D_
hsa04630	JAK-STAT signaling pathway - Homo sapiens (human)	8	162	8033	160	0.0154677	0.140974	CSF2,IL15RA,IL23A,IL4R,IL6R,LIF,SOCS2,STAT5A_x000D_
hsa01040	Biosynthesis of unsaturated fatty acids - Homo sapiens (human)	3	27	8033	160	0.0159771	0.140974	ACOT7,FADS2,SCD_x000D_
hsa04215	Apoptosis - multiple species - Homo sapiens (human)	3	32	8033	160	0.0252096	0.21008	BCL2L11,BIRC5,PMAIP1_x000D_
hsa00533	Glycosaminoglycan biosynthesis - keratan sulfate - Homo sapiens (human)	2	14	8033	160	0.0306658	0.242099	B3GNT7,ST3GAL1_x000D_
hsa05130	Pathogenic Escherichia coli infection - Homo sapiens (human)	8	192	8033	160	0.0377632	0.269737	ARHGEF2,CLDN16,CLDN7,FAS,MYO5B,OCLN,SLC9A3R1,TUBB2B_x000D_
hsa05202	Transcriptional misregulation in cancer - Homo sapiens (human)	8	192	8033	160	0.0377632	0.269737	CSF2,DUSP6,ETV4,HPGD,IL1R2,PLAT,PLAU,TRAF1_x000D_
hsa04530	Tight junction - Homo sapiens (human)	7	161	8033	160	0.0416267	0.283819	ARHGEF2,CLDN16,CLDN7,EPB41L4B,OCLN,SLC9A3R1,TJP2_x000D_
hsa00230	Purine metabolism - Homo sapiens (human)	6	130	8033	160	0.0450849	0.294032	AK5,AMPD3,ENTPD3,PDE10A,PNP,XDH_x000D_
hsa04917	Prolactin signaling pathway - Homo sapiens (human)	4	70	8033	160	0.0504843	0.315527	IRF1,SOCS2,STAT5A,TNFRSF11A_x000D_
hsa04064	NF-kappa B signaling pathway - Homo sapiens (human)	5	104	8033	160	0.0562477	0.330544	PLAU,PRKCQ,TNFRSF11A,TRAF1,VCAM1_x000D_
hsa04115	p53 signaling pathway - Homo sapiens (human)	4	73	8033	160	0.0572943	0.330544	FAS,PMAIP1,SERPINE1,SFN_x000D_
hsa04659	Th17 cell differentiation - Homo sapiens (human)	5	107	8033	160	0.062073	0.34485	IL23A,IL4R,IL6R,PRKCQ,STAT5A_x000D_
hsa00600	Sphingolipid metabolism - Homo sapiens (human)	3	47	8033	160	0.0665451	0.347079	PLPP2,PLPP3,SPHK1_x000D_
hsa03320	PPAR signaling pathway - Homo sapiens (human)	4	77	8033	160	0.0671019	0.347079	FADS2,MMP1,SCD,SORBS1_x000D_
hsa05145	Toxoplasmosis - Homo sapiens (human)	5	112	8033	160	0.0725134	0.362567	ITGA6,LAMA3,LAMA5,LDLR,MAP2K3_x000D_
hsa00534	Glycosaminoglycan biosynthesis - heparan sulfate / heparin - Homo sapiens (human)	2	24	8033	160	0.0817929	0.395772	HS3ST1,NDST2_x000D_
hsa04950	Maturity onset diabetes of the young - Homo sapiens (human)	2	26	8033	160	0.0938952	0.432696	HES1,PAX6_x000D_
hsa04151	PI3K-Akt signaling pathway - Homo sapiens (human)	11	354	8033	160	0.095193	0.432696	BCL2L11,COL6A1,COL6A2,FGF5,IL4R,IL6R,ITGA2,ITGA6,LAMA3,LAMA5,VEGFC_x000D_
hsa00240	Pyrimidine metabolism - Homo sapiens (human)	3	57	8033	160	0.104327	0.452045	DCTPP1,ENTPD3,PNP_x000D_
hsa04510	Focal adhesion - Homo sapiens (human)	7	201	8033	160	0.106272	0.452045	COL6A1,COL6A2,ITGA2,ITGA6,LAMA3,LAMA5,VEGFC_x000D_
hsa04978	Mineral absorption - Homo sapiens (human)	3	58	8033	160	0.108491	0.452045	HMOX1,SLC34A2,VDR_x000D_
hsa05205	Proteoglycans in cancer - Homo sapiens (human)	7	205	8033	160	0.114701	0.46396	FAS,FZD7,ITGA2,PLAU,PLAUR,TIMP3,WNT7A_x000D_
hsa04657	IL-17 signaling pathway - Homo sapiens (human)	4	94	8033	160	0.117537	0.46396	CCL20,CSF2,MMP1,TRAF3IP2_x000D_
hsa05150	Staphylococcus aureus infection - Homo sapiens (human)	4	96	8033	160	0.124328	0.478186	KRT18,KRT31,KRT33B,KRT34_x000D_
hsa00564	Glycerophospholipid metabolism - Homo sapiens (human)	4	98	8033	160	0.131284	0.481339	MBOAT1,PLPP2,PLPP3,PLPP4_x000D_
hsa04010	MAPK signaling pathway - Homo sapiens (human)	9	294	8033	160	0.132135	0.481339	DUSP5,DUSP6,FAS,FGF5,MAP2K3,MAP3K8,MAPKAPK3,STMN1,VEGFC_x000D_
hsa04210	Apoptosis - Homo sapiens (human)	5	136	8033	160	0.134775	0.481339	BCL2L11,BIRC5,FAS,PMAIP1,TRAF1_x000D_
hsa04915	Estrogen signaling pathway - Homo sapiens (human)	5	138	8033	160	0.140803	0.484691	KRT18,KRT31,KRT33B,KRT34,PRKCD_x000D_
hsa05418	Fluid shear stress and atherosclerosis - Homo sapiens (human)	5	139	8033	160	0.143861	0.484691	ARHGEF2,HMOX1,IL1R2,PLAT,VCAM1_x000D_
hsa05142	Chagas disease (American trypanosomiasis) - Homo sapiens (human)	4	102	8033	160	0.145663	0.484691	CCL5,FAS,GNAL,SERPINE1_x000D_
hsa05221	Acute myeloid leukemia - Homo sapiens (human)	3	67	8033	160	0.148639	0.484691	CSF2,DUSP6,STAT5A_x000D_
hsa04550	Signaling pathways regulating pluripotency of stem cells - Homo sapiens (human)	5	143	8033	160	0.156376	0.491718	FZD7,INHBA,LIF,PAX6,WNT7A_x000D_
hsa03030	DNA replication - Homo sapiens (human)	2	36	8033	160	0.160492	0.491718	MCM2,RFC2_x000D_
hsa04928	Parathyroid hormone synthesis, secretion and action - Homo sapiens (human)	4	106	8033	160	0.160628	0.491718	PTHLH,SLC34A2,SLC9A3R1,VDR_x000D_
hsa05143	African trypanosomiasis - Homo sapiens (human)	2	37	8033	160	0.167562	0.502686	FAS,VCAM1_x000D_
hsa01524	Platinum drug resistance - Homo sapiens (human)	3	73	8033	160	0.17768	0.522589	BIRC5,FAS,PMAIP1_x000D_
hsa04145	Phagosome - Homo sapiens (human)	5	152	8033	160	0.186082	0.532312	ATP6V1B2,ITGA2,RAB7B,TAP1,TUBB2B_x000D_
hsa04670	Leukocyte transendothelial migration - Homo sapiens (human)	4	113	8033	160	0.188084	0.532312	CLDN16,CLDN7,OCLN,VCAM1_x000D_
hsa04934	Cushing syndrome - Homo sapiens (human)	5	155	8033	160	0.196418	0.535686	FZD7,KCNK3,LDLR,RASD1,WNT7A_x000D_
hsa05160	Hepatitis C - Homo sapiens (human)	5	155	8033	160	0.196418	0.535686	CLDN16,CLDN7,FAS,LDLR,OCLN_x000D_
hsa04612	Antigen processing and presentation - Homo sapiens (human)	3	78	8033	160	0.20297	0.538445	CD74,PSME2,TAP1_x000D_
hsa01521	EGFR tyrosine kinase inhibitor resistance - Homo sapiens (human)	3	79	8033	160	0.208128	0.538445	BCL2L11,IL6R,NRG2_x000D_
hsa04975	Fat digestion and absorption - Homo sapiens (human)	2	43	8033	160	0.210929	0.538445	PLPP2,PLPP3_x000D_
hsa05169	Epstein-Barr virus infection - Homo sapiens (human)	6	201	8033	160	0.211788	0.538445	BCL2L11,ENTPD3,FAS,HES1,MAP2K3,TAP1_x000D_
hsa05161	Hepatitis B - Homo sapiens (human)	5	162	8033	160	0.221278	0.553194	BIRC5,FAS,IFIH1,MAP2K3,STAT5A_x000D_
hsa03050	Proteasome - Homo sapiens (human)	2	46	8033	160	0.233023	0.563765	PSMB9,PSME2_x000D_
hsa04930	Type II diabetes mellitus - Homo sapiens (human)	2	46	8033	160	0.233023	0.563765	PRKCD,SOCS2_x000D_
hsa00565	Ether lipid metabolism - Homo sapiens (human)	2	47	8033	160	0.240422	0.56532	PLPP2,PLPP3_x000D_
hsa05225	Hepatocellular carcinoma - Homo sapiens (human)	5	168	8033	160	0.243313	0.56532	DPF3,FZD7,HMOX1,TXNRD1,WNT7A_x000D_
hsa05210	Colorectal cancer - Homo sapiens (human)	3	86	8033	160	0.244972	0.56532	BCL2L11,BIRC5,PMAIP1_x000D_
hsa04672	Intestinal immune network for IgA production - Homo sapiens (human)	2	49	8033	160	0.25525	0.571028	ICOSLG,IL15RA_x000D_
hsa04979	Cholesterol metabolism - Homo sapiens (human)	2	50	8033	160	0.262673	0.571028	LDLR,LIPG_x000D_
hsa05110	Vibrio cholerae infection - Homo sapiens (human)	2	50	8033	160	0.262673	0.571028	ATP6V1B2,TJP2_x000D_
hsa05144	Malaria - Homo sapiens (human)	2	50	8033	160	0.262673	0.571028	GYPC,VCAM1_x000D_
hsa04913	Ovarian steroidogenesis - Homo sapiens (human)	2	51	8033	160	0.270097	0.57878	HSD17B2,LDLR_x000D_
hsa04658	Th1 and Th2 cell differentiation - Homo sapiens (human)	3	92	8033	160	0.277319	0.585886	IL4R,PRKCQ,STAT5A_x000D_
hsa04270	Vascular smooth muscle contraction - Homo sapiens (human)	4	135	8033	160	0.282132	0.587775	ADRA1B,PRKCD,PRKCH,PRKCQ_x000D_
hsa05152	Tuberculosis - Homo sapiens (human)	5	180	8033	160	0.288966	0.593765	CD74,IL23A,IRAK2,SPHK1,VDR_x000D_
hsa04974	Protein digestion and absorption - Homo sapiens (human)	3	95	8033	160	0.293658	0.595253	COL6A1,COL6A2,DPP4_x000D_
hsa05215	Prostate cancer - Homo sapiens (human)	3	97	8033	160	0.304589	0.609177	IL1R2,PLAT,PLAU_x000D_
hsa01212	Fatty acid metabolism - Homo sapiens (human)	2	57	8033	160	0.314518	0.612697	FADS2,SCD_x000D_
hsa05014	Amyotrophic lateral sclerosis (ALS) - Homo sapiens (human)	2	57	8033	160	0.314518	0.612697	MAP2K3,NEFM_x000D_
hsa04061	Viral protein interaction with cytokine and cytokine receptor - Homo sapiens (human)	3	100	8033	160	0.321016	0.617339	CCL20,CCL5,IL6R_x000D_
hsa04370	VEGF signaling pathway - Homo sapiens (human)	2	59	8033	160	0.329215	0.619755	MAPKAPK3,SPHK1_x000D_
hsa05224	Breast cancer - Homo sapiens (human)	4	147	8033	160	0.336254	0.619755	FGF5,FZD7,HES1,WNT7A_x000D_
hsa04620	Toll-like receptor signaling pathway - Homo sapiens (human)	3	104	8033	160	0.342931	0.619755	CCL5,MAP2K3,MAP3K8_x000D_
hsa04625	C-type lectin receptor signaling pathway - Homo sapiens (human)	3	104	8033	160	0.342931	0.619755	IL23A,IRF1,PRKCD_x000D_
hsa04660	T cell receptor signaling pathway - Homo sapiens (human)	3	104	8033	160	0.342931	0.619755	CSF2,MAP3K8,PRKCQ_x000D_
hsa00590	Arachidonic acid metabolism - Homo sapiens (human)	2	63	8033	160	0.358336	0.632358	ALOX15B,TBXAS1_x000D_
hsa05217	Basal cell carcinoma - Homo sapiens (human)	2	63	8033	160	0.358336	0.632358	FZD7,WNT7A_x000D_
hsa04066	HIF-1 signaling pathway - Homo sapiens (human)	3	109	8033	160	0.370246	0.635336	HMOX1,IL6R,SERPINE1_x000D_
hsa04927	Cortisol synthesis and secretion - Homo sapiens (human)	2	65	8033	160	0.37273	0.635336	KCNK3,LDLR_x000D_
hsa05321	Inflammatory bowel disease (IBD) - Homo sapiens (human)	2	65	8033	160	0.37273	0.635336	IL23A,IL4R_x000D_
hsa04390	Hippo signaling pathway - Homo sapiens (human)	4	157	8033	160	0.381732	0.643369	BIRC5,FZD7,SERPINE1,WNT7A_x000D_
hsa00830	Retinol metabolism - Homo sapiens (human)	2	67	8033	160	0.386994	0.644991	CYP2S1,DHRS3_x000D_
hsa04664	Fc epsilon RI signaling pathway - Homo sapiens (human)	2	68	8033	160	0.394074	0.649572	CSF2,MAP2K3_x000D_
hsa05120	Epithelial cell signaling in Helicobacter pylori infection - Homo sapiens (human)	2	70	8033	160	0.408121	0.665415	ATP6V1B2,CCL5_x000D_
hsa05206	MicroRNAs in cancer - Homo sapiens (human)	7	310	8033	160	0.422463	0.67685	BCL2L11,EZH2,HMOX1,PLAU,SPRY2,STMN1,TIMP3_x000D_
hsa04935	Growth hormone synthesis, secretion and action - Homo sapiens (human)	3	119	8033	160	0.424159	0.67685	MAP2K3,SOCS2,STAT5A_x000D_
hsa05166	Human T-cell leukemia virus 1 infection - Homo sapiens (human)	5	219	8033	160	0.443131	0.690885	CSF2,IL15RA,IL1R2,RANBP1,STAT5A_x000D_
hsa05133	Pertussis - Homo sapiens (human)	2	76	8033	160	0.449279	0.690885	IL23A,IRF1_x000D_
hsa00980	Metabolism of xenobiotics by cytochrome P450 - Homo sapiens (human)	2	77	8033	160	0.455984	0.690885	ALDH1A3,CYP2S1_x000D_
hsa05140	Leishmaniasis - Homo sapiens (human)	2	77	8033	160	0.455984	0.690885	EEF1A2,MARCKSL1_x000D_
hsa05412	Arrhythmogenic right ventricular cardiomyopathy (ARVC) - Homo sapiens (human)	2	77	8033	160	0.455984	0.690885	ITGA2,ITGA6_x000D_
hsa05163	Human cytomegalovirus infection - Homo sapiens (human)	5	225	8033	160	0.466561	0.699842	CCL5,FAS,IL6R,PTGER4,TAP1_x000D_
hsa04360	Axon guidance - Homo sapiens (human)	4	181	8033	160	0.488595	0.719371	EPHA4,SEMA6A,SEMA7A,UNC5A_x000D_
hsa01100	Metabolic pathways - Homo sapiens (human)	30	1487	8033	160	0.501354	0.719371	AK5,ALDH1A3,ALOX15B,AMPD3,ANPEP,ATP6V1B2,CYP2S1,DCTPP1,DHRS3,ENTPD3,EZH2,FADS2,FUT4,GCH1,HMOX1,HSD17B2,HYAL3,LIPG,MBOAT1,NDST2,PCCA,PDE10A,PLPP2,PLPP3,PNP,SCD,SPHK1,ST3GAL1,TBXAS1,XDH_x000D_
hsa04012	ErbB signaling pathway - Homo sapiens (human)	2	85	8033	160	0.507882	0.719371	NRG2,STAT5A_x000D_
hsa04140	Autophagy - animal - Homo sapiens (human)	3	137	8033	160	0.516672	0.719371	PRKCD,PRKCQ,RAB7B_x000D_
hsa04371	Apelin signaling pathway - Homo sapiens (human)	3	137	8033	160	0.516672	0.719371	PLAT,SERPINE1,SPHK1_x000D_
hsa04910	Insulin signaling pathway - Homo sapiens (human)	3	137	8033	160	0.516672	0.719371	PRKAR2B,SOCS2,SORBS1_x000D_
hsa05162	Measles - Homo sapiens (human)	3	138	8033	160	0.521585	0.719371	FAS,IFIH1,STAT5A_x000D_
hsa04062	Chemokine signaling pathway - Homo sapiens (human)	4	189	8033	160	0.522652	0.719371	CCL20,CCL5,DOCK2,PRKCD_x000D_
hsa05131	Shigellosis - Homo sapiens (human)	5	242	8033	160	0.53114	0.719371	ARHGEF2,CCL5,CSF2,PRKCD,PRKCQ_x000D_
hsa05235	PD-L1 expression and PD-1 checkpoint pathway in cancer - Homo sapiens (human)	2	89	8033	160	0.532605	0.719371	MAP2K3,PRKCQ_x000D_
hsa05410	Hypertrophic cardiomyopathy (HCM) - Homo sapiens (human)	2	90	8033	160	0.538654	0.719371	ITGA2,ITGA6_x000D_
hsa05032	Morphine addiction - Homo sapiens (human)	2	91	8033	160	0.544648	0.719371	GABRE,PDE10A_x000D_
hsa04912	GnRH signaling pathway - Homo sapiens (human)	2	93	8033	160	0.556475	0.719371	MAP2K3,PRKCD_x000D_
hsa04350	TGF-beta signaling pathway - Homo sapiens (human)	2	94	8033	160	0.562307	0.719371	INHBA,LTBP1_x000D_
hsa04072	Phospholipase D signaling pathway - Homo sapiens (human)	3	148	8033	160	0.569185	0.719371	PLPP2,PLPP3,SPHK1_x000D_
hsa03040	Spliceosome - Homo sapiens (human)	3	149	8033	160	0.573784	0.719371	SRSF3,SRSF7,TRA2A_x000D_
hsa04932	Non-alcoholic fatty liver disease (NAFLD) - Homo sapiens (human)	3	149	8033	160	0.573784	0.719371	BCL2L11,FAS,IL6R_x000D_
hsa05226	Gastric cancer - Homo sapiens (human)	3	149	8033	160	0.573784	0.719371	FGF5,FZD7,WNT7A_x000D_
hsa05414	Dilated cardiomyopathy (DCM) - Homo sapiens (human)	2	96	8033	160	0.573808	0.719371	ITGA2,ITGA6_x000D_
hsa05203	Viral carcinogenesis - Homo sapiens (human)	4	204	8033	160	0.583452	0.719371	PMAIP1,RANBP1,STAT5A,TRAF1_x000D_
hsa04925	Aldosterone synthesis and secretion - Homo sapiens (human)	2	98	8033	160	0.585088	0.719371	KCNK3,LDLR_x000D_
hsa05231	Choline metabolism in cancer - Homo sapiens (human)	2	98	8033	160	0.585088	0.719371	PLPP2,PLPP3_x000D_
hsa04150	mTOR signaling pathway - Homo sapiens (human)	3	155	8033	160	0.600738	0.726145	ATP6V1B2,FZD7,WNT7A_x000D_
hsa04916	Melanogenesis - Homo sapiens (human)	2	101	8033	160	0.601596	0.726145	FZD7,WNT7A_x000D_
hsa04218	Cellular senescence - Homo sapiens (human)	3	156	8033	160	0.605121	0.726145	MAP2K3,SERPINE1,TRAF3IP2_x000D_
hsa05170	Human immunodeficiency virus 1 infection - Homo sapiens (human)	4	212	8033	160	0.614019	0.730975	APOBEC3B,FAS,MAP2K3,TAP1_x000D_
hsa04310	Wnt signaling pathway - Homo sapiens (human)	3	160	8033	160	0.622337	0.735044	FZD7,SFRP1,WNT7A_x000D_
hsa04931	Insulin resistance - Homo sapiens (human)	2	108	8033	160	0.638188	0.747876	PRKCD,PRKCQ_x000D_
hsa05164	Influenza A - Homo sapiens (human)	3	170	8033	160	0.663122	0.771072	CCL5,FAS,IFIH1_x000D_
hsa04722	Neurotrophin signaling pathway - Homo sapiens (human)	2	119	8033	160	0.690318	0.796521	IRAK2,PRKCD_x000D_
hsa04110	Cell cycle - Homo sapiens (human)	2	124	8033	160	0.711908	0.808986	MCM2,SFN_x000D_
hsa04611	Platelet activation - Homo sapiens (human)	2	124	8033	160	0.711908	0.808986	ITGA2,TBXAS1_x000D_
hsa04926	Relaxin signaling pathway - Homo sapiens (human)	2	129	8033	160	0.732232	0.822242	MMP1,VEGFC_x000D_
hsa04068	FoxO signaling pathway - Homo sapiens (human)	2	131	8033	160	0.740017	0.822242	BCL2L11,FBXO32_x000D_
hsa04650	Natural killer cell mediated cytotoxicity - Homo sapiens (human)	2	131	8033	160	0.740017	0.822242	CSF2,FAS_x000D_
hsa04020	Calcium signaling pathway - Homo sapiens (human)	3	196	8033	160	0.754002	0.83162	ADRA1B,GNAL,SPHK1_x000D_
hsa05132	Salmonella infection - Homo sapiens (human)	3	206	8033	160	0.78332	0.857649	MAP2K3,PODXL,RAB7B_x000D_
hsa04015	Rap1 signaling pathway - Homo sapiens (human)	3	210	8033	160	0.794219	0.863282	FGF5,MAP2K3,VEGFC_x000D_
hsa04810	Regulation of actin cytoskeleton - Homo sapiens (human)	3	214	8033	160	0.804662	0.86834	FGF5,ITGA2,ITGA6_x000D_
hsa04217	Necroptosis - Homo sapiens (human)	2	159	8033	160	0.830191	0.88949	FAS,STAT5A_x000D_
hsa04014	Ras signaling pathway - Homo sapiens (human)	3	232	8033	160	0.84632	0.90034	FGF5,RGL1,VEGFC_x000D_
hsa05168	Herpes simplex virus 1 infection - Homo sapiens (human)	7	491	8033	160	0.866	0.914788	CCL5,CD74,FAS,IFIH1,SRSF3,SRSF7,TAP1_x000D_
hsa04621	NOD-like receptor signaling pathway - Homo sapiens (human)	2	181	8033	160	0.88023	0.923318	CCL5,PRKCD_x000D_
hsa05167	Kaposi sarcoma-associated herpesvirus infection - Homo sapiens (human)	2	189	8033	160	0.89479	0.932073	CSF2,FAS_x000D_
hsa05010	Alzheimer disease - Homo sapiens (human)	4	369	8033	160	0.940775	0.973216	FAS,FZD7,TUBB2B,WNT7A_x000D_
hsa04714	Thermogenesis - Homo sapiens (human)	2	231	8033	160	0.947764	0.97373	DPF3,MAP2K3_x000D_
hsa04144	Endocytosis - Homo sapiens (human)	2	248	8033	160	0.960974	0.974638	LDLR,RAB11FIP1_x000D_
hsa05012	Parkinson disease - Homo sapiens (human)	2	249	8033	160	0.961643	0.974638	GNAL,TUBB2B_x000D_
hsa04080	Neuroactive ligand-receptor interaction - Homo sapiens (human)	3	340	8033	160	0.968657	0.975158	ADRA1B,GABRE,PTGER4_x000D_
hsa05016	Huntington disease - Homo sapiens (human)	2	306	8033	160	0.985973	0.985973	TGM2,TUBB2B_x000D_

## Sheet: kegg_sig_pw.13413_notreg_podocy
keggid	kegg_name	sig_pw	n_pw	n_all	n_sig	p_hyper	q_hyper	genes_x000D_
hsa05168	Herpes simplex virus 1 infection - Homo sapiens (human)	387	491	8033	5010	5.10245e-16	1.70422e-13	AKT1,AKT2,AKT3,ALYREF,APAF1,B2M,BAD,BAK1,BAX,BCL2L1,BID,BIRC2,BIRC3,BST2,CALR,CARD9,CASP3,CASP8,CASP9,CCL2,CFP,CHUK,CYCS,DAXX,DDX58,EIF2AK1,EIF2AK2,EIF2AK3,EIF2AK4,EIF2B1,EIF2B2,EIF2B3,EIF2B4,EIF2B5,EIF2S1,EIF4EBP1,FADD,HCFC1,HCFC2,HLA-A,HLA-B,HLA-C,HLA-DMA,HLA-DMB,HLA-DPB1,HLA-DQA2,HLA-E,HLA-F,HLA-G,IFNAR1,IFNAR2,IFNGR1,IFNGR2,IKBKB,IKBKE,IKBKG,IL12A,IRAK1,IRAK4,IRF3,IRF7,IRF9,ITGA5,ITGB3,JAK1,J…
hsa04141	Protein processing in endoplasmic reticulum - Homo sapiens (human)	149	167	8033	5010	2.87413e-15	4.7998e-13	AMFR,ATF4,ATF6,ATF6B,ATXN3,BAG1,BAG2,BAK1,BAX,BCAP31,CALR,CANX,CAPN1,CAPN2,CKAP4,CRYAA,CUL1,DAD1,DDIT3,DDOST,DERL1,DERL2,DERL3,DNAJA1,DNAJA2,DNAJB1,DNAJB11,DNAJB12,DNAJB2,DNAJC1,DNAJC10,DNAJC3,DNAJC5,EDEM1,EDEM2,EDEM3,EIF2AK1,EIF2AK2,EIF2AK3,EIF2AK4,EIF2S1,ERLEC1,ERN1,ERO1A,ERO1B,ERP29,FBXO2,FBXO6,GANAB,HERPUD1,HSP90AA1,HSP90AB1,HSP90B1,HSPA1A,HSPA1B,HSPA2,HSPA4L,HSPA5,HSPA6,HSPA8,HSPBP1,HSPH1,HY…
hsa04120	Ubiquitin mediated proteolysis - Homo sapiens (human)	127	140	8033	5010	1.56056e-14	1.73742e-12	AIRE,ANAPC1,ANAPC10,ANAPC11,ANAPC13,ANAPC2,ANAPC4,ANAPC5,ANAPC7,BIRC2,BIRC3,BIRC6,BIRC7,BTRC,CBL,CBLB,CDC16,CDC23,CDC26,CDC27,CUL1,CUL2,CUL3,CUL4A,CUL4B,CUL5,CUL7,DDB1,DDB2,DET1,FANCL,FBXO2,FBXO4,FBXW11,FBXW7,FBXW8,FZR1,HERC1,HERC2,HERC3,HERC4,HUWE1,ITCH,KEAP1,KLHL13,KLHL9,MDM2,MGRN1,MID1,NEDD4,NEDD4L,PIAS1,PIAS2,PIAS3,PIAS4,PML,PPIL2,PRPF19,RBX1,RCHY1,RHOBTB1,RHOBTB2,RNF7,RPS27A,SAE1,SIAH1,SKP1,…
hsa05132	Salmonella infection - Homo sapiens (human)	174	206	8033	5010	1.48046e-12	1.23618e-10	ABI1,ACBD3,ACTB,ACTG1,AHNAK,AHNAK2,AKT1,AKT2,AKT3,ANXA2,ARF1,ARF6,ARPC1A,ARPC1B,ARPC2,ARPC3,ARPC4,ARPC5,ARPC5L,BAK1,BAX,BIRC2,BIRC3,BRK1,CASP3,CASP4,CASP7,CASP8,CD14,CDC42,CHUK,CSE1L,CTNNB1,CXCL8,CYCS,CYFIP1,CYFIP2,CYTH1,CYTH2,CYTH3,DNM2,DYNC1H1,DYNC1I2,DYNC1LI1,DYNC1LI2,DYNLL1,DYNLL2,DYNLRB1,DYNLT1,DYNLT3,EXOC2,EXOC4,EXOC5,EXOC7,FADD,FBXO22,FGD4,FHOD1,FLNA,FLNB,FLNC,FOS,FYCO1,GAPDH,GCC2,GSDMD,HR…
hsa05012	Parkinson disease - Homo sapiens (human)	205	249	8033	5010	2.73386e-12	1.82622e-10	ADCY5,ADORA2A,ADRM1,APAF1,ATF4,ATF6,ATP8,BAX,BCL2L1,CALM1,CALM2,CALM3,CALML3,CALML5,CALML6,CAMK2A,CAMK2D,CAMK2G,CASP3,CASP9,COX1,COX2,COX4I1,COX4I2,COX5A,COX5B,COX6A1,COX6A2,COX6B1,COX6C,COX7A1,COX7A2,COX7A2L,COX7B,COX7C,COX8A,CYC1,CYCS,CYTB,DAXX,DDIT3,DUSP1,EIF2AK3,EIF2S1,ERN1,GNAI1,GNAI2,GNAI3,GNAS,HSPA5,HTRA2,ITPR2,ITPR3,KIF5A,KIF5B,KLC1,KLC2,KLC3,KLC4,LRRK2,MAOA,MAP3K5,MAPK10,MAPK8,MAPK9,MAPT…
hsa05010	Alzheimer disease - Homo sapiens (human)	290	369	8033	5010	5.71964e-12	3.18394e-10	ADAM10,ADAM17,ADRM1,AGER,AKT1,AKT2,AKT3,AMBRA1,APAF1,APBB1,APC,APC2,APH1A,APH1B,APOE,APP,ARAF,ATF4,ATF6,ATG101,ATG13,ATG14,ATG2A,ATG2B,ATP2A2,ATP2A3,ATP8,AXIN1,AXIN2,BACE1,BACE2,BAD,BECN1,BID,BRAF,CALM1,CALM2,CALM3,CALML3,CALML5,CALML6,CAPN1,CAPN2,CASP3,CASP7,CASP8,CASP9,CDK5,CDK5R1,CHRM3,CHRNA7,CHUK,COX1,COX2,COX4I1,COX4I2,COX5A,COX5B,COX6A1,COX6A2,COX6B1,COX6C,COX7A1,COX7A2,COX7A2L,COX7B,COX7C,…
hsa04140	Autophagy - animal - Homo sapiens (human)	120	137	8033	5010	2.9966e-11	1.4298e-09	AKT1,AKT1S1,AKT2,AKT3,AMBRA1,ATG10,ATG101,ATG12,ATG13,ATG14,ATG16L1,ATG16L2,ATG2A,ATG2B,ATG3,ATG4A,ATG4B,ATG4C,ATG4D,ATG5,ATG7,ATG9A,BAD,BCL2L1,BECN1,CAMKK2,CFLAR,CTSB,CTSD,CTSL,DAPK1,DAPK3,DDIT4,EIF2AK3,EIF2AK4,EIF2S1,ERN1,GABARAP,GABARAPL1,GABARAPL2,HIF1A,HMGB1,HRAS,IGBP1,IGF1R,IRS2,KRAS,LAMP1,LAMP2,MAP2K1,MAP2K2,MAP3K7,MAPK1,MAPK10,MAPK3,MAPK8,MAPK9,MLST8,MRAS,MTMR14,MTMR3,MTMR4,MTOR,NRAS,NRBF…
hsa04932	Non-alcoholic fatty liver disease (NAFLD) - Homo sapiens (human)	128	149	8033	5010	1.31054e-10	5.47149e-09	ADIPOR1,ADIPOR2,AKT1,AKT2,AKT3,ATF4,BAX,BID,CASP3,CASP7,CASP8,CDC42,CEBPA,COX1,COX2,COX4I1,COX4I2,COX5A,COX5B,COX6A1,COX6A2,COX6B1,COX6C,COX7A1,COX7A2,COX7A2L,COX7B,COX7C,COX8A,CXCL8,CYC1,CYCS,CYTB,DDIT3,EIF2AK3,EIF2S1,ERN1,GSK3A,GSK3B,IKBKB,IRS2,ITCH,JUN,MAP3K11,MAP3K5,MAPK10,MAPK8,MAPK9,MLX,MLXIP,MLXIPL,NDUFA1,NDUFA10,NDUFA11,NDUFA12,NDUFA13,NDUFA2,NDUFA3,NDUFA4,NDUFA5,NDUFA6,NDUFA7,NDUFA8,NDUF…
hsa04142	Lysosome - Homo sapiens (human)	112	128	8033	5010	1.61212e-10	5.98274e-09	ABCA2,ABCB9,ACP2,ACP5,AGA,AP1B1,AP1G1,AP1G2,AP1M1,AP1S1,AP1S2,AP1S3,AP3B1,AP3B2,AP3D1,AP3M1,AP3M2,AP3S1,AP3S2,AP4E1,AP4M1,ARSA,ARSB,ARSG,ASAH1,ATP6AP1,ATP6V0A1,ATP6V0A2,ATP6V0A4,ATP6V0B,ATP6V0C,ATP6V0D1,ATP6V0D2,ATP6V1H,CD164,CD63,CD68,CLN3,CLN5,CLTA,CLTB,CLTC,CLTCL1,CTNS,CTSA,CTSB,CTSC,CTSD,CTSF,CTSK,CTSL,CTSO,CTSS,CTSZ,DNASE2,ENTPD4,FUCA1,FUCA2,GAA,GALC,GALNS,GBA,GGA1,GGA2,GGA3,GLA,GLB1,GM2A,GN…
hsa04150	mTOR signaling pathway - Homo sapiens (human)	132	155	8033	5010	2.44808e-10	8.17657e-09	AKT1,AKT1S1,AKT2,AKT3,ATP6V1A,ATP6V1B1,ATP6V1C1,ATP6V1D,ATP6V1E1,ATP6V1F,ATP6V1G1,ATP6V1G2,ATP6V1G3,ATP6V1H,BRAF,CAB39,CAB39L,CHUK,CLIP1,DDIT4,DEPDC5,DVL1,DVL2,DVL3,EIF4B,EIF4E,EIF4E1B,EIF4E2,EIF4EBP1,FLCN,FNIP1,FNIP2,FZD1,FZD10,FZD2,FZD3,FZD4,FZD6,FZD8,GRB10,GRB2,GSK3B,HRAS,IGF1,IGF1R,IKBKB,KRAS,LAMTOR1,LAMTOR2,LAMTOR3,LAMTOR4,LAMTOR5,LPIN1,LPIN2,LPIN3,LRP5,LRP6,MAP2K1,MAP2K2,MAPK1,MAPK3,MAPKAP1…
hsa05212	Pancreatic cancer - Homo sapiens (human)	71	76	8033	5010	3.75141e-10	1.04414e-08	AKT1,AKT2,AKT3,ARAF,ARHGEF6,BAD,BAK1,BAX,BCL2L1,BRAF,CASP9,CCND1,CDC42,CDK4,CDK6,CDKN1A,CDKN2A,CHUK,DDB2,E2F2,E2F3,EGF,EGFR,ERBB2,GADD45A,GADD45B,GADD45G,IKBKB,IKBKG,JAK1,KRAS,MAP2K1,MAPK1,MAPK10,MAPK3,MAPK8,MAPK9,MTOR,NFKB1,PIK3CA,PIK3CB,PIK3CD,PIK3R1,PIK3R2,PIK3R3,PLD1,PLD2,POLK,RAC1,RAC2,RAC3,RAF1,RALA,RALB,RALBP1,RALGDS,RB1,RELA,RPS6KB1,RPS6KB2,SMAD2,SMAD3,SMAD4,STAT1,STAT3,TGFA,TGFB1,TGFBR1,…
hsa05220	Chronic myeloid leukemia - Homo sapiens (human)	71	76	8033	5010	3.75141e-10	1.04414e-08	ABL1,AKT1,AKT2,AKT3,ARAF,BAD,BAK1,BAX,BCL2L1,BCR,BRAF,CBL,CCND1,CDK4,CDK6,CDKN1A,CDKN1B,CDKN2A,CHUK,CRK,CRKL,CTBP1,CTBP2,DDB2,E2F2,E2F3,GAB2,GADD45A,GADD45B,GADD45G,GRB2,HDAC1,HDAC2,HRAS,IKBKB,IKBKG,KRAS,MAP2K1,MAP2K2,MAPK1,MAPK3,MDM2,MECOM,MYC,NFKB1,NFKBIA,NRAS,PIK3CA,PIK3CB,PIK3CD,PIK3R1,PIK3R2,PIK3R3,POLK,PTPN11,RAF1,RB1,RELA,RUNX1,SHC1,SHC2,SHC3,SMAD3,SMAD4,SOS1,SOS2,STAT5B,TGFB1,TGFBR1,TGFBR…
hsa05016	Huntington disease - Homo sapiens (human)	240	306	8033	5010	5.9873e-10	1.53828e-08	ACTR10,ACTR1A,ACTR1B,ADRM1,AMBRA1,AP2A1,AP2A2,AP2B1,AP2M1,AP2S1,APAF1,ATG101,ATG13,ATG14,ATG2A,ATG2B,ATP8,BAX,BBC3,BDNF,BECN1,CASP3,CASP8,CASP9,CLTA,CLTB,CLTC,CLTCL1,COX1,COX2,COX4I1,COX4I2,COX5A,COX5B,COX6A1,COX6A2,COX6B1,COX6C,COX7A1,COX7A2,COX7A2L,COX7B,COX7C,COX8A,CREB1,CREB3,CREB3L1,CREB3L2,CREB5,CREBBP,CYC1,CYCS,CYTB,DCTN1,DCTN2,DCTN3,DCTN4,DCTN5,DCTN6,DLG4,DNAH1,DNAH5,DNAI1,DNAL1,DNAL4,DNA…
hsa04144	Endocytosis - Homo sapiens (human)	198	248	8033	5010	1.31857e-09	3.14574e-08	ACAP1,ACAP2,ACAP3,AGAP1,AGAP3,AGAP4,AGAP5,AGAP6,AGAP9,AP2A1,AP2A2,AP2B1,AP2M1,AP2S1,ARAP1,ARAP2,ARAP3,ARF1,ARF4,ARF5,ARF6,ARFGAP1,ARFGAP2,ARFGAP3,ARFGEF1,ARFGEF2,ARPC1A,ARPC1B,ARPC2,ARPC3,ARPC4,ARPC5,ARPC5L,ARRB1,ARRB2,ASAP1,ASAP2,ASAP3,BIN1,CAPZA1,CAPZA2,CAPZB,CAV1,CAV2,CAV3,CBL,CBLB,CDC42,CHMP1A,CHMP1B,CHMP2A,CHMP2B,CHMP3,CHMP4B,CHMP4C,CHMP5,CHMP6,CHMP7,CLTA,CLTB,CLTC,CLTCL1,CYTH1,CYTH2,CYTH3,D…
hsa03040	Spliceosome - Homo sapiens (human)	126	149	8033	5010	1.65561e-09	3.68649e-08	ACIN1,ALYREF,AQR,BCAS2,BUD31,CCDC12,CDC40,CDC5L,CHERP,CRNKL1,CTNNBL1,CWC15,DDX23,DDX39B,DDX42,DDX46,DDX5,DHX15,DHX16,DHX38,DHX8,EFTUD2,EIF4A3,HNRNPA1,HNRNPA1L2,HNRNPA3,HNRNPC,HNRNPCL1,HNRNPK,HNRNPM,HNRNPU,HSPA1A,HSPA1B,HSPA2,HSPA6,HSPA8,ISY1,ISY1-RAB43,LSM2,LSM3,LSM4,LSM5,LSM6,LSM7,LSM8,MAGOH,MAGOHB,NCBP1,NCBP2,PCBP1,PHF5A,PLRG1,PPIE,PPIH,PPIL1,PQBP1,PRPF18,PRPF19,PRPF3,PRPF31,PRPF38A,PRPF38B,PRP…
hsa05213	Endometrial cancer - Homo sapiens (human)	55	58	8033	5010	8.65799e-09	1.80736e-07	AKT1,AKT2,AKT3,APC,APC2,ARAF,AXIN1,AXIN2,BAD,BAK1,BAX,BRAF,CASP9,CCND1,CDKN1A,CTNNA1,CTNNB1,DDB2,EGF,EGFR,ELK1,ERBB2,FOXO3,GADD45A,GADD45B,GADD45G,GRB2,GSK3B,HRAS,ILK,KRAS,LEF1,MAP2K1,MAP2K2,MAPK1,MAPK3,MLH1,MYC,NRAS,PDPK1,PIK3CA,PIK3CB,PIK3CD,PIK3R1,PIK3R2,PIK3R3,POLK,PTEN,RAF1,SOS1,SOS2,TCF7,TCF7L1,TCF7L2,TP53_x000D_
hsa05210	Colorectal cancer - Homo sapiens (human)	77	86	8033	5010	1.2049e-08	2.31542e-07	AKT1,AKT2,AKT3,APC,APC2,APPL1,ARAF,AXIN1,AXIN2,BAD,BAK1,BAX,BBC3,BRAF,CASP3,CASP9,CCND1,CDKN1A,CTNNB1,CYCS,DDB2,EGF,EGFR,FOS,GADD45A,GADD45B,GADD45G,GRB2,GSK3B,HRAS,JUN,KRAS,LEF1,MAP2K1,MAP2K2,MAPK1,MAPK10,MAPK3,MAPK8,MAPK9,MLH1,MSH2,MSH3,MSH6,MTOR,MYC,NRAS,PIK3CA,PIK3CB,PIK3CD,PIK3R1,PIK3R2,PIK3R3,POLK,RAC1,RAC2,RAC3,RAF1,RALA,RALB,RALGDS,RHOA,RPS6KB1,RPS6KB2,SMAD2,SMAD3,SMAD4,SOS1,SOS2,TCF7,TCF…
hsa01100	Metabolic pathways - Homo sapiens (human)	1021	1487	8033	5010	1.24783e-08	2.31542e-07	A4GALT,AACS,AADAT,AASS,ABAT,ABHD14A-ACY1,ACAA1,ACAA2,ACACA,ACAD8,ACADM,ACADS,ACADSB,ACADVL,ACAT1,ACAT2,ACER2,ACER3,ACLY,ACMSD,ACO1,ACO2,ACOT1,ACOT2,ACOT8,ACOX1,ACOX2,ACOX3,ACP1,ACP2,ACP5,ACSF3,ACSL3,ACSL4,ACSL5,ACSL6,ACSM2A,ACSM2B,ACSS1,ACSS2,ACSS3,ACY1,ACYP2,ADCY2,ADCY3,ADCY5,ADCY6,ADCY7,ADCY9,ADH5,ADI1,ADK,ADO,ADPGK,ADPRM,ADSL,AFMID,AGK,AGL,AGPAT1,AGPAT2,AGPAT3,AGPAT4,AGPAT5,AGPS,AGXT,AHCY,AHCY…
hsa01200	Carbon metabolism - Homo sapiens (human)	100	117	8033	5010	2.57611e-08	4.52852e-07	ACADS,ACAT1,ACAT2,ACO1,ACO2,ACOX1,ACOX3,ACSS1,ACSS2,ADH5,ADPGK,AGXT,ALDH6A1,ALDOA,ALDOC,AMT,CAT,CPS1,CS,DLAT,DLD,DLST,ECHS1,EHHADH,ENO1,ENO2,ENO3,ESD,FH,G6PD,GAPDH,GCSH,GLDC,GLUD1,GLUD2,GLYCTK,GOT1,GOT2,GPI,GPT2,H6PD,HADHA,HIBCH,HK1,HK2,HKDC1,IDH1,IDH2,IDH3A,IDH3B,IDH3G,MDH1,MDH2,ME1,ME2,ME3,MTHFR,OGDH,OGDHL,PC,PCCB,PDHA1,PDHB,PFKL,PFKM,PFKP,PGAM1,PGAM2,PGAM4,PGD,PGK1,PGLS,PGP,PHGDH,PKLR,PKM,PRPS…
hsa04210	Apoptosis - Homo sapiens (human)	114	136	8033	5010	2.85826e-08	4.7733e-07	ACTB,ACTG1,AIFM1,AKT1,AKT2,AKT3,APAF1,ATF4,ATM,BAD,BAK1,BAX,BBC3,BCL2L1,BID,BIRC2,BIRC3,CAPN1,CAPN2,CASP10,CASP2,CASP3,CASP6,CASP7,CASP8,CASP9,CFLAR,CHUK,CSF2RB,CTSB,CTSC,CTSD,CTSF,CTSK,CTSL,CTSO,CTSS,CTSZ,CYCS,DAB2IP,DAXX,DDIT3,DFFA,DFFB,DIABLO,EIF2AK3,EIF2S1,ENDOG,ERN1,FADD,FOS,GADD45A,GADD45B,GADD45G,GZMB,HRAS,HRK,HTRA2,IKBKB,IKBKG,IL3RA,ITPR2,ITPR3,JUN,KRAS,LMNA,LMNB2,MAP2K1,MAP2K2,MAP3K14,MA…
hsa03010	Ribosome - Homo sapiens (human)	130	158	8033	5010	3.17511e-08	5.04993e-07	FAU,MRPL1,MRPL10,MRPL11,MRPL12,MRPL13,MRPL14,MRPL15,MRPL16,MRPL17,MRPL18,MRPL19,MRPL2,MRPL20,MRPL21,MRPL22,MRPL23,MRPL24,MRPL27,MRPL28,MRPL3,MRPL30,MRPL32,MRPL33,MRPL34,MRPL35,MRPL36,MRPL4,MRPL9,MRPS10,MRPS11,MRPS12,MRPS14,MRPS15,MRPS16,MRPS17,MRPS18A,MRPS18C,MRPS2,MRPS21,MRPS5,MRPS7,MRPS9,RPL10,RPL10A,RPL11,RPL12,RPL13,RPL13A,RPL14,RPL15,RPL17,RPL17-C18orf32,RPL18,RPL18A,RPL19,RPL21,RPL22,RPL22L…
hsa05165	Human papillomavirus infection - Homo sapiens (human)	250	330	8033	5010	8.95508e-08	1.35954e-06	AKT1,AKT2,AKT3,APC,APC2,ATM,ATP6AP1,ATP6V0A1,ATP6V0A2,ATP6V0A4,ATP6V0B,ATP6V0C,ATP6V0D1,ATP6V0D2,ATP6V0E1,ATP6V0E2,ATP6V1A,ATP6V1B1,ATP6V1C1,ATP6V1D,ATP6V1E1,ATP6V1F,ATP6V1G1,ATP6V1G2,ATP6V1G3,ATP6V1H,AXIN1,AXIN2,BAD,BAK1,BAX,BCAP31,CASP3,CASP8,CCND1,CCND2,CCND3,CCNE1,CDC42,CDK2,CDK4,CDK6,CDKN1A,CDKN1B,CHD4,CHUK,COL1A1,COL1A2,COL2A1,COL4A2,COL4A4,COL4A5,COL9A2,COL9A3,COMP,CRB3,CREB1,CREB3,CREB3L1…
hsa03015	mRNA surveillance pathway - Homo sapiens (human)	79	91	8033	5010	1.86283e-07	2.70516e-06	ACIN1,ALYREF,BCL2L2-PABPN1,CASC3,CLP1,CPSF1,CPSF2,CPSF3,CPSF4,CPSF7,CSTF1,CSTF2,CSTF2T,CSTF3,DAZAP1,DDX39B,EIF4A3,ETF1,FIP1L1,GSPT1,GSPT2,HBS1L,MAGOH,MAGOHB,MSI1,MSI2,NCBP1,NCBP2,NUDT21,NXF1,NXT1,NXT2,PABPC1,PABPC1L,PABPC3,PABPC4,PABPC4L,PABPC5,PABPN1,PABPN1L,PAPOLA,PAPOLG,PCF11,PELO,PNN,PPP1CA,PPP1CB,PPP1CC,PPP2CA,PPP2CB,PPP2R1A,PPP2R1B,PPP2R2A,PPP2R2D,PPP2R3A,PPP2R5A,PPP2R5B,PPP2R5C,PPP2R5D,PPP…
hsa05211	Renal cell carcinoma - Homo sapiens (human)	62	69	8033	5010	2.47324e-07	3.44193e-06	AKT1,AKT2,AKT3,ARAF,ARNT,ARNT2,BAD,BRAF,CDC42,CDKN1A,CREBBP,CRK,CRKL,CUL2,EGLN1,EGLN2,EGLN3,EP300,EPAS1,ETS1,FH,FLCN,GAB1,GRB2,HIF1A,HRAS,JUN,KRAS,MAP2K1,MAP2K2,MAPK1,MAPK3,MET,NRAS,PAK1,PAK2,PAK3,PAK4,PAK6,PDGFB,PIK3CA,PIK3CB,PIK3CD,PIK3R1,PIK3R2,PIK3R3,PRCC,PTPN11,RAC1,RAF1,RAP1A,RAP1B,RAPGEF1,RBX1,SLC2A1,SOS1,SOS2,TFE3,TGFA,TGFB1,VEGFA,VHL_x000D_
hsa04714	Thermogenesis - Homo sapiens (human)	179	231	8033	5010	4.51296e-07	6.02932e-06	ACSL3,ACSL4,ACSL5,ACSL6,ACTB,ACTG1,ACTL6A,ADCY2,ADCY3,ADCY5,ADCY6,ADCY7,ADCY9,AKT1S1,ARID1A,ARID1B,ATF2,ATP8,CNR1,COA1,COA3,COA4,COA5,COA6,COA7,COX1,COX10,COX11,COX14,COX15,COX17,COX18,COX2,COX20,COX4I1,COX4I2,COX5A,COX5B,COX6A1,COX6A2,COX6B1,COX6C,COX7A1,COX7A2,COX7A2L,COX7B,COX7C,COX8A,CPT1A,CPT1B,CPT2,CREB1,CREB3,CREB3L1,CREB3L2,CREB5,CYC1,CYTB,DPF1,FGF21,FGFR1,FRS2,GNAS,GRB2,HRAS,KDM1A,KDM3B,…
hsa04722	Neurotrophin signaling pathway - Homo sapiens (human)	98	119	8033	5010	1.48429e-06	1.90674e-05	ABL1,AKT1,AKT2,AKT3,ARHGDIA,ATF4,BAD,BAX,BDNF,BRAF,CALM1,CALM2,CALM3,CALML3,CALML5,CALML6,CAMK2A,CAMK2D,CAMK2G,CDC42,CRK,CRKL,FOXO3,FRS2,GAB1,GRB2,GSK3B,HRAS,IKBKB,IRAK1,IRAK4,JUN,KIDINS220,KRAS,MAGED1,MAP2K1,MAP2K2,MAP2K5,MAP2K7,MAP3K3,MAP3K5,MAPK1,MAPK10,MAPK11,MAPK12,MAPK13,MAPK14,MAPK3,MAPK7,MAPK8,MAPK9,MAPKAPK2,MATK,NFKB1,NFKBIA,NFKBIE,NGF,NGFR,NRAS,NTF3,NTF4,PDPK1,PIK3CA,PIK3CB,PIK3CD,PIK3R…
hsa05225	Hepatocellular carcinoma - Homo sapiens (human)	133	168	8033	5010	1.7127e-06	2.06063e-05	ACTB,ACTG1,ACTL6A,AKT1,AKT2,AKT3,APC,APC2,ARAF,ARID1A,ARID1B,ARID2,AXIN1,AXIN2,BAD,BAK1,BAX,BCL2L1,BRAF,BRD7,CCND1,CDK4,CDK6,CDKN1A,CDKN2A,CSNK1A1,CSNK1A1L,CTNNB1,DDB2,DPF1,DVL1,DVL2,DVL3,E2F2,E2F3,EGFR,ELK1,FRAT1,FRAT2,FZD1,FZD10,FZD2,FZD3,FZD4,FZD6,FZD8,GAB1,GADD45A,GADD45B,GADD45G,GRB2,GSK3B,GSTA4,GSTM2,GSTM3,GSTM4,GSTO1,GSTO2,GSTP1,GSTT2,HRAS,IGF1R,KEAP1,KRAS,LEF1,LRP5,LRP6,MAP2K1,MAP2K2,MAPK…
hsa05223	Non-small cell lung cancer - Homo sapiens (human)	60	68	8033	5010	1.72747e-06	2.06063e-05	AKT1,AKT2,AKT3,ALK,ARAF,BAD,BAK1,BAX,BRAF,CASP9,CCND1,CDK4,CDK6,CDKN1A,CDKN2A,DDB2,E2F2,E2F3,EGF,EGFR,EML4,ERBB2,FHIT,FOXO3,GADD45A,GADD45B,GADD45G,GRB2,HRAS,JAK3,KRAS,MAP2K1,MAP2K2,MAPK1,MAPK3,MET,NRAS,PDPK1,PIK3CA,PIK3CB,PIK3CD,PIK3R1,PIK3R2,PIK3R3,PLCG1,POLK,PRKCA,RAF1,RASSF1,RASSF5,RB1,RXRA,RXRB,SOS1,SOS2,STAT3,STAT5B,STK4,TGFA,TP53_x000D_
hsa03013	RNA transport - Homo sapiens (human)	141	180	8033	5010	2.5571e-06	2.89674e-05	AAAS,ACIN1,ALYREF,CASC3,CLNS1A,CYFIP1,CYFIP2,DDX20,DDX39B,EEF1A1,EIF1,EIF1AX,EIF1AY,EIF1B,EIF2B1,EIF2B2,EIF2B3,EIF2B4,EIF2B5,EIF2S1,EIF2S2,EIF2S3,EIF3A,EIF3B,EIF3C,EIF3D,EIF3E,EIF3F,EIF3G,EIF3H,EIF3I,EIF3J,EIF4A1,EIF4A2,EIF4A3,EIF4B,EIF4E,EIF4E1B,EIF4E2,EIF4EBP1,EIF4EBP2,EIF4G1,EIF4G2,EIF4G3,EIF5,EIF5B,ELAC1,ELAC2,FMR1,FXR1,FXR2,GEMIN2,GEMIN4,GEMIN5,GEMIN6,GEMIN8,KPNB1,MAGOH,MAGOHB,NCBP1,NCBP2,ND…
hsa04218	Cellular senescence - Homo sapiens (human)	124	156	8033	5010	2.60186e-06	2.89674e-05	AKT1,AKT2,AKT3,ATM,BTRC,CALM1,CALM2,CALM3,CALML3,CALML5,CALML6,CAPN1,CAPN2,CCNB1,CCND1,CCND2,CCND3,CCNE1,CDK2,CDK4,CDK6,CDKN1A,CDKN2A,CDKN2B,CHEK1,CXCL8,E2F2,E2F3,E2F4,E2F5,EIF4EBP1,ETS1,FBXW11,FOXO1,FOXO3,GADD45A,GADD45B,GADD45G,GATA4,HIPK1,HIPK2,HIPK3,HLA-A,HLA-B,HLA-C,HLA-E,HLA-F,HLA-G,HRAS,HUS1,IGFBP3,ITPR2,ITPR3,KIR2DL4,KRAS,LIN37,LIN52,LIN54,MAP2K1,MAP2K2,MAPK1,MAPK11,MAPK12,MAPK13,MAPK14,M…
hsa03018	RNA degradation - Homo sapiens (human)	68	79	8033	5010	2.70284e-06	2.91209e-05	BTG2,BTG3,C1D,CNOT1,CNOT10,CNOT2,CNOT3,CNOT4,CNOT6,CNOT6L,CNOT7,CNOT8,DCP1A,DCP1B,DCP2,DCPS,DDX6,DHX36,DIS3,DIS3L,EDC3,EDC4,ENO1,ENO2,ENO3,EXOSC1,EXOSC10,EXOSC2,EXOSC3,EXOSC4,EXOSC5,EXOSC6,EXOSC7,EXOSC8,EXOSC9,HSPA9,HSPD1,LSM1,LSM2,LSM3,LSM4,LSM5,LSM6,LSM7,LSM8,MPHOSPH6,NUDT16,PABPC1,PABPC1L,PABPC3,PABPC4,PABPC4L,PABPC5,PAN2,PAN3,PARN,PATL1,PFKL,PFKM,PFKP,PNPT1,SKIV2L,TOB1,TOB2,TTC37,XRN1,XRN2,ZC…
hsa01522	Endocrine resistance - Homo sapiens (human)	82	98	8033	5010	3.03624e-06	3.16908e-05	ADCY2,ADCY3,ADCY5,ADCY6,ADCY7,ADCY9,AKT1,AKT2,AKT3,ARAF,BAD,BAX,BIK,BRAF,CARM1,CCND1,CDK4,CDKN1A,CDKN1B,CDKN2A,CYP2D6,DLL3,DLL4,E2F2,E2F3,EGFR,ERBB2,ESR1,FOS,GNAS,GRB2,HBEGF,HRAS,IGF1,IGF1R,JAG1,JAG2,JUN,KRAS,MAP2K1,MAP2K2,MAPK1,MAPK10,MAPK11,MAPK12,MAPK13,MAPK14,MAPK3,MAPK8,MAPK9,MDM2,MED1,MMP9,MTOR,NCOA3,NCOR1,NOTCH1,NOTCH2,NOTCH3,NOTCH4,NRAS,PIK3CA,PIK3CB,PIK3CD,PIK3R1,PIK3R2,PIK3R3,PRKACA,PRK…
hsa05135	Yersinia infection - Homo sapiens (human)	105	130	8033	5010	3.85337e-06	3.84567e-05	ACTB,ACTG1,ACTR2,ACTR3,ACTR3B,ACTR3C,AKT1,AKT2,AKT3,ARF6,ARHGEF1,ARHGEF12,ARHGEF28,ARHGEF7,BAIAP2,BCAR1,CCL2,CD8B,CDC42,CHUK,CRK,CRKL,CXCL8,DOCK1,ELMO1,ELMO2,FN1,FOS,GIT2,GNAQ,GSK3B,IKBKB,IKBKG,IRAK1,IRAK4,IRF3,ITGA4,ITGA5,ITGB1,JUN,LAT,LIMK1,MAP2K1,MAP2K2,MAP2K4,MAP2K7,MAP3K7,MAPK1,MAPK10,MAPK11,MAPK12,MAPK13,MAPK14,MAPK3,MAPK8,MAPK9,MEFV,MYD88,NFATC2,NFATC3,NFKB1,NFKBIA,PIK3CA,PIK3CB,PIK3CD,PIK…
hsa04910	Insulin signaling pathway - Homo sapiens (human)	110	137	8033	5010	3.91476e-06	3.84567e-05	ACACA,AKT1,AKT2,AKT3,ARAF,BAD,BRAF,CALM1,CALM2,CALM3,CALML3,CALML5,CALML6,CBL,CBLB,CRK,CRKL,EIF4E,EIF4E1B,EIF4E2,EIF4EBP1,ELK1,EXOC7,FASN,FLOT1,FLOT2,FOXO1,G6PC3,GRB2,GSK3B,GYS1,HK1,HK2,HKDC1,HRAS,IKBKB,INPP5A,INPPL1,IRS2,KRAS,LIPE,MAP2K1,MAP2K2,MAPK1,MAPK10,MAPK3,MAPK8,MAPK9,MKNK1,MKNK2,MTOR,NRAS,PCK1,PCK2,PDPK1,PHKA1,PHKB,PHKG2,PIK3CA,PIK3CB,PIK3CD,PIK3R1,PIK3R2,PIK3R3,PKLR,PPP1CA,PPP1CB,PPP1CC…
hsa05215	Prostate cancer - Homo sapiens (human)	81	97	8033	5010	4.11185e-06	3.92387e-05	AKT1,AKT2,AKT3,ARAF,ATF4,BAD,BRAF,CASP9,CCND1,CCNE1,CDK2,CDKN1A,CDKN1B,CHUK,CREB1,CREB3,CREB3L1,CREB3L2,CREB5,CREBBP,CTNNB1,E2F2,E2F3,EGF,EGFR,EP300,ERBB2,ERG,ETV5,FGFR1,FOXO1,GRB2,GSK3B,GSTP1,HRAS,HSP90AA1,HSP90AB1,HSP90B1,IGF1,IGF1R,IKBKB,IKBKG,KLK3,KRAS,LEF1,MAP2K1,MAP2K2,MAPK1,MAPK3,MDM2,MMP9,MTOR,NFKB1,NFKBIA,NKX3-1,NRAS,PDGFA,PDGFB,PDGFC,PDGFD,PDPK1,PIK3CA,PIK3CB,PIK3CD,PIK3R1,PIK3R2,PIK3R3…
hsa05224	Breast cancer - Homo sapiens (human)	117	147	8033	5010	4.41718e-06	4.09816e-05	AKT1,AKT2,AKT3,APC,APC2,ARAF,AXIN1,AXIN2,BAK1,BAX,BRAF,CCND1,CDK4,CDK6,CDKN1A,CSNK1A1,CSNK1A1L,CTNNB1,DDB2,DLL3,DLL4,DVL1,DVL2,DVL3,E2F2,E2F3,EGF,EGFR,ERBB2,ESR1,FGF17,FGF19,FGF2,FGF20,FGF21,FGF22,FGF23,FGF3,FGF4,FGF6,FGF8,FGF9,FGFR1,FOS,FRAT1,FRAT2,FZD1,FZD10,FZD2,FZD3,FZD4,FZD6,FZD8,GADD45A,GADD45B,GADD45G,GRB2,GSK3B,HES5,HEYL,HRAS,IGF1,IGF1R,JAG1,JAG2,JUN,KRAS,LEF1,LRP5,LRP6,MAP2K1,MAP2K2,MAPK…
hsa04810	Regulation of actin cytoskeleton - Homo sapiens (human)	164	214	8033	5010	4.63702e-06	4.11294e-05	ABI2,ACTB,ACTG1,ACTN1,ACTN4,APC,APC2,ARAF,ARHGAP35,ARHGEF1,ARHGEF12,ARHGEF6,ARHGEF7,ARPC1A,ARPC1B,ARPC2,ARPC3,ARPC4,ARPC5,ARPC5L,BAIAP2,BCAR1,BDKRB1,BRAF,BRK1,CDC42,CFL1,CHRM3,CHRM4,CRK,CRKL,CXCL12,CYFIP1,CYFIP2,DIAPH1,DIAPH2,DIAPH3,DOCK1,EGF,EGFR,ENAH,EZR,F2,F2R,FGD1,FGD3,FGF17,FGF19,FGF2,FGF20,FGF21,FGF22,FGF23,FGF3,FGF4,FGF6,FGF8,FGF9,FGFR1,FGFR4,FN1,GIT1,GNA12,GNA13,GNG12,GSN,HRAS,IQGAP1,IQGA…
hsa04211	Longevity regulating pathway - Homo sapiens (human)	75	89	8033	5010	4.6794e-06	4.11294e-05	ADCY2,ADCY3,ADCY5,ADCY6,ADCY7,ADCY9,ADIPOR1,ADIPOR2,AKT1,AKT1S1,AKT2,AKT3,APPL1,ATF2,ATF4,ATF6B,ATG101,ATG13,ATG5,BAX,CAMKK2,CAT,CREB1,CREB3,CREB3L1,CREB3L2,CREB5,EHMT1,EHMT2,EIF4E,EIF4E1B,EIF4E2,EIF4EBP1,FOXO1,FOXO3,HRAS,IGF1,IGF1R,IRS2,KL,KRAS,MTOR,NFKB1,NRAS,PIK3CA,PIK3CB,PIK3CD,PIK3R1,PIK3R2,PIK3R3,PPARG,PRKAA1,PRKAA2,PRKAB1,PRKAB2,PRKACA,PRKACB,PRKAG1,PRKAG2,PRKAG3,RB1CC1,RELA,RHEB,RPS6KB1,R…
hsa04137	Mitophagy - animal - Homo sapiens (human)	59	68	8033	5010	7.28369e-06	6.23783e-05	AMBRA1,ATF4,ATG5,ATG9A,BCL2L1,BCL2L13,BECN1,BNIP3L,CALCOCO2,CSNK2A1,CSNK2A2,CSNK2A3,EIF2AK3,FIS1,FOXO3,FUNDC1,GABARAP,GABARAPL1,GABARAPL2,HIF1A,HRAS,JUN,KRAS,MAPK10,MAPK8,MAPK9,MFN1,MFN2,MITF,MRAS,NBR1,NRAS,OPTN,PGAM5,PINK1,RAB7A,RELA,RHOT1,RHOT2,RPS27A,RRAS,RRAS2,SP1,SQSTM1,SRC,TAX1BP1,TBC1D15,TBC1D17,TBK1,TFE3,TOMM7,TP53,UBA52,UBB,UBC,ULK1,USP15,USP30,USP8_x000D_
hsa05214	Glioma - Homo sapiens (human)	64	75	8033	5010	1.00239e-05	8.36993e-05	AKT1,AKT2,AKT3,ARAF,BAK1,BAX,BRAF,CALM1,CALM2,CALM3,CALML3,CALML5,CALML6,CAMK1,CAMK1D,CAMK2A,CAMK2D,CAMK2G,CCND1,CDK4,CDK6,CDKN1A,CDKN2A,DDB2,E2F2,E2F3,EGF,EGFR,GADD45A,GADD45B,GADD45G,GRB2,HRAS,IGF1,IGF1R,KRAS,MAP2K1,MAP2K2,MAPK1,MAPK3,MDM2,MTOR,NRAS,PDGFA,PDGFB,PIK3CA,PIK3CB,PIK3CD,PIK3R1,PIK3R2,PIK3R3,PLCG1,POLK,PRKCA,PTEN,RAF1,RB1,SHC1,SHC2,SHC3,SOS1,SOS2,TGFA,TP53_x000D_
hsa00020	Citrate cycle (TCA cycle) - Homo sapiens (human)	29	30	8033	5010	1.31228e-05	0.000106903	ACLY,ACO1,ACO2,CS,DLAT,DLD,DLST,FH,IDH1,IDH2,IDH3A,IDH3B,IDH3G,MDH1,MDH2,OGDH,OGDHL,PC,PCK1,PCK2,PDHA1,PDHB,SDHA,SDHB,SDHC,SDHD,SUCLA2,SUCLG1,SUCLG2_x000D_
hsa05130	Pathogenic Escherichia coli infection - Homo sapiens (human)	147	192	8033	5010	1.57851e-05	0.000123737	ABCF2,ABI1,ABL1,ACTB,ACTG1,ARF1,ARF6,ARHGEF1,ARHGEF11,ARHGEF12,ARPC1A,ARPC1B,ARPC2,ARPC3,ARPC4,ARPC5,ARPC5L,BAIAP2,BAIAP2L1,BAK1,BAX,BRK1,CASP3,CASP4,CASP7,CASP8,CASP9,CDC42,CHUK,CLDN1,CLDN15,CLDN19,CLDN23,CLDN3,CLDN4,CLDN5,CLDN9,CTTN,CXCL8,CYCS,CYFIP1,CYFIP2,CYTH1,CYTH2,CYTH3,EZR,F2,F2R,FADD,FOS,FYN,GAPDH,GNA12,GNA13,IKBKB,IKBKG,IL1R1,IRAK1,IRAK4,ITGB1,JUN,LPAR1,LPAR2,MAP3K7,MAPK1,MAPK10,MAPK11,…
hsa05205	Proteoglycans in cancer - Homo sapiens (human)	156	205	8033	5010	1.59302e-05	0.000123737	ACTB,ACTG1,AKT1,AKT2,AKT3,ANK1,ARAF,ARHGEF1,ARHGEF12,BRAF,CAMK2A,CAMK2D,CAMK2G,CASP3,CAV1,CAV2,CAV3,CBL,CCND1,CD44,CD63,CDC42,CDKN1A,COL1A1,COL1A2,CTNNB1,CTSL,CTTN,DDX5,DROSHA,EGFR,EIF4B,ELK1,ERBB2,ERBB4,ESR1,EZR,FGF2,FGFR1,FLNA,FLNB,FLNC,FN1,FRS2,FZD1,FZD10,FZD2,FZD3,FZD4,FZD6,FZD8,GAB1,GPC1,GRB2,HBEGF,HIF1A,HOXD10,HRAS,HSPB2,HSPG2,IGF1,IGF1R,IHH,IQGAP1,ITGA5,ITGAV,ITGB1,ITGB3,ITGB5,ITPR2,ITPR3,…
hsa04919	Thyroid hormone signaling pathway - Homo sapiens (human)	97	121	8033	5010	1.65604e-05	0.000125709	ACTB,ACTG1,AKT1,AKT2,AKT3,ATP1A1,ATP1A2,ATP1A4,ATP1B1,ATP1B3,ATP2A2,ATP2A3,BAD,CASP9,CCND1,CREBBP,CTNNB1,EP300,ESR1,FOXO1,GATA4,GSK3B,HDAC1,HDAC2,HDAC3,HIF1A,HRAS,ITGAV,ITGB3,KAT2A,KAT2B,KRAS,MAP2K1,MAP2K2,MAPK1,MAPK3,MDM2,MED1,MED12,MED13,MED13L,MED14,MED16,MED17,MED24,MED27,MED30,MED4,MTOR,MYC,NCOA1,NCOA2,NCOA3,NCOR1,NOTCH1,NOTCH2,NOTCH3,NOTCH4,NRAS,PDPK1,PFKFB2,PFKL,PFKM,PFKP,PIK3CA,PIK3CB,PIK…
hsa04330	Notch signaling pathway - Homo sapiens (human)	47	53	8033	5010	1.78276e-05	0.00013232	ADAM17,APH1A,APH1B,ATXN1,ATXN1L,CIR1,CREBBP,CTBP1,CTBP2,DLL3,DLL4,DTX2,DTX3,DTX3L,DVL1,DVL2,DVL3,EP300,HDAC1,HDAC2,HES5,HEYL,JAG1,JAG2,KAT2A,KAT2B,LFNG,MAML1,MAML2,MAML3,MFNG,NCOR2,NCSTN,NOTCH1,NOTCH2,NOTCH3,NOTCH4,NUMB,NUMBL,PSEN1,PSEN2,PSENEN,PTCRA,RBPJ,RBPJL,RFNG,SNW1_x000D_
hsa04068	FoxO signaling pathway - Homo sapiens (human)	104	131	8033	5010	1.84814e-05	0.000132746	AKT1,AKT2,AKT3,ARAF,ATG12,ATM,BCL6,BRAF,CAT,CCNB1,CCND1,CCND2,CCNG2,CDK2,CDKN1A,CDKN1B,CDKN2B,CDKN2D,CHUK,CREBBP,CSNK1E,EGF,EGFR,EP300,FBXO25,FOXO1,FOXO3,FOXO4,FOXO6,G6PC3,GABARAP,GABARAPL1,GABARAPL2,GADD45A,GADD45B,GADD45G,GRB2,HOMER1,HOMER2,HOMER3,HRAS,IGF1,IGF1R,IKBKB,IRS2,KLF2,KRAS,MAP2K1,MAP2K2,MAPK1,MAPK10,MAPK11,MAPK12,MAPK13,MAPK14,MAPK3,MAPK8,MAPK9,MDM2,NLK,NRAS,PCK1,PCK2,PDPK1,PIK3CA,PI…
hsa04510	Focal adhesion - Homo sapiens (human)	153	201	8033	5010	1.86798e-05	0.000132746	ACTB,ACTG1,ACTN1,ACTN4,AKT1,AKT2,AKT3,ARHGAP35,ARHGAP5,BAD,BCAR1,BIRC2,BIRC3,BRAF,CAPN2,CAV1,CAV2,CAV3,CCND1,CCND2,CCND3,CDC42,COL1A1,COL1A2,COL2A1,COL4A2,COL4A4,COL4A5,COL9A2,COL9A3,COMP,CRK,CRKL,CTNNB1,DIAPH1,DOCK1,EGF,EGFR,ELK1,ERBB2,FLNA,FLNB,FLNC,FN1,FYN,GRB2,GSK3B,HRAS,IGF1,IGF1R,ILK,ITGA10,ITGA2B,ITGA3,ITGA4,ITGA5,ITGA7,ITGAV,ITGB1,ITGB3,ITGB4,ITGB5,ITGB6,ITGB7,ITGB8,JUN,LAMA1,LAMA4,LAMB1,…
hsa05218	Melanoma - Homo sapiens (human)	61	72	8033	5010	2.61947e-05	0.000182271	AKT1,AKT2,AKT3,ARAF,BAD,BAK1,BAX,BRAF,CCND1,CDK4,CDK6,CDKN1A,CDKN2A,DDB2,E2F2,E2F3,EGF,EGFR,FGF17,FGF19,FGF2,FGF20,FGF21,FGF22,FGF23,FGF3,FGF4,FGF6,FGF8,FGF9,FGFR1,GADD45A,GADD45B,GADD45G,HRAS,IGF1,IGF1R,KRAS,MAP2K1,MAP2K2,MAPK1,MAPK3,MDM2,MET,MITF,NRAS,PDGFA,PDGFB,PDGFC,PDGFD,PIK3CA,PIK3CB,PIK3CD,PIK3R1,PIK3R2,PIK3R3,POLK,PTEN,RAF1,RB1,TP53_x000D_
hsa05167	Kaposi sarcoma-associated herpesvirus infection - Homo sapiens (human)	144	189	8033	5010	3.01084e-05	0.000205228	AKT1,AKT2,AKT3,ATG14,ATG3,BAK1,BAX,BECN1,BID,CALM1,CALM2,CALM3,CALML3,CALML5,CALML6,CASP3,CASP8,CASP9,CCND1,CDK4,CDK6,CDKN1A,CHUK,CREB1,CREBBP,CTNNB1,CXCL2,CXCL8,CYCS,E2F2,E2F3,EIF2AK2,EP300,FADD,FGF2,FOS,GABARAP,GABARAPL1,GABARAPL2,GNB1,GNB2,GNB4,GNB5,GNG10,GNG11,GNG12,GNG13,GNG2,GNG5,GNG7,GNG8,GNGT2,GSK3B,HIF1A,HLA-A,HLA-B,HLA-C,HLA-E,HLA-F,HLA-G,HRAS,ICAM1,IFNAR1,IFNAR2,IFNGR1,IKBKB,IKBKE,IKBK…
hsa05200	Pathways in cancer - Homo sapiens (human)	374	531	8033	5010	3.42297e-05	0.000228654	ABL1,ADCY2,ADCY3,ADCY5,ADCY6,ADCY7,ADCY9,AKT1,AKT2,AKT3,ALK,APAF1,APC,APC2,APPL1,ARAF,ARHGEF1,ARHGEF11,ARHGEF12,ARNT,ARNT2,AXIN1,AXIN2,BAD,BAK1,BAX,BBC3,BCL2L1,BCR,BDKRB1,BID,BIRC2,BIRC3,BIRC7,BMP2,BRAF,CALM1,CALM2,CALM3,CALML3,CALML5,CALML6,CAMK2A,CAMK2D,CAMK2G,CASP3,CASP7,CASP8,CASP9,CBL,CCDC6,CCND1,CCND2,CCND3,CCNE1,CDC42,CDK2,CDK4,CDK6,CDKN1A,CDKN1B,CDKN2A,CDKN2B,CEBPA,CHUK,CKS1B,COL4A2,COL4A…
hsa05131	Shigellosis - Homo sapiens (human)	180	242	8033	5010	3.97339e-05	0.000260218	ACTB,ACTG1,ACTN1,ACTN4,AKT1,AKT1S1,AKT2,AKT3,ARF1,ARF6,ARPC1A,ARPC1B,ARPC2,ARPC3,ARPC4,ARPC5,ARPC5L,ATG12,ATG14,ATG16L1,ATG5,ATM,BAX,BCAR1,BCL10,BCL2L1,BECN1,BTRC,CALCOCO2,CAPN1,CAPN2,CAPNS1,CASP4,CAST,CBX3,CD14,CD44,CDC42,CHUK,CRK,CRKL,CTTN,CUL1,CXCL8,CYCS,CYTH1,CYTH2,CYTH3,DIAPH1,DOCK1,EGFR,ELMO1,ELMO2,FBXW11,FNBP1,FNBP1L,FOXO1,FOXO3,FOXO4,FOXO6,GABARAP,GABARAPL1,GABARAPL2,GSK3A,GSK3B,HK1,HK2,H…
hsa04012	ErbB signaling pathway - Homo sapiens (human)	70	85	8033	5010	4.78795e-05	0.000305189	ABL1,ABL2,AKT1,AKT2,AKT3,ARAF,BAD,BRAF,BTC,CAMK2A,CAMK2D,CAMK2G,CBL,CBLB,CDKN1A,CDKN1B,CRK,CRKL,EGF,EGFR,EIF4EBP1,ELK1,ERBB2,ERBB4,GAB1,GRB2,GSK3B,HBEGF,HRAS,JUN,KRAS,MAP2K1,MAP2K2,MAP2K4,MAP2K7,MAPK1,MAPK10,MAPK3,MAPK8,MAPK9,MTOR,MYC,NCK1,NCK2,NRAS,PAK1,PAK2,PAK3,PAK4,PAK6,PIK3CA,PIK3CB,PIK3CD,PIK3R1,PIK3R2,PIK3R3,PLCG1,PRKCA,PTK2,RAF1,RPS6KB1,RPS6KB2,SHC1,SHC2,SHC3,SOS1,SOS2,SRC,STAT5B,TGFA_x00…
hsa05216	Thyroid cancer - Homo sapiens (human)	34	37	8033	5010	4.95552e-05	0.000305189	BAK1,BAX,BRAF,CCDC6,CCND1,CDKN1A,CTNNB1,DDB2,GADD45A,GADD45B,GADD45G,HRAS,KRAS,LEF1,MAP2K1,MAP2K2,MAPK1,MAPK3,MYC,NCOA4,NRAS,PAX8,POLK,PPARG,RET,RXRA,RXRB,TCF7,TCF7L1,TCF7L2,TFG,TP53,TPM3,TPR_x000D_
hsa05163	Human cytomegalovirus infection - Homo sapiens (human)	168	225	8033	5010	4.9954e-05	0.000305189	ADCY2,ADCY3,ADCY5,ADCY6,ADCY7,ADCY9,AKAP13,AKT1,AKT2,AKT3,ARHGEF1,ARHGEF11,ARHGEF12,ATF2,ATF4,ATF6B,B2M,BAK1,BAX,BCAR1,BID,CALM1,CALM2,CALM3,CALML3,CALML5,CALML6,CALR,CASP3,CASP8,CASP9,CCL2,CCL3,CCND1,CDK4,CDK6,CDKN1A,CDKN2A,CHUK,CREB1,CREB3,CREB3L1,CREB3L2,CREB5,CRK,CRKL,CTNNB1,CX3CL1,CXCL12,CXCL8,CYCS,E2F2,E2F3,EGFR,EIF4EBP1,ELK1,FADD,GNA11,GNA12,GNA13,GNAI1,GNAI2,GNAI3,GNAO1,GNAQ,GNAS,GNB1,GNB…
hsa05222	Small cell lung cancer - Homo sapiens (human)	75	92	8033	5010	5.14019e-05	0.000305189	AKT1,AKT2,AKT3,APAF1,BAK1,BAX,BCL2L1,BIRC2,BIRC3,BIRC7,CASP3,CASP9,CCND1,CCNE1,CDK2,CDK4,CDK6,CDKN1A,CDKN1B,CDKN2B,CHUK,CKS1B,COL4A2,COL4A4,COL4A5,CYCS,DDB2,E2F2,E2F3,FHIT,FN1,GADD45A,GADD45B,GADD45G,IKBKB,IKBKG,ITGA2B,ITGA3,ITGAV,ITGB1,LAMA1,LAMA4,LAMB1,LAMB2,LAMB3,LAMC1,LAMC2,LAMC3,MAX,MYC,NFKB1,NFKBIA,PIK3CA,PIK3CB,PIK3CD,PIK3R1,PIK3R2,PIK3R3,POLK,PTEN,PTGS2,PTK2,RB1,RELA,RXRA,RXRB,SKP2,TP53,T…
hsa00510	N-Glycan biosynthesis - Homo sapiens (human)	44	50	8033	5010	5.20831e-05	0.000305189	ALG1,ALG10,ALG10B,ALG11,ALG12,ALG13,ALG14,ALG2,ALG3,ALG8,ALG9,B4GALT1,B4GALT2,B4GALT3,DAD1,DDOST,DOLK,DOLPP1,DPAGT1,DPM1,DPM2,DPM3,FUT8,GANAB,MAN1A1,MAN1A2,MAN1B1,MAN2A1,MAN2A2,MGAT1,MGAT2,MGAT3,MGAT4A,MGAT4B,MGAT5,MGAT5B,MOGS,RPN1,RPN2,SRD5A3,ST6GAL1,STT3A,STT3B,TUSC3_x000D_
hsa05110	Vibrio cholerae infection - Homo sapiens (human)	44	50	8033	5010	5.20831e-05	0.000305189	ACTB,ACTG1,ADCY3,ADCY9,ARF1,ATP6AP1,ATP6V0A1,ATP6V0A2,ATP6V0A4,ATP6V0B,ATP6V0C,ATP6V0D1,ATP6V0D2,ATP6V0E1,ATP6V0E2,ATP6V1A,ATP6V1B1,ATP6V1C1,ATP6V1D,ATP6V1E1,ATP6V1F,ATP6V1G1,ATP6V1G2,ATP6V1G3,ATP6V1H,CFTR,ERO1A,GNAS,KCNQ1,KDELR1,KDELR2,KDELR3,PDIA4,PLCG1,PRKACA,PRKACB,PRKCA,SEC61A1,SEC61A2,SEC61B,SEC61G,SLC12A2,TCIRG1,TJP1_x000D_
hsa04136	Autophagy - other - Homo sapiens (human)	30	32	8033	5010	5.37463e-05	0.000309504	ATG10,ATG101,ATG12,ATG13,ATG16L1,ATG2A,ATG2B,ATG3,ATG4A,ATG4B,ATG4C,ATG4D,ATG5,ATG7,ATG9A,BECN1,GABARAP,GABARAPL1,GABARAPL2,IGBP1,MLST8,MTOR,PIK3C3,PIK3R4,PPP2CA,PPP2CB,RPTOR,ULK2,WIPI1,WIPI2_x000D_
hsa00190	Oxidative phosphorylation - Homo sapiens (human)	104	133	8033	5010	6.04609e-05	0.00034227	ATP4A,ATP4B,ATP6AP1,ATP6V0A1,ATP6V0A2,ATP6V0A4,ATP6V0B,ATP6V0C,ATP6V0D1,ATP6V0D2,ATP6V0E1,ATP6V0E2,ATP6V1A,ATP6V1B1,ATP6V1C1,ATP6V1D,ATP6V1E1,ATP6V1F,ATP6V1G1,ATP6V1G2,ATP6V1G3,ATP6V1H,ATP8,COX1,COX10,COX11,COX15,COX17,COX2,COX4I1,COX4I2,COX5A,COX5B,COX6A1,COX6A2,COX6B1,COX6C,COX7A1,COX7A2,COX7A2L,COX7B,COX7C,COX8A,CYC1,CYTB,ND1,ND2,ND3,ND4L,ND5,ND6,NDUFA1,NDUFA10,NDUFA11,NDUFA12,NDUFA13,NDUFA2,N…
hsa04071	Sphingolipid signaling pathway - Homo sapiens (human)	94	119	8033	5010	6.69245e-05	0.000372546	ABCC1,ACER2,ADORA1,AKT1,AKT2,AKT3,ASAH1,ASAH2,BAX,BID,CERS2,CERS4,CERS5,CERS6,CTSD,DEGS1,DEGS2,FYN,GAB2,GNA12,GNA13,GNAI1,GNAI2,GNAI3,GNAQ,HRAS,KRAS,MAP2K1,MAP2K2,MAP3K5,MAPK1,MAPK10,MAPK11,MAPK12,MAPK13,MAPK14,MAPK3,MAPK8,MAPK9,NFKB1,NRAS,NSMAF,PDPK1,PIK3CA,PIK3CB,PIK3CD,PIK3R1,PIK3R2,PIK3R3,PLCB2,PLCB3,PLD1,PLD2,PPP2CA,PPP2CB,PPP2R1A,PPP2R1B,PPP2R2A,PPP2R2D,PPP2R3A,PPP2R5A,PPP2R5B,PPP2R5C,PPP2R…
hsa05226	Gastric cancer - Homo sapiens (human)	115	149	8033	5010	7.10981e-05	0.000389291	ABCB1,AKT1,AKT2,AKT3,APC,APC2,ARAF,AXIN1,AXIN2,BAK1,BAX,BRAF,CCND1,CCNE1,CDK2,CDKN1A,CDKN1B,CDKN2B,CDX2,CSNK1A1,CSNK1A1L,CTNNA1,CTNNB1,DDB2,DVL1,DVL2,DVL3,E2F2,E2F3,EGF,EGFR,ERBB2,FGF17,FGF19,FGF2,FGF20,FGF21,FGF22,FGF23,FGF3,FGF4,FGF6,FGF8,FGF9,FRAT1,FRAT2,FZD1,FZD10,FZD2,FZD3,FZD4,FZD6,FZD8,GAB1,GADD45A,GADD45B,GADD45G,GRB2,GSK3B,HRAS,JUP,KRAS,LEF1,LRP5,LRP6,MAP2K1,MAP2K2,MAPK1,MAPK3,MET,MLH1,M…
hsa03020	RNA polymerase - Homo sapiens (human)	29	31	8033	5010	8.12335e-05	0.000437613	POLR1A,POLR1B,POLR1C,POLR1D,POLR1E,POLR2A,POLR2B,POLR2C,POLR2D,POLR2E,POLR2F,POLR2G,POLR2H,POLR2I,POLR2J,POLR2J3,POLR2K,POLR2L,POLR3A,POLR3B,POLR3C,POLR3D,POLR3E,POLR3F,POLR3GL,POLR3H,POLR3K,TWISTNB,ZNRD1_x000D_
hsa05017	Spinocerebellar ataxia - Homo sapiens (human)	103	133	8033	5010	0.00013235	0.000701665	ADRM1,AFG3L2,AKT1,AKT2,AKT3,AMBRA1,ATG101,ATG13,ATG14,ATG2A,ATG2B,ATP2A2,ATP2A3,ATXN1,ATXN10,ATXN1L,ATXN2,ATXN2L,ATXN3,BEAN1,BECN1,CIC,ERN1,GNAQ,GRIA3,GRIN2C,GTF2B,ITPR2,ITPR3,KAT5,KCNC3,MAP3K5,MAPK10,MAPK8,MAPK9,MTOR,NFYA,NOP56,NRBF2,OMA1,OPA1,PDYN,PIK3C3,PIK3CA,PIK3CB,PIK3CD,PIK3R1,PIK3R2,PIK3R3,PIK3R4,PLCB2,PLCB3,PRKCA,PSMA1,PSMA2,PSMA3,PSMA4,PSMA5,PSMA6,PSMA7,PSMB1,PSMB2,PSMB3,PSMB4,PSMB5,PSM…
hsa03050	Proteasome - Homo sapiens (human)	40	46	8033	5010	0.000209978	0.00109582	ADRM1,POMP,PSMA1,PSMA2,PSMA3,PSMA4,PSMA5,PSMA6,PSMA7,PSMB1,PSMB10,PSMB2,PSMB3,PSMB4,PSMB5,PSMB6,PSMB7,PSMB8,PSMC1,PSMC2,PSMC3,PSMC4,PSMC5,PSMC6,PSMD1,PSMD11,PSMD12,PSMD13,PSMD14,PSMD2,PSMD3,PSMD4,PSMD6,PSMD7,PSMD8,PSMD9,PSME1,PSME3,PSME4,PSMF1_x000D_
hsa04130	SNARE interactions in vesicular transport - Homo sapiens (human)	30	33	8033	5010	0.000236275	0.00121409	BET1,BET1L,BNIP1,GOSR1,GOSR2,SEC22B,SNAP23,SNAP29,STX16,STX17,STX18,STX1A,STX2,STX3,STX4,STX5,STX6,STX7,STX8,USE1,VAMP1,VAMP2,VAMP3,VAMP4,VAMP5,VAMP7,VAMP8,VTI1A,VTI1B,YKT6_x000D_
hsa03060	Protein export - Homo sapiens (human)	22	23	8033	5010	0.000281926	0.00142671	HSPA5,IMMP1L,IMMP2L,OXA1L,SEC11A,SEC11C,SEC61A1,SEC61A2,SEC61B,SEC61G,SEC62,SEC63,SPCS1,SPCS2,SPCS3,SRP14,SRP19,SRP54,SRP68,SRP72,SRP9,SRPRB_x000D_
hsa05161	Hepatitis B - Homo sapiens (human)	122	162	8033	5010	0.000286938	0.00143041	AKT1,AKT2,AKT3,APAF1,ARAF,ATF2,ATF4,ATF6B,ATP6AP1,BAD,BAX,BID,BRAF,CASP10,CASP3,CASP8,CASP9,CCNE1,CDK2,CDKN1A,CHUK,CREB1,CREB3,CREB3L1,CREB3L2,CREB5,CREBBP,CXCL8,CYCS,DDB1,DDB2,DDX3X,DDX58,E2F2,E2F3,EGR3,ELK1,EP300,FADD,FOS,GRB2,HRAS,HSPG2,IFNAR1,IKBKB,IKBKE,IKBKG,IRAK1,IRAK4,IRF3,IRF7,JAK1,JAK2,JAK3,JUN,KRAS,MAP2K1,MAP2K2,MAP2K4,MAP2K7,MAP3K7,MAPK1,MAPK10,MAPK11,MAPK12,MAPK13,MAPK14,MAPK3,MAPK8,…
hsa05235	PD-L1 expression and PD-1 checkpoint pathway in cancer - Homo sapiens (human)	71	89	8033	5010	0.00029875	0.00146739	AKT1,AKT2,AKT3,ALK,BATF,BATF2,BATF3,CD274,CHUK,CSNK2A1,CSNK2A2,CSNK2A3,EGF,EGFR,EML4,FOS,HIF1A,HRAS,IFNGR1,IFNGR2,IKBKB,IKBKG,JAK1,JAK2,JUN,KRAS,LAT,MAP2K1,MAP2K2,MAP3K3,MAPK1,MAPK11,MAPK12,MAPK13,MAPK14,MAPK3,MTOR,MYD88,NFATC2,NFATC3,NFKB1,NFKBIA,NFKBIE,NRAS,PDCD1,PIK3CA,PIK3CB,PIK3CD,PIK3R1,PIK3R2,PIK3R3,PLCG1,PPP3CA,PPP3CB,PPP3CC,PPP3R1,PTEN,PTPN11,PTPN6,RAF1,RASGRP1,RELA,RPS6KB1,RPS6KB2,STAT1…
hsa05418	Fluid shear stress and atherosclerosis - Homo sapiens (human)	106	139	8033	5010	0.000312244	0.00149466	ACTB,ACTG1,ACVR1,ACVR2A,ACVR2B,AKT1,AKT2,AKT3,ASS1,BMPR1A,BMPR2,CALM1,CALM2,CALM3,CALML3,CALML5,CALML6,CAV1,CAV2,CAV3,CCL2,CDH5,CHUK,CTNNB1,CTSL,CYBA,DUSP1,FOS,GPC1,GSTA4,GSTM2,GSTM3,GSTM4,GSTO1,GSTO2,GSTP1,GSTT2,HSP90AA1,HSP90AB1,HSP90B1,ICAM1,IKBKB,IKBKG,IL1R1,ITGA2B,ITGAV,ITGB3,JUN,KEAP1,KLF2,MAP2K4,MAP2K5,MAP2K7,MAP3K5,MAP3K7,MAPK10,MAPK11,MAPK12,MAPK13,MAPK14,MAPK7,MAPK8,MAPK9,MEF2A,MGST2,MG…
hsa05170	Human immunodeficiency virus 1 infection - Homo sapiens (human)	156	212	8033	5010	0.000313253	0.00149466	AKT1,AKT2,AKT3,AP1B1,AP1G1,AP1G2,AP1M1,AP1S1,AP1S2,AP1S3,APOBEC3A,APOBEC3C,APOBEC3D,APOBEC3F,APOBEC3H,ATM,B2M,BAD,BAK1,BAX,BCL2L1,BID,BST2,BTRC,CALM1,CALM2,CALM3,CALML3,CALML5,CALML6,CALR,CASP3,CASP8,CASP9,CCNB1,CFL1,CHEK1,CHUK,CRK,CRKL,CUL1,CUL4A,CUL4B,CUL5,CYCS,DDB1,FADD,FBXW11,FOS,GNA11,GNAI1,GNAI2,GNAI3,GNAO1,GNAQ,GNB1,GNB2,GNB4,GNB5,GNG10,GNG11,GNG12,GNG13,GNG2,GNG5,GNG7,GNG8,GNGT2,HLA-A,HLA…
hsa01230	Biosynthesis of amino acids - Homo sapiens (human)	60	74	8033	5010	0.000387093	0.00182097	ABHD14A-ACY1,ACO1,ACO2,ACY1,ALDH18A1,ALDOA,ALDOC,ASL,ASNS,ASS1,BCAT1,BCAT2,CBS,CPS1,CS,ENO1,ENO2,ENO3,GAPDH,GLUL,GOT1,GOT2,GPT2,IDH1,IDH2,IDH3A,IDH3B,IDH3G,MAT2A,MAT2B,MTR,NAGS,PC,PFKL,PFKM,PFKP,PGAM1,PGAM2,PGAM4,PGK1,PHGDH,PKLR,PKM,PRPS1,PRPS2,PSAT1,PSPH,PYCR1,PYCR2,RPE,RPEL1,RPIA,SDS,SDSL,SHMT1,SHMT2,TALDO1,TKT,TKTL1,TPI1_x000D_
hsa00280	Valine, leucine and isoleucine degradation - Homo sapiens (human)	41	48	8033	5010	0.000404464	0.00187626	AACS,ABAT,ACAA1,ACAA2,ACAD8,ACADM,ACADS,ACADSB,ACAT1,ACAT2,ACSF3,ALDH1B1,ALDH2,ALDH3A2,ALDH6A1,ALDH7A1,ALDH9A1,AOX1,AUH,BCAT1,BCAT2,BCKDHA,BCKDHB,DBT,DLD,ECHS1,EHHADH,HADH,HADHA,HADHB,HIBADH,HIBCH,HMGCL,HMGCS1,HSD17B10,IVD,MCCC1,MCCC2,OXCT1,OXCT2,PCCB_x000D_
hsa05120	Epithelial cell signaling in Helicobacter pylori infection - Homo sapiens (human)	57	70	8033	5010	0.000436866	0.00199881	ADAM10,ADAM17,ATP6AP1,ATP6V0A1,ATP6V0A2,ATP6V0A4,ATP6V0B,ATP6V0C,ATP6V0D1,ATP6V0D2,ATP6V0E1,ATP6V0E2,ATP6V1A,ATP6V1B1,ATP6V1C1,ATP6V1D,ATP6V1E1,ATP6V1F,ATP6V1G1,ATP6V1G2,ATP6V1G3,ATP6V1H,CASP3,CDC42,CHUK,CSK,CXCL2,CXCL8,EGFR,F11R,GIT1,HBEGF,IKBKB,IKBKG,JAM3,JUN,LYN,MAP2K4,MAP3K14,MAPK10,MAPK11,MAPK12,MAPK13,MAPK14,MAPK8,MAPK9,MET,NFKB1,NFKBIA,PAK1,PLCG1,PTPN11,RAC1,RELA,SRC,TCIRG1,TJP1_x000D_
hsa05166	Human T-cell leukemia virus 1 infection - Homo sapiens (human)	160	219	8033	5010	0.00046886	0.00211621	ADCY2,ADCY3,ADCY5,ADCY6,ADCY7,ADCY9,AKT1,AKT2,AKT3,ANAPC1,ANAPC10,ANAPC11,ANAPC2,ANAPC4,ANAPC5,ANAPC7,ATF2,ATF4,ATF6B,ATM,B2M,BAX,BCL2L1,BUB3,CALR,CANX,CCND1,CCND2,CCND3,CCNE1,CD40,CDC16,CDC23,CDC26,CDC27,CDK2,CDK4,CDKN1A,CDKN2A,CDKN2B,CHEK1,CHUK,CREB1,CREB3,CREB3L1,CREB3L2,CREB5,CREBBP,CRTC1,CRTC2,CRTC3,DLG1,E2F2,E2F3,EGR1,ELK1,ELK4,EP300,ETS1,ETS2,FDPS,FOS,FOSL1,GPS2,HLA-A,HLA-B,HLA-C,HLA-DMA,H…
hsa04625	C-type lectin receptor signaling pathway - Homo sapiens (human)	81	104	8033	5010	0.000492176	0.00219182	AKT1,AKT2,AKT3,ARHGEF12,BCL10,BCL3,CALM1,CALM2,CALM3,CALML3,CALML5,CALML6,CARD9,CASP8,CBLB,CCL17,CD209,CHUK,CLEC4E,CLEC4M,CYLD,EGR3,HRAS,IKBKB,IKBKE,IKBKG,IL12A,IL17D,IRF9,ITPR2,ITPR3,JUN,KRAS,KSR1,LSP1,MALT1,MAP3K14,MAPK1,MAPK10,MAPK11,MAPK12,MAPK13,MAPK14,MAPK3,MAPK8,MAPK9,MAPKAPK2,MDM2,MRAS,NFATC2,NFATC3,NFATC4,NFKB1,NFKB2,NFKBIA,NRAS,PAK1,PIK3CA,PIK3CB,PIK3CD,PIK3R1,PIK3R2,PIK3R3,PLK3,PPP3CA,…
hsa00562	Inositol phosphate metabolism - Homo sapiens (human)	59	73	8033	5010	0.000509103	0.00223737	ALDH6A1,CDIPT,FIG4,IMPA1,IMPA2,INPP1,INPP4A,INPP5A,INPP5B,INPP5D,INPP5E,INPP5F,INPP5K,INPPL1,IPMK,IPPK,ISYNA1,ITPK1,ITPKA,ITPKB,ITPKC,MINPP1,MIOX,MTMR1,MTMR14,MTMR2,MTMR3,MTMR4,MTMR6,OCRL,PI4K2A,PI4K2B,PI4KA,PI4KB,PIK3C2A,PIK3C3,PIK3CA,PIK3CB,PIK3CD,PIKFYVE,PIP4K2A,PIP4K2B,PIP4K2C,PIP5K1A,PIP5K1C,PIP5KL1,PLCB2,PLCB3,PLCD1,PLCD3,PLCD4,PLCG1,PLCH1,PLCH2,PTEN,SACM1L,SYNJ1,SYNJ2,TPI1_x000D_
hsa00513	Various types of N-glycan biosynthesis - Homo sapiens (human)	34	39	8033	5010	0.00058274	0.00252773	ALG1,ALG11,ALG12,ALG13,ALG14,ALG2,ALG3,ALG9,B4GALNT4,B4GALT1,B4GALT2,B4GALT3,CHST8,CHST9,DAD1,DDOST,FUT8,HEXA,HEXB,MAN1A1,MAN1A2,MAN1B1,MAN2A1,MAN2A2,MGAT1,MGAT2,MGAT4A,MGAT4B,RPN1,RPN2,ST3GAL3,STT3A,STT3B,TUSC3_x000D_
hsa04310	Wnt signaling pathway - Homo sapiens (human)	119	160	8033	5010	0.000792529	0.00339365	APC,APC2,AXIN1,AXIN2,BAMBI,BTRC,CACYBP,CAMK2A,CAMK2D,CAMK2G,CBY1,CCND1,CCND2,CCND3,CHD8,CREBBP,CSNK1A1,CSNK1A1L,CSNK1E,CSNK2A1,CSNK2A2,CSNK2A3,CTBP1,CTBP2,CTNNB1,CTNNBIP1,CTNND2,CUL1,DAAM1,DAAM2,DKK1,DVL1,DVL2,DVL3,EP300,FBXW11,FOSL1,FRAT1,FRAT2,FZD1,FZD10,FZD2,FZD3,FZD4,FZD6,FZD8,GPC4,GSK3B,INVS,JUN,LEF1,LGR4,LRP5,LRP6,MAP3K7,MAPK10,MAPK8,MAPK9,MMP7,MYC,NFATC2,NFATC3,NFATC4,NKD2,NLK,PLCB2,PLCB3,…
hsa04520	Adherens junction - Homo sapiens (human)	57	71	8033	5010	0.000872848	0.00369027	ACP1,ACTB,ACTG1,ACTN1,ACTN4,BAIAP2,CDC42,CREBBP,CSNK2A1,CSNK2A2,CSNK2A3,CTNNA1,CTNNB1,CTNND1,EGFR,EP300,ERBB2,FARP2,FER,FGFR1,FYN,IGF1R,IQGAP1,LEF1,LMO7,MAP3K7,MAPK1,MAPK3,MET,NLK,PARD3,PTPN1,PTPN6,PTPRB,PTPRF,PTPRJ,RAC1,RAC2,RAC3,RHOA,SMAD3,SMAD4,SNAI1,SRC,SSX2IP,TCF7,TCF7L1,TCF7L2,TGFBR1,TGFBR2,TJP1,VCL,WASF1,WASF2,WASF3,WASL,YES1_x000D_
hsa00563	Glycosylphosphatidylinositol (GPI)-anchor biosynthesis - Homo sapiens (human)	23	25	8033	5010	0.000924395	0.00385935	DPM2,GPAA1,PGAP1,PIGA,PIGB,PIGC,PIGF,PIGG,PIGH,PIGK,PIGL,PIGM,PIGN,PIGO,PIGP,PIGS,PIGT,PIGU,PIGV,PIGW,PIGX,PIGY,PIGZ_x000D_
hsa03022	Basal transcription factors - Homo sapiens (human)	38	45	8033	5010	0.00106066	0.00437359	CCNH,CDK7,ERCC2,ERCC3,GTF2A1,GTF2A2,GTF2B,GTF2E1,GTF2E2,GTF2F1,GTF2F2,GTF2H1,GTF2H2C_2,GTF2H3,GTF2H4,GTF2H5,GTF2I,GTF2IRD1,MNAT1,TAF1,TAF10,TAF11,TAF12,TAF13,TAF15,TAF2,TAF3,TAF4,TAF4B,TAF5L,TAF6,TAF6L,TAF7,TAF8,TAF9,TAF9B,TBP,TBPL1_x000D_
hsa04216	Ferroptosis - Homo sapiens (human)	35	41	8033	5010	0.00112217	0.00456217	ACSL3,ACSL4,ACSL5,ACSL6,ALOX15,ATG5,ATG7,FTH1,FTL,GCLC,GCLM,GPX4,GSS,LPCAT3,MAP1LC3A,MAP1LC3B,MAP1LC3B2,MAP1LC3C,NCOA4,PCBP1,PCBP2,PRNP,SAT1,SAT2,SLC11A2,SLC39A14,SLC39A8,SLC3A2,SLC40A1,SLC7A11,STEAP3,TFRC,TP53,VDAC2,VDAC3_x000D_
hsa04014	Ras signaling pathway - Homo sapiens (human)	167	232	8033	5010	0.00113371	0.00456217	ABL1,ABL2,AKT1,AKT2,AKT3,ARF6,BAD,BCL2L1,BDNF,BRAP,CALM1,CALM2,CALM3,CALML3,CALML5,CALML6,CDC42,CHUK,CSF1,CSF1R,EFNA1,EFNA4,EFNA5,EGF,EGFR,ELK1,EPHA2,ETS1,ETS2,EXOC2,FGF17,FGF19,FGF2,FGF20,FGF21,FGF22,FGF23,FGF3,FGF4,FGF6,FGF8,FGF9,FGFR1,FGFR4,FLT3LG,FOXO4,GAB1,GAB2,GNB1,GNB2,GNB4,GNB5,GNG10,GNG11,GNG12,GNG13,GNG2,GNG5,GNG7,GNG8,GNGT2,GRB2,HRAS,IGF1,IGF1R,IKBKB,IKBKG,KITLG,KRAS,KSR1,KSR2,LAT,MAP2…
hsa03410	Base excision repair - Homo sapiens (human)	29	33	8033	5010	0.00114929	0.00456979	APEX1,APEX2,FEN1,HMGB1,LIG3,MBD4,MPG,MUTYH,NEIL1,NEIL2,OGG1,PARP1,PARP2,PARP3,PARP4,PCNA,POLB,POLD1,POLD2,POLD3,POLD4,POLE,POLE3,POLE4,POLL,SMUG1,TDG,UNG,XRCC1_x000D_
hsa05100	Bacterial invasion of epithelial cells - Homo sapiens (human)	58	73	8033	5010	0.00128052	0.00497367	ACTB,ACTG1,ARHGAP10,ARPC1A,ARPC1B,ARPC2,ARPC3,ARPC4,ARPC5,ARPC5L,BCAR1,CAV1,CAV2,CAV3,CBL,CD2AP,CDC42,CLTA,CLTB,CLTC,CLTCL1,CRK,CRKL,CTNNA1,CTNNB1,CTTN,DNM1,DNM2,DOCK1,ELMO1,ELMO2,ELMO3,FN1,GAB1,ILK,ITGA5,ITGB1,MAD2L2,MET,PIK3CA,PIK3CB,PIK3CD,PIK3R1,PIK3R2,PIK3R3,PTK2,PXN,RAC1,RHOA,RHOG,SHC1,SHC2,SHC3,SRC,VCL,WASF1,WASF2,WASL_x000D_
hsa04926	Relaxin signaling pathway - Homo sapiens (human)	97	129	8033	5010	0.00128065	0.00497367	ACTA2,ADCY2,ADCY3,ADCY5,ADCY6,ADCY7,ADCY9,AKT1,AKT2,AKT3,ARRB1,ARRB2,ATF2,ATF4,ATF6B,COL1A1,COL1A2,COL3A1,COL4A2,COL4A4,COL4A5,CREB1,CREB3,CREB3L1,CREB3L2,CREB5,EDNRB,EGFR,FOS,GNA15,GNAI1,GNAI2,GNAI3,GNAO1,GNAS,GNB1,GNB2,GNB4,GNB5,GNG10,GNG11,GNG12,GNG13,GNG2,GNG5,GNG7,GNG8,GNGT2,GRB2,HRAS,INSL3,JUN,KRAS,MAP2K1,MAP2K2,MAP2K4,MAP2K7,MAPK1,MAPK10,MAPK11,MAPK12,MAPK13,MAPK14,MAPK3,MAPK8,MAPK9,MMP9,N…
hsa04010	MAPK signaling pathway - Homo sapiens (human)	208	294	8033	5010	0.00132693	0.00505609	AKT1,AKT2,AKT3,ARAF,ARRB1,ARRB2,ATF2,ATF4,BDNF,BRAF,CACNA1H,CACNA1I,CACNA2D1,CACNB1,CACNB3,CACNG6,CACNG7,CACNG8,CASP3,CD14,CDC25B,CDC42,CHUK,CRK,CRKL,CSF1,CSF1R,DAXX,DDIT3,DUSP1,DUSP10,DUSP16,DUSP2,DUSP3,DUSP4,DUSP7,DUSP8,ECSIT,EFNA1,EFNA4,EFNA5,EGF,EGFR,ELK1,ELK4,EPHA2,ERBB2,ERBB4,FGF17,FGF19,FGF2,FGF20,FGF21,FGF22,FGF23,FGF3,FGF4,FGF6,FGF8,FGF9,FGFR1,FGFR4,FLNA,FLNB,FLNC,FLT3LG,FOS,GADD45A,GADD…
hsa00520	Amino sugar and nucleotide sugar metabolism - Homo sapiens (human)	40	48	8033	5010	0.00133538	0.00505609	AMDHD2,CMAS,CYB5R1,CYB5R2,CYB5R3,CYB5R4,CYB5RL,FPGT,GALE,GALK1,GALT,GFPT1,GFPT2,GMDS,GMPPA,GMPPB,GNPDA1,GNPDA2,GNPNAT1,GPI,HEXA,HEXB,HK1,HK2,HKDC1,MPI,NAGK,NANP,NANS,PGM1,PGM2,PGM3,PMM1,PMM2,TSTA3,UAP1,UAP1L1,UGDH,UGP2,UXS1_x000D_
hsa04146	Peroxisome - Homo sapiens (human)	65	83	8033	5010	0.00134728	0.00505609	ABCD1,ABCD3,ABCD4,ACAA1,ACOT8,ACOX1,ACOX2,ACOX3,ACSL3,ACSL4,ACSL5,ACSL6,AGPS,AGXT,AMACR,CAT,CRAT,CROT,DECR2,DHRS4,ECH1,ECI2,EHHADH,FAR1,GNPAT,GSTK1,HACL1,HMGCL,HSD17B4,IDH1,IDH2,MLYCD,MPV17,MPV17L2,MVK,NUDT12,NUDT19,NUDT7,PAOX,PECR,PEX1,PEX10,PEX11A,PEX11B,PEX11G,PEX12,PEX13,PEX14,PEX16,PEX19,PEX2,PEX26,PEX3,PEX5,PEX6,PEX7,PHYH,PMVK,PRDX1,PRDX5,PXMP2,PXMP4,SCP2,SLC25A17,SOD1_x000D_
hsa04213	Longevity regulating pathway - multiple species - Homo sapiens (human)	50	62	8033	5010	0.0014931	0.00554105	ADCY2,ADCY3,ADCY5,ADCY6,ADCY7,ADCY9,AKT1,AKT1S1,AKT2,AKT3,ATG5,CAT,CLPB,EIF4EBP2,FOXO1,FOXO3,HDAC1,HDAC2,HRAS,HSPA1A,HSPA1B,HSPA2,HSPA6,HSPA8,IGF1,IGF1R,IRS2,KRAS,MTOR,NRAS,PIK3CA,PIK3CB,PIK3CD,PIK3R1,PIK3R2,PIK3R3,PRKAA1,PRKAA2,PRKAB1,PRKAB2,PRKACA,PRKACB,PRKAG1,PRKAG2,PRKAG3,RPS6KB1,RPS6KB2,RPTOR,SIRT1,SOD1_x000D_
hsa01521	EGFR tyrosine kinase inhibitor resistance - Homo sapiens (human)	62	79	8033	5010	0.00156988	0.00576198	AKT1,AKT2,AKT3,ARAF,AXL,BAD,BAX,BCL2L1,BRAF,EGF,EGFR,EIF4E,EIF4E1B,EIF4E2,EIF4EBP1,ERBB2,FGF2,FOXO3,GAB1,GAS6,GRB2,GSK3B,HRAS,IGF1,IGF1R,JAK1,JAK2,KRAS,MAP2K1,MAP2K2,MAPK1,MAPK3,MET,MTOR,NF1,NRAS,PDGFA,PDGFB,PDGFC,PDGFD,PIK3CA,PIK3CB,PIK3CD,PIK3R1,PIK3R2,PIK3R3,PLCG1,PRKCA,PTEN,RAF1,RPS6,RPS6KB1,RPS6KB2,SHC1,SHC2,SHC3,SOS1,SOS2,SRC,STAT3,TGFA,VEGFA_x000D_
hsa04360	Axon guidance - Homo sapiens (human)	132	181	8033	5010	0.00160628	0.0058315	ABL1,ABLIM1,ABLIM3,ARHGEF12,BMP7,BMPR2,BOC,CAMK2A,CAMK2D,CAMK2G,CDC42,CDK5,CFL1,CXCL12,DPYSL2,EFNA1,EFNA4,EFNA5,EFNB1,EFNB2,ENAH,EPHA2,EPHB1,EPHB4,FES,FYN,FZD3,GNAI1,GNAI2,GNAI3,GSK3B,HRAS,ILK,ITGB1,KRAS,LIMK1,LIMK2,LRRC4,MAPK1,MAPK3,MET,MYL12A,MYL12B,MYL5,NCK1,NCK2,NEO1,NFATC2,NFATC3,NFATC4,NRAS,NRP1,NTN1,NTN3,NTN4,NTNG1,NTNG2,PAK1,PAK2,PAK3,PAK4,PAK6,PARD3,PARD6B,PIK3CA,PIK3CB,PIK3CD,PIK3R1,PIK…
hsa00600	Sphingolipid metabolism - Homo sapiens (human)	39	47	8033	5010	0.00180589	0.00641668	ACER2,ACER3,ARSA,ASAH1,ASAH2,B4GALT6,CERK,CERS2,CERS4,CERS5,CERS6,DEGS1,DEGS2,GAL3ST1,GALC,GBA,GBA2,GLA,GLB1,KDSR,NEU1,NEU2,NEU3,NEU4,PLPP1,SGMS1,SGMS2,SGPL1,SGPP1,SGPP2,SMPD2,SMPD3,SMPD4,SPHK2,SPTLC1,SPTLC2,SPTLC3,UGCG,UGT8_x000D_
hsa03420	Nucleotide excision repair - Homo sapiens (human)	39	47	8033	5010	0.00180589	0.00641668	BIVM-ERCC5,CCNH,CDK7,CETN2,CUL4A,CUL4B,DDB1,DDB2,ERCC1,ERCC2,ERCC3,ERCC4,ERCC5,ERCC6,GTF2H1,GTF2H2C_2,GTF2H3,GTF2H4,GTF2H5,MNAT1,PCNA,POLD1,POLD2,POLD3,POLD4,POLE,POLE3,POLE4,RAD23A,RAD23B,RBX1,RFC1,RFC3,RFC4,RFC5,RPA1,RPA2,XPA,XPC_x000D_
hsa04550	Signaling pathways regulating pluripotency of stem cells - Homo sapiens (human)	106	143	8033	5010	0.00182731	0.00642445	ACVR1,ACVR1B,ACVR2A,ACVR2B,AKT1,AKT2,AKT3,APC,APC2,AXIN1,AXIN2,BMPR1A,BMPR2,COMMD3-BMI1,CTNNB1,DVL1,DVL2,DVL3,ESRRB,FGF2,FGFR1,FGFR4,FZD1,FZD10,FZD2,FZD3,FZD4,FZD6,FZD8,GRB2,GSK3B,HOXA1,HOXB1,HOXD1,HRAS,ID2,ID3,ID4,IGF1,IGF1R,IL6ST,INHBB,INHBC,INHBE,ISL1,JAK1,JAK2,JAK3,JARID2,KAT6A,KRAS,LEFTY1,LEFTY2,LHX5,LIFR,MAP2K1,MAP2K2,MAPK1,MAPK11,MAPK12,MAPK13,MAPK14,MAPK3,MYC,NRAS,OTX1,PCGF1,PCGF2,PCGF3,P…
hsa00310	Lysine degradation - Homo sapiens (human)	49	61	8033	5010	0.00195589	0.00680487	AADAT,AASS,ACAT1,ACAT2,ALDH1B1,ALDH2,ALDH3A2,ALDH7A1,ALDH9A1,ASH1L,CAMKMT,COLGALT1,DHTKD1,DLD,DLST,DOT1L,ECHS1,EHHADH,EHMT1,EHMT2,EZH1,GCDH,HADH,HADHA,KMT2A,KMT2B,KMT2C,KMT2D,KMT2E,KMT5A,KMT5B,KMT5C,NSD1,PHYKPL,PLOD1,PLOD3,PRDM2,PRDM6,SETD1A,SETD1B,SETD2,SETD7,SETDB1,SETMAR,SMYD2,SMYD3,SUV39H1,SUV39H2,TMLHE_x000D_
hsa05160	Hepatitis C - Homo sapiens (human)	114	155	8033	5010	0.00200089	0.00688967	AKT1,AKT2,AKT3,APAF1,ARAF,BAD,BAK1,BAX,BID,BRAF,CASP3,CASP8,CASP9,CCND1,CD81,CDK2,CDK4,CDK6,CDKN1A,CFLAR,CHUK,CLDN1,CLDN15,CLDN19,CLDN23,CLDN3,CLDN4,CLDN5,CLDN9,CTNNB1,CYCS,DDX58,E2F2,E2F3,EGF,EGFR,EIF2AK1,EIF2AK2,EIF2AK3,EIF2AK4,EIF2S1,EIF3E,FADD,GRB2,GSK3B,HRAS,IFNAR1,IFNAR2,IKBKB,IKBKE,IKBKG,IRF3,IRF7,IRF9,JAK1,KRAS,MAP2K1,MAP2K2,MAPK1,MAPK3,MAVS,MX1,MYC,NFKB1,NFKBIA,NR1H3,NRAS,OAS1,OAS3,PIAS1…
hsa05169	Epstein-Barr virus infection - Homo sapiens (human)	145	201	8033	5010	0.00203106	0.0069222	ADRM1,AKT1,AKT2,AKT3,APAF1,B2M,BAK1,BAX,BID,BLNK,CALR,CASP3,CASP8,CASP9,CCND1,CCND2,CCND3,CCNE1,CD19,CD40,CD44,CD58,CDK2,CDK4,CDK6,CDKN1A,CDKN1B,CHUK,CIR1,CYCS,DDB2,DDX58,E2F2,E2F3,EIF2AK2,FADD,GADD45A,GADD45B,GADD45G,HDAC1,HDAC2,HLA-A,HLA-B,HLA-C,HLA-DMA,HLA-DMB,HLA-DPB1,HLA-DQA2,HLA-E,HLA-F,HLA-G,ICAM1,IFNAR1,IFNAR2,IKBKB,IKBKE,IKBKG,IRAK1,IRAK4,IRF3,IRF7,IRF9,ISG15,JAK1,JAK3,JUN,LYN,MAP2K4,MAP…
hsa04152	AMPK signaling pathway - Homo sapiens (human)	90	120	8033	5010	0.00216885	0.00731712	ACACA,ADIPOR1,ADIPOR2,AKT1,AKT1S1,AKT2,AKT3,CAB39,CAB39L,CAMKK2,CCND1,CFTR,CPT1A,CPT1B,CREB1,CREB3,CREB3L1,CREB3L2,CREB5,CRTC2,EEF2,EEF2K,EIF4EBP1,ELAVL1,FASN,FOXO1,FOXO3,G6PC3,GYS1,HMGCR,IGF1,IGF1R,IRS2,LIPE,MAP3K7,MLYCD,MTOR,PCK1,PCK2,PDPK1,PFKFB2,PFKL,PFKM,PFKP,PIK3CA,PIK3CB,PIK3CD,PIK3R1,PIK3R2,PIK3R3,PPARG,PPP2CA,PPP2CB,PPP2R1A,PPP2R1B,PPP2R2A,PPP2R2D,PPP2R3A,PPP2R5A,PPP2R5B,PPP2R5C,PPP2R5D,…
hsa01212	Fatty acid metabolism - Homo sapiens (human)	46	57	8033	5010	0.00223965	0.00744729	ACAA1,ACAA2,ACACA,ACADM,ACADS,ACADSB,ACADVL,ACAT1,ACAT2,ACOX1,ACOX3,ACSF3,ACSL3,ACSL4,ACSL5,ACSL6,CBR4,CPT1A,CPT1B,CPT2,ECHS1,EHHADH,ELOVL1,ELOVL5,ELOVL6,ELOVL7,FADS1,FASN,HACD1,HACD2,HACD3,HACD4,HADH,HADHA,HADHB,HSD17B12,HSD17B4,HSD17B8,MCAT,MECR,OXSM,PPT1,PPT2,SCD5,SCP2,TECR_x000D_
hsa04966	Collecting duct acid secretion - Homo sapiens (human)	24	27	8033	5010	0.00226197	0.00744729	ATP4A,ATP4B,ATP6V0A1,ATP6V0A2,ATP6V0A4,ATP6V0C,ATP6V0D1,ATP6V0D2,ATP6V0E1,ATP6V0E2,ATP6V1A,ATP6V1B1,ATP6V1C1,ATP6V1D,ATP6V1E1,ATP6V1F,ATP6V1G1,ATP6V1G2,ATP6V1G3,CA2,CLCNKB,SLC12A7,SLC4A1,TCIRG1_x000D_
hsa04350	TGF-beta signaling pathway - Homo sapiens (human)	72	94	8033	5010	0.00227432	0.00744729	ACVR1,ACVR1B,ACVR2A,ACVR2B,AMH,BAMBI,BMP2,BMP7,BMPR1A,BMPR2,CDKN2B,CHRD,CREBBP,CUL1,E2F4,E2F5,EP300,FBN1,GDF6,GREM1,GREM2,HAMP,ID2,ID3,ID4,INHBB,INHBC,INHBE,LEFTY1,LEFTY2,MAPK1,MAPK3,MYC,NBL1,NEO1,NOG,PITX2,PPP2CA,PPP2CB,PPP2R1A,PPP2R1B,RBL1,RBX1,RGMA,RGMB,RHOA,ROCK1,RPS6KB1,RPS6KB2,SKP1,SMAD1,SMAD2,SMAD3,SMAD4,SMAD5,SMAD6,SMAD7,SMAD9,SMURF1,SMURF2,SP1,TFDP1,TGFB1,TGFBR1,TGFBR2,TGIF1,TGIF2,THBS1,…
hsa00511	Other glycan degradation - Homo sapiens (human)	17	18	8033	5010	0.00239748	0.00769959	AGA,ENGASE,FUCA1,FUCA2,GBA,GBA2,GLB1,HEXA,HEXB,MAN2B1,MAN2B2,MAN2C1,MANBA,NEU1,NEU2,NEU3,NEU4_x000D_
hsa01210	2-Oxocarboxylic acid metabolism - Homo sapiens (human)	17	18	8033	5010	0.00239748	0.00769959	AADAT,ABHD14A-ACY1,ACO1,ACO2,ACY1,BCAT1,BCAT2,CS,GOT1,GOT2,GPT2,IDH1,IDH2,IDH3A,IDH3B,IDH3G,NAGS_x000D_
hsa05217	Basal cell carcinoma - Homo sapiens (human)	50	63	8033	5010	0.0028668	0.00911915	APC,APC2,AXIN1,AXIN2,BAK1,BAX,BMP2,CDKN1A,CTNNB1,DDB2,DVL1,DVL2,DVL3,FZD1,FZD10,FZD2,FZD3,FZD4,FZD6,FZD8,GADD45A,GADD45B,GADD45G,GLI1,GLI2,GLI3,GSK3B,KIF7,LEF1,POLK,PTCH1,PTCH2,SHH,SMO,SUFU,TCF7,TCF7L1,TCF7L2,TP53,WNT1,WNT10A,WNT10B,WNT3,WNT4,WNT5A,WNT5B,WNT6,WNT7B,WNT8A,WNT9B_x000D_
hsa04380	Osteoclast differentiation - Homo sapiens (human)	95	128	8033	5010	0.00289621	0.0091258	ACP5,AKT1,AKT2,AKT3,BLNK,CHUK,CREB1,CSF1,CSF1R,CTSK,CYBA,CYLD,FHL2,FOS,FOSB,FOSL1,FOSL2,FYN,GAB2,GRB2,IFNAR1,IFNAR2,IFNGR1,IFNGR2,IKBKB,IKBKG,IL1R1,IRF9,ITGB3,JAK1,JUN,JUNB,JUND,LILRA1,LILRA2,LILRA5,LILRA6,LILRB1,LILRB2,LILRB5,MAP2K1,MAP2K7,MAP3K14,MAP3K7,MAPK1,MAPK10,MAPK11,MAPK12,MAPK13,MAPK14,MAPK3,MAPK8,MAPK9,MITF,NCF2,NFATC2,NFKB1,NFKB2,NFKBIA,OSCAR,PIK3CA,PIK3CB,PIK3CD,PIK3R1,PIK3R2,PIK3R3,…
hsa04110	Cell cycle - Homo sapiens (human)	92	124	8033	5010	0.00340891	0.0106409	ABL1,ANAPC1,ANAPC10,ANAPC11,ANAPC13,ANAPC2,ANAPC4,ANAPC5,ANAPC7,ATM,BUB3,CCNB1,CCND1,CCND2,CCND3,CCNE1,CCNH,CDC14A,CDC14B,CDC16,CDC23,CDC25B,CDC26,CDC27,CDK2,CDK4,CDK6,CDK7,CDKN1A,CDKN1B,CDKN1C,CDKN2A,CDKN2B,CDKN2D,CHEK1,CREBBP,CUL1,DBF4,E2F2,E2F3,E2F4,E2F5,EP300,FZR1,GADD45A,GADD45B,GADD45G,GSK3B,HDAC1,HDAC2,MAD1L1,MAD2L2,MCM3,MCM4,MCM5,MCM7,MDM2,MYC,ORC2,ORC3,ORC4,ORC5,PCNA,PKMYT1,PLK1,PRKDC,RA…
hsa04931	Insulin resistance - Homo sapiens (human)	81	108	8033	5010	0.0035464	0.0109676	AKT1,AKT2,AKT3,CPT1A,CPT1B,CREB1,CREB3,CREB3L1,CREB3L2,CREB5,CRTC2,FOXO1,G6PC3,GFPT1,GFPT2,GSK3B,GYS1,IKBKB,IRS2,MAPK10,MAPK8,MAPK9,MLX,MLXIP,MLXIPL,MTOR,NFKB1,NFKBIA,NR1H2,NR1H3,OGT,PCK1,PCK2,PDPK1,PIK3CA,PIK3CB,PIK3CD,PIK3R1,PIK3R2,PIK3R3,PPARA,PPARGC1B,PPP1CA,PPP1CB,PPP1CC,PPP1R3B,PPP1R3D,PRKAA1,PRKAA2,PRKAB1,PRKAB2,PRKAG1,PRKAG2,PRKAG3,PRKCE,PRKCZ,PTEN,PTPN1,PTPN11,PTPRF,PYGB,PYGL,RELA,RPS6KA…
hsa04662	B cell receptor signaling pathway - Homo sapiens (human)	63	82	8033	5010	0.00370215	0.0113442	AKT1,AKT2,AKT3,BCL10,BLNK,CARD11,CD19,CD72,CD79A,CD79B,CD81,CHUK,FOS,GRB2,GSK3B,HRAS,IFITM1,IKBKB,IKBKG,INPP5D,INPPL1,JUN,KRAS,LILRA1,LILRA2,LILRA5,LILRA6,LILRB1,LILRB2,LILRB5,LYN,MALT1,MAP2K1,MAP2K2,MAPK1,MAPK3,NFATC2,NFATC3,NFKB1,NFKBIA,NFKBIE,NRAS,PIK3AP1,PIK3CA,PIK3CB,PIK3CD,PIK3R1,PIK3R2,PIK3R3,PPP3CA,PPP3CB,PPP3CC,PPP3R1,PTPN6,RAC1,RAC2,RAC3,RAF1,RELA,SOS1,SOS2,VAV1,VAV2_x000D_
hsa04340	Hedgehog signaling pathway - Homo sapiens (human)	40	50	8033	5010	0.00578733	0.0175724	ARRB1,ARRB2,BOC,BTRC,CCND1,CCND2,CDON,CSNK1A1,CSNK1A1L,CSNK1D,CSNK1E,CSNK1G2,CSNK1G3,CUL1,CUL3,EVC,EVC2,FBXW11,GAS1,GLI1,GLI2,GLI3,GPR161,GSK3B,IHH,KIF3A,KIF7,MEGF8,MGRN1,PRKACA,PRKACB,PTCH1,PTCH2,SHH,SMO,SMURF1,SMURF2,SPOP,SPOPL,SUFU_x000D_
hsa00100	Steroid biosynthesis - Homo sapiens (human)	18	20	8033	5010	0.00647016	0.0194688	CEL,CYP27B1,CYP2R1,CYP51A1,DHCR24,DHCR7,EBP,FDFT1,HSD17B7,LBR,LIPA,LSS,MSMO1,NSDHL,SC5D,SOAT1,SQLE,TM7SF2_x000D_
hsa00620	Pyruvate metabolism - Homo sapiens (human)	32	39	8033	5010	0.00659416	0.0196647	ACACA,ACAT1,ACAT2,ACSS1,ACSS2,ACYP2,ALDH1B1,ALDH2,ALDH3A2,ALDH7A1,ALDH9A1,DLAT,DLD,FH,GLO1,GRHPR,HAGH,LDHA,LDHB,LDHD,MDH1,MDH2,ME1,ME2,ME3,PC,PCK1,PCK2,PDHA1,PDHB,PKLR,PKM_x000D_
hsa05231	Choline metabolism in cancer - Homo sapiens (human)	73	98	8033	5010	0.00733465	0.0216794	AKT1,AKT2,AKT3,CHKB,CHPT1,DGKA,DGKD,DGKH,DGKZ,EGF,EGFR,EIF4EBP1,FOS,GPCPD1,GRB2,HIF1A,HRAS,JUN,KRAS,LYPLA1,MAP2K1,MAP2K2,MAPK1,MAPK10,MAPK3,MAPK8,MAPK9,MTOR,NRAS,PCYT1A,PDGFA,PDGFB,PDGFC,PDGFD,PDPK1,PIK3CA,PIK3CB,PIK3CD,PIK3R1,PIK3R2,PIK3R3,PIP5K1A,PIP5K1C,PLA2G4C,PLA2G4D,PLCG1,PLD1,PLD2,PLPP1,PRKCA,RAC1,RAC2,RAC3,RAF1,RALGDS,RHEB,RPS6KB1,RPS6KB2,SLC22A1,SLC22A3,SLC22A4,SLC22A5,SLC44A1,SLC44A2,SL…
hsa04710	Circadian rhythm - Homo sapiens (human)	26	31	8033	5010	0.00824096	0.0241446	ARNTL,BHLHE40,BHLHE41,BTRC,CLOCK,CREB1,CRY1,CRY2,CSNK1D,CSNK1E,CUL1,FBXL3,FBXW11,NPAS2,NR1D1,PER1,PRKAA1,PRKAA2,PRKAB1,PRKAB2,PRKAG1,PRKAG2,PRKAG3,RBX1,RORC,SKP1_x000D_
hsa04070	Phosphatidylinositol signaling system - Homo sapiens (human)	72	97	8033	5010	0.00890409	0.0258606	CALM1,CALM2,CALM3,CALML3,CALML5,CALML6,CDIPT,CDS1,CDS2,DGKA,DGKD,DGKH,DGKZ,IMPA1,IMPA2,IMPAD1,INPP1,INPP4A,INPP5A,INPP5B,INPP5D,INPP5E,INPP5F,INPPL1,IP6K1,IP6K2,IPMK,IPPK,ITPK1,ITPKA,ITPKB,ITPKC,ITPR2,ITPR3,MTMR1,MTMR14,MTMR2,MTMR3,MTMR4,MTMR6,OCRL,PI4K2A,PI4K2B,PI4KA,PI4KB,PIK3C2A,PIK3C3,PIK3CA,PIK3CB,PIK3CD,PIK3R1,PIK3R2,PIK3R3,PIKFYVE,PIP4K2A,PIP4K2B,PIP4K2C,PIP5K1A,PIP5K1C,PLCB2,PLCB3,PLCD1,P…
hsa04530	Tight junction - Homo sapiens (human)	115	161	8033	5010	0.00937636	0.0269974	ACTB,ACTG1,ACTN1,ACTN4,ACTR2,ACTR3,ACTR3B,ACTR3C,AMOT,AMOTL1,AMOTL2,ARHGAP17,ARHGEF18,BVES,CCND1,CD1D,CD1E,CDC42,CDK4,CFTR,CGNL1,CLDN1,CLDN15,CLDN19,CLDN23,CLDN3,CLDN4,CLDN5,CLDN9,CRB3,CTTN,DLG1,DLG3,ERBB2,EZR,F11R,GATA4,HSPA4,ITGB1,JAM3,JUN,LLGL1,LLGL2,MAGI1,MAP2K7,MAP3K5,MAPK10,MAPK8,MAPK9,MARVELD2,MARVELD3,MICALL2,MPDZ,MPP4,MPP5,MSN,MYH10,MYH9,MYL12A,MYL12B,MYL6,MYL6B,NEDD4,NEDD4L,NF2,PARD3,PA…
hsa05219	Bladder cancer - Homo sapiens (human)	33	41	8033	5010	0.0101456	0.0289628	ARAF,BRAF,CCND1,CDK4,CDKN1A,CDKN2A,CXCL8,DAPK1,DAPK3,E2F2,E2F3,EGF,EGFR,ERBB2,HBEGF,HRAS,KRAS,MAP2K1,MAP2K2,MAPK1,MAPK3,MDM2,MMP9,MYC,NRAS,RAF1,RASSF1,RB1,SRC,THBS1,TP53,TYMP,VEGFA_x000D_
hsa04914	Progesterone-mediated oocyte maturation - Homo sapiens (human)	73	99	8033	5010	0.011016	0.0311808	ADCY2,ADCY3,ADCY5,ADCY6,ADCY7,ADCY9,AKT1,AKT2,AKT3,ANAPC1,ANAPC10,ANAPC11,ANAPC13,ANAPC2,ANAPC4,ANAPC5,ANAPC7,ARAF,AURKA,BRAF,CCNB1,CDC16,CDC23,CDC25B,CDC26,CDC27,CDK2,CPEB1,CPEB2,CPEB4,FZR1,GNAI1,GNAI2,GNAI3,HSP90AA1,HSP90AB1,IGF1,IGF1R,KIF22,KRAS,MAD1L1,MAD2L2,MAP2K1,MAPK1,MAPK10,MAPK11,MAPK12,MAPK13,MAPK14,MAPK3,MAPK8,MAPK9,PIK3CA,PIK3CB,PIK3CD,PIK3R1,PIK3R2,PIK3R3,PKMYT1,PLK1,PRKACA,PRKACB,RA…
hsa04962	Vasopressin-regulated water reabsorption - Homo sapiens (human)	35	44	8033	5010	0.0114205	0.032054	ADCY3,ADCY6,ADCY9,AQP2,AQP3,ARHGDIA,AVP,AVPR2,CREB1,CREB3,CREB3L1,CREB3L2,CREB5,DCTN1,DCTN2,DCTN4,DCTN5,DCTN6,DYNC1H1,DYNC1I2,DYNC1LI1,DYNC1LI2,DYNLL1,DYNLL2,GNAS,NSF,PRKACA,PRKACB,RAB11A,RAB11B,RAB5A,RAB5B,RAB5C,STX4,VAMP2_x000D_
hsa05221	Acute myeloid leukemia - Homo sapiens (human)	51	67	8033	5010	0.011857	0.033002	AKT1,AKT2,AKT3,ARAF,BAD,BRAF,CCND1,CD14,CEBPA,CHUK,CSF1R,EIF4EBP1,GRB2,HRAS,IKBKB,IKBKG,JUP,KRAS,LEF1,MAP2K1,MAP2K2,MAPK1,MAPK3,MTOR,MYC,NFKB1,NRAS,PIK3CA,PIK3CB,PIK3CD,PIK3R1,PIK3R2,PIK3R3,PIM1,PIM2,PML,PPARD,RAF1,RARA,RELA,RPS6KB1,RPS6KB2,RUNX1,RUNX1T1,SOS1,SOS2,STAT3,STAT5B,TCF7,TCF7L1,TCF7L2_x000D_
hsa04917	Prolactin signaling pathway - Homo sapiens (human)	53	70	8033	5010	0.0124284	0.0343066	AKT1,AKT2,AKT3,CCND1,CCND2,CGA,ESR1,FOS,FOXO3,GALT,GRB2,GSK3B,HRAS,JAK2,KRAS,LHB,MAP2K1,MAP2K2,MAPK1,MAPK10,MAPK11,MAPK12,MAPK13,MAPK14,MAPK3,MAPK8,MAPK9,NFKB1,NRAS,PIK3CA,PIK3CB,PIK3CD,PIK3R1,PIK3R2,PIK3R3,RAF1,RELA,SHC1,SHC2,SHC3,SOCS1,SOCS3,SOCS4,SOCS5,SOCS6,SOCS7,SOS1,SOS2,SRC,STAT1,STAT3,STAT5B,TH_x000D_
hsa04115	p53 signaling pathway - Homo sapiens (human)	55	73	8033	5010	0.0129584	0.0354763	ADGRB1,APAF1,ATM,BAX,BBC3,BCL2L1,BID,CASP3,CASP8,CASP9,CCNB1,CCND1,CCND2,CCND3,CCNE1,CCNG1,CCNG2,CD82,CDK2,CDK4,CDK6,CDKN1A,CDKN2A,CHEK1,CYCS,DDB2,EI24,GADD45A,GADD45B,GADD45G,GORAB,IGF1,IGFBP3,MDM2,MDM4,PERP,PIDD1,PPM1D,PTEN,RCHY1,RRM2B,SESN1,SESN2,SESN3,SHISA5,SIAH1,SIVA1,STEAP3,THBS1,TNFRSF10A,TNFRSF10B,TP53,TP53I3,TSC2,ZMAT3_x000D_
hsa00900	Terpenoid backbone biosynthesis - Homo sapiens (human)	19	22	8033	5010	0.0133709	0.036308	ACAT1,ACAT2,DHDDS,FDPS,FNTA,FNTB,GGPS1,HMGCR,HMGCS1,ICMT,IDI1,MVD,MVK,NUS1,PCYOX1,PDSS1,PMVK,RCE1,ZMPSTE24_x000D_
hsa04114	Oocyte meiosis - Homo sapiens (human)	92	128	8033	5010	0.0146479	0.0394548	ADCY2,ADCY3,ADCY5,ADCY6,ADCY7,ADCY9,ANAPC1,ANAPC10,ANAPC11,ANAPC13,ANAPC2,ANAPC4,ANAPC5,ANAPC7,AURKA,BTRC,CALM1,CALM2,CALM3,CALML3,CALML5,CALML6,CAMK2A,CAMK2D,CAMK2G,CCNB1,CCNE1,CDC16,CDC23,CDC26,CDC27,CDK2,CPEB1,CPEB2,CPEB4,CUL1,FBXW11,IGF1,IGF1R,ITPR2,ITPR3,MAD1L1,MAD2L2,MAP2K1,MAPK1,MAPK11,MAPK12,MAPK13,MAPK14,MAPK3,PKMYT1,PLK1,PPP1CA,PPP1CB,PPP1CC,PPP2CA,PPP2CB,PPP2R1A,PPP2R1B,PPP2R5A,PPP2R5B…
hsa04370	VEGF signaling pathway - Homo sapiens (human)	45	59	8033	5010	0.0166586	0.0444899	AKT1,AKT2,AKT3,BAD,CASP9,CDC42,HRAS,HSPB1,KRAS,MAP2K1,MAP2K2,MAPK1,MAPK11,MAPK12,MAPK13,MAPK14,MAPK3,MAPKAPK2,NFATC2,NRAS,PIK3CA,PIK3CB,PIK3CD,PIK3R1,PIK3R2,PIK3R3,PLA2G4C,PLA2G4D,PLCG1,PPP3CA,PPP3CB,PPP3CC,PPP3R1,PRKCA,PTGS2,PTK2,PXN,RAC1,RAC2,RAC3,RAF1,SHC2,SPHK2,SRC,VEGFA_x000D_
hsa04668	TNF signaling pathway - Homo sapiens (human)	81	112	8033	5010	0.0167836	0.0444899	AKT1,AKT2,AKT3,ATF2,ATF4,ATF6B,BAG4,BCL3,BIRC2,BIRC3,CASP10,CASP3,CASP7,CASP8,CCL2,CEBPB,CFLAR,CHUK,CREB1,CREB3,CREB3L1,CREB3L2,CREB5,CSF1,CX3CL1,CXCL2,CXCL5,DAB2IP,DNM1L,FADD,FOS,ICAM1,IKBKB,IKBKG,ITCH,JAG1,JUN,JUNB,MAP2K1,MAP2K4,MAP2K7,MAP3K14,MAP3K5,MAP3K7,MAPK1,MAPK10,MAPK11,MAPK12,MAPK13,MAPK14,MAPK3,MAPK8,MAPK9,MMP14,MMP9,NFKB1,NFKBIA,NOD2,PGAM5,PIK3CA,PIK3CB,PIK3CD,PIK3R1,PIK3R2,PIK3R3,PTG…
hsa04015	Rap1 signaling pathway - Homo sapiens (human)	146	210	8033	5010	0.0170148	0.0447475	ACTB,ACTG1,ADCY2,ADCY3,ADCY5,ADCY6,ADCY7,ADCY9,ADORA2A,ADORA2B,AKT1,AKT2,AKT3,APBB1IP,ARAP3,BCAR1,BRAF,CALM1,CALM2,CALM3,CALML3,CALML5,CALML6,CDC42,CNR1,CRK,CRKL,CSF1,CSF1R,CTNNB1,CTNND1,DOCK4,EFNA1,EFNA4,EFNA5,EGF,EGFR,ENAH,EPHA2,EVL,F2R,F2RL3,FARP2,FGF17,FGF19,FGF2,FGF20,FGF21,FGF22,FGF23,FGF3,FGF4,FGF6,FGF8,FGF9,FGFR1,FGFR4,GNAI1,GNAI2,GNAI3,GNAO1,GNAQ,GNAS,HRAS,IGF1,IGF1R,ITGA2B,ITGB1,ITGB3,K…
hsa05203	Viral carcinogenesis - Homo sapiens (human)	142	204	8033	5010	0.0173458	0.0452618	ACTN1,ACTN4,ATF2,ATF4,ATF6B,ATP6V0D1,ATP6V0D2,BAD,BAK1,BAX,CASP3,CASP8,CCND1,CCND2,CCND3,CCNE1,CDC42,CDK2,CDK4,CDK6,CDKN1A,CDKN1B,CDKN2A,CDKN2B,CHD4,CHEK1,CREB1,CREB3,CREB3L1,CREB3L2,CREB5,CREBBP,DDB1,DDX3X,DLG1,DNAJA3,EGR3,EIF2AK2,EP300,GRB2,GSN,GTF2A1,GTF2A2,GTF2B,GTF2E1,GTF2E2,GTF2H1,GTF2H2C_2,GTF2H3,GTF2H4,HDAC1,HDAC10,HDAC11,HDAC2,HDAC3,HDAC4,HDAC5,HDAC6,HDAC7,HDAC8,HDAC9,HLA-A,HLA-B,HLA-C,H…
hsa04215	Apoptosis - multiple species - Homo sapiens (human)	26	32	8033	5010	0.0179201	0.0463979	APAF1,BAK1,BAX,BBC3,BCL2L1,BECN1,BID,BIRC2,BIRC3,BIRC6,BIRC7,BOK,CASP3,CASP7,CASP8,CASP9,CYCS,DIABLO,FADD,HTRA2,MAPK10,MAPK8,MAPK9,NGFR,TNFRSF1A,XIAP_x000D_
hsa04122	Sulfur relay system - Homo sapiens (human)	8	8	8033	5010	0.0228437	0.0586906	CTU1,CTU2,MOCS2,MOCS3,MPST,NFS1,TST,URM1_x000D_
hsa04371	Apelin signaling pathway - Homo sapiens (human)	97	137	8033	5010	0.0232111	0.0591794	ACTA2,ADCY2,ADCY3,ADCY5,ADCY6,ADCY7,ADCY9,AKT1,AKT2,AKT3,APLN,APLNR,BECN1,CALM1,CALM2,CALM3,CALML3,CALML5,CALML6,CCND1,EGR1,GABARAP,GABARAPL1,GABARAPL2,GNA13,GNAI1,GNAI2,GNAI3,GNAQ,GNB1,GNB2,GNB4,GNB5,GNG10,GNG11,GNG12,GNG13,GNG2,GNG5,GNG7,GNG8,GNGT2,HDAC4,HDAC5,HRAS,ITPR2,ITPR3,JAG1,KLF2,KRAS,LIPE,MAP2K1,MAP2K2,MAPK1,MAPK3,MEF2A,MEF2D,MRAS,MTOR,MYL3,MYL4,MYLK,MYLK4,NOTCH3,NRAS,NRF1,PIK3C3,PIK3R4…
hsa04935	Growth hormone synthesis, secretion and action - Homo sapiens (human)	85	119	8033	5010	0.0234512	0.0593386	ADCY2,ADCY3,ADCY5,ADCY6,ADCY7,ADCY9,AKT1,AKT2,AKT3,ATF2,ATF4,ATF6B,BCAR1,CREB1,CREB3,CREB3L1,CREB3L2,CREB5,CREBBP,CRK,CRKL,CSH2,EP300,FOS,GH1,GHRH,GHRHR,GNA11,GNAI1,GNAI2,GNAI3,GNAQ,GNAS,GRB2,GSK3B,HRAS,IGF1,IGFALS,IGFBP3,IRS2,ITPR2,ITPR3,JAK2,JUNB,KRAS,MAP2K1,MAP2K2,MAP2K4,MAPK1,MAPK10,MAPK11,MAPK12,MAPK13,MAPK14,MAPK3,MAPK8,MAPK9,MTOR,NRAS,PIK3CA,PIK3CB,PIK3CD,PIK3R1,PIK3R2,PIK3R3,PLCB2,PLCB3,P…
hsa05230	Central carbon metabolism in cancer - Homo sapiens (human)	52	70	8033	5010	0.0238309	0.059846	AKT1,AKT2,AKT3,EGFR,ERBB2,FGFR1,G6PD,GLS,HIF1A,HK1,HK2,HKDC1,HRAS,IDH1,IDH2,KRAS,LDHA,LDHB,MAP2K1,MAP2K2,MAPK1,MAPK3,MET,MTOR,MYC,NRAS,PDHA1,PDHB,PFKL,PFKM,PFKP,PGAM1,PGAM2,PGAM4,PIK3CA,PIK3CB,PIK3CD,PIK3R1,PIK3R2,PIK3R3,PKM,PTEN,RAF1,RET,SIRT3,SIRT6,SLC16A3,SLC1A5,SLC2A1,SLC7A5,TIGAR,TP53_x000D_
hsa01524	Platinum drug resistance - Homo sapiens (human)	54	73	8033	5010	0.0244081	0.060838	AKT1,AKT2,AKT3,APAF1,ATM,BAD,BAK1,BAX,BBC3,BCL2L1,BID,BIRC2,BIRC3,CASP3,CASP8,CASP9,CDKN1A,CDKN2A,CYCS,ERBB2,ERCC1,FADD,GSTA4,GSTM2,GSTM3,GSTM4,GSTO1,GSTO2,GSTP1,GSTT2,MAP3K5,MAPK1,MAPK3,MDM2,MGST2,MGST3,MLH1,MSH2,MSH3,MSH6,PDPK1,PIK3CA,PIK3CB,PIK3CD,PIK3R1,PIK3R2,PIK3R3,POLH,REV3L,SLC31A1,TOP2B,TP53,XIAP,XPA_x000D_
hsa00640	Propanoate metabolism - Homo sapiens (human)	27	34	8033	5010	0.0266213	0.065863	ABAT,ACACA,ACADS,ACAT1,ACAT2,ACOX1,ACOX3,ACSS1,ACSS2,ACSS3,ALDH6A1,BCKDHA,BCKDHB,DBT,DLD,ECHDC1,ECHS1,EHHADH,HADHA,HIBCH,LDHA,LDHB,MLYCD,PCCB,SUCLA2,SUCLG1,SUCLG2_x000D_
hsa00062	Fatty acid elongation - Homo sapiens (human)	22	27	8033	5010	0.0276564	0.0679208	ACAA2,ACOT1,ACOT2,ECHS1,ELOVL1,ELOVL5,ELOVL6,ELOVL7,HACD1,HACD2,HACD3,HACD4,HADH,HADHA,HADHB,HSD17B12,MECR,PPT1,PPT2,TECR,THEM4,THEM5_x000D_
hsa00514	Other types of O-glycan biosynthesis - Homo sapiens (human)	36	47	8033	5010	0.0279905	0.0682396	B3GLCT,B4GALT1,B4GALT2,B4GALT3,C1GALT1,C1GALT1C1,COLGALT1,EOGT,GALNT1,GALNT10,GALNT11,GALNT12,GALNT14,GALNT15,GALNT16,GALNT18,GALNT2,GALNT3,GALNT5,GALNT6,GALNT7,GXYLT1,GXYLT2,LFNG,MFNG,OGT,PLOD3,POFUT1,POFUT2,POGLUT1,POMT1,POMT2,RFNG,ST3GAL3,ST6GAL1,XXYLT1_x000D_
hsa04920	Adipocytokine signaling pathway - Homo sapiens (human)	51	69	8033	5010	0.0289637	0.0701006	ACSL3,ACSL4,ACSL5,ACSL6,ADIPOR1,ADIPOR2,AGRP,AKT1,AKT2,AKT3,CAMKK2,CHUK,CPT1A,CPT1B,G6PC3,IKBKB,IKBKG,IRS2,JAK2,MAPK10,MAPK8,MAPK9,MTOR,NFKB1,NFKBIA,NFKBIE,PCK1,PCK2,POMC,PPARA,PRKAA1,PRKAA2,PRKAB1,PRKAB2,PRKAG1,PRKAG2,PRKAG3,PTPN11,RELA,RXRA,RXRB,SLC2A1,SLC2A4,SOCS3,STAT3,STK11,TNF,TNFRSF1A,TNFRSF1B,TRADD,TRAF2_x000D_
hsa00030	Pentose phosphate pathway - Homo sapiens (human)	24	30	8033	5010	0.03136	0.0748159	ALDOA,ALDOC,DERA,G6PD,GLYCTK,GPI,H6PD,PFKL,PFKM,PFKP,PGD,PGLS,PGM1,PGM2,PRPS1,PRPS2,RBKS,RGN,RPE,RPEL1,RPIA,TALDO1,TKT,TKTL1_x000D_
hsa00630	Glyoxylate and dicarboxylate metabolism - Homo sapiens (human)	24	30	8033	5010	0.03136	0.0748159	ACAT1,ACAT2,ACO1,ACO2,ACSS1,ACSS2,AFMID,AGXT,AMT,CAT,CS,DLD,GCSH,GLDC,GLUL,GLYCTK,GRHPR,HYI,MDH1,MDH2,PCCB,PGP,SHMT1,SHMT2_x000D_
hsa04912	GnRH signaling pathway - Homo sapiens (human)	67	93	8033	5010	0.031782	0.075285	ADCY2,ADCY3,ADCY5,ADCY6,ADCY7,ADCY9,ATF4,CALM1,CALM2,CALM3,CALML3,CALML5,CALML6,CAMK2A,CAMK2D,CAMK2G,CDC42,CGA,EGFR,EGR1,ELK1,GNA11,GNAQ,GNAS,GNRH1,GNRH2,GRB2,HBEGF,HRAS,ITPR2,ITPR3,JUN,KRAS,LHB,MAP2K1,MAP2K2,MAP2K4,MAP2K7,MAP3K2,MAP3K3,MAP3K4,MAPK1,MAPK10,MAPK11,MAPK12,MAPK13,MAPK14,MAPK3,MAPK7,MAPK8,MAPK9,MMP14,NRAS,PLA2G4C,PLA2G4D,PLCB2,PLCB3,PLD1,PLD2,PRKACA,PRKACB,PRKCA,PTK2B,RAF1,SOS1,SOS2,…
hsa04916	Melanogenesis - Homo sapiens (human)	72	101	8033	5010	0.0375194	0.088235	ADCY2,ADCY3,ADCY5,ADCY6,ADCY7,ADCY9,ASIP,CALM1,CALM2,CALM3,CALML3,CALML5,CALML6,CAMK2A,CAMK2D,CAMK2G,CREB1,CREB3,CREB3L1,CREB3L2,CREBBP,CTNNB1,DVL1,DVL2,DVL3,EDNRB,EP300,FZD1,FZD10,FZD2,FZD3,FZD4,FZD6,FZD8,GNAI1,GNAI2,GNAI3,GNAO1,GNAQ,GNAS,GSK3B,HRAS,KITLG,KRAS,LEF1,MAP2K1,MAP2K2,MAPK1,MAPK3,MITF,NRAS,PLCB2,PLCB3,POMC,PRKACA,PRKACB,PRKCA,RAF1,TCF7,TCF7L1,TCF7L2,WNT1,WNT10A,WNT10B,WNT3,WNT4,WNT5A,…
hsa04390	Hippo signaling pathway - Homo sapiens (human)	109	157	8033	5010	0.0377773	0.088235	ACTB,ACTG1,AMH,AMOT,APC,APC2,AXIN1,AXIN2,BBC3,BIRC2,BIRC3,BMP2,BMP7,BMPR1A,BMPR2,BTRC,CCND1,CCND2,CCND3,CSNK1D,CSNK1E,CTNNA1,CTNNB1,DLG1,DLG3,DLG4,DLG5,DVL1,DVL2,DVL3,FBXW11,FRMD1,FRMD6,FZD1,FZD10,FZD2,FZD3,FZD4,FZD6,FZD8,GDF6,GLI2,GSK3B,ID2,LATS1,LATS2,LEF1,LIMD1,LLGL1,LLGL2,MOB1A,MOB1B,MPP5,MYC,NF2,NKD2,PARD3,PARD6B,PPP1CA,PPP1CB,PPP1CC,PPP2CA,PPP2CB,PPP2R1A,PPP2R1B,PPP2R2A,PPP2R2D,PRKCI,PRKCZ,…
hsa04392	Hippo signaling pathway - multiple species - Homo sapiens (human)	23	29	8033	5010	0.0410936	0.0953144	CSNK1E,FAT4,FRMD1,FRMD6,LATS1,LATS2,LIMD1,MOB1A,MOB1B,NF2,PAK1,RASSF1,RASSF2,RASSF4,SAV1,STK3,TEAD1,TEAD2,TEAD3,TEAD4,WTIP,WWTR1,YAP1_x000D_
hsa04611	Platelet activation - Homo sapiens (human)	87	124	8033	5010	0.0418713	0.0964483	ACTB,ACTG1,ADCY2,ADCY3,ADCY5,ADCY6,ADCY7,ADCY9,AKT1,AKT2,AKT3,APBB1IP,ARHGAP35,ARHGEF1,ARHGEF12,COL1A1,COL1A2,COL3A1,F2,F2R,F2RL3,FYN,GNA13,GNAI1,GNAI2,GNAI3,GNAQ,GNAS,GP1BA,GP6,ITGA2B,ITGB1,ITGB3,ITPR2,ITPR3,LYN,MAPK1,MAPK11,MAPK12,MAPK13,MAPK14,MAPK3,MYL12A,MYL12B,MYLK,MYLK4,ORAI1,P2RX1,PIK3CA,PIK3CB,PIK3CD,PIK3R1,PIK3R2,PIK3R3,PIK3R5,PIK3R6,PLA2G4C,PLA2G4D,PLCB2,PLCB3,PPP1CA,PPP1CB,PPP1CC,PPP1…
hsa04922	Glucagon signaling pathway - Homo sapiens (human)	75	106	8033	5010	0.0434603	0.0994228	ACACA,ADCY2,AKT1,AKT2,AKT3,ATF2,ATF4,CALM1,CALM2,CALM3,CALML3,CALML5,CALML6,CAMK2A,CAMK2D,CAMK2G,CPT1A,CPT1B,CREB1,CREB3,CREB3L1,CREB3L2,CREB5,CREBBP,CRTC2,EP300,FOXO1,G6PC3,GNAQ,GNAS,GYS1,ITPR2,ITPR3,LDHA,LDHB,PCK1,PCK2,PDHA1,PDHB,PFKL,PFKM,PFKP,PGAM1,PGAM2,PGAM4,PHKA1,PHKB,PHKG2,PKM,PLCB2,PLCB3,PPARA,PPP3CA,PPP3CB,PPP3CC,PPP3R1,PPP4C,PPP4R3A,PPP4R3B,PRKAA1,PRKAA2,PRKAB1,PRKAB2,PRKACA,PRKACB,PRK…
hsa05162	Measles - Homo sapiens (human)	96	138	8033	5010	0.0458088	0.104083	ADAR,AKT1,AKT2,AKT3,APAF1,BAD,BAK1,BAX,BBC3,BCL2L1,BID,CASP3,CASP8,CASP9,CBLB,CCND1,CCND2,CCND3,CCNE1,CD209,CD46,CDK2,CDK4,CDK6,CDKN1B,CHUK,CLEC4M,CSNK2A1,CSNK2A2,CSNK2A3,CYCS,DDX58,EIF2AK1,EIF2AK2,EIF2AK3,EIF2AK4,EIF2S1,EIF3H,FADD,FOS,GSK3B,HSPA1A,HSPA1B,HSPA2,HSPA6,HSPA8,IFNAR1,IFNAR2,IKBKB,IKBKE,IKBKG,IL12A,IRAK1,IRAK4,IRF3,IRF7,IRF9,JAK1,JAK3,JUN,MAP3K7,MAPK10,MAPK8,MAPK9,MAVS,MSN,MX1,MYD88,N…
hsa04934	Cushing syndrome - Homo sapiens (human)	107	155	8033	5010	0.0485496	0.109565	ADCY2,ADCY3,ADCY5,ADCY6,ADCY7,ADCY9,AHR,AIP,APC,APC2,ARMC5,ARNT,ASH2L,ATF2,ATF4,ATF6B,AXIN1,AXIN2,BRAF,CACNA1H,CACNA1I,CAMK2A,CAMK2D,CAMK2G,CCND1,CCNE1,CDK2,CDK4,CDK6,CDKN1A,CDKN1B,CDKN2A,CDKN2B,CREB1,CREB3,CREB3L1,CREB3L2,CREB5,CTNNB1,CYP11B1,CYP21A2,DVL1,DVL2,DVL3,E2F2,E2F3,EGFR,FH,FZD1,FZD10,FZD2,FZD3,FZD4,FZD6,FZD8,GNA11,GNAI1,GNAI2,GNAI3,GNAQ,GNAS,GSK3B,ITPR2,ITPR3,KMT2A,KMT2D,LEF1,MAP2K1,MA…
hsa00410	beta-Alanine metabolism - Homo sapiens (human)	24	31	8033	5010	0.0573548	0.128567	ABAT,ACADS,ACOX1,ACOX3,ALDH1B1,ALDH2,ALDH3A1,ALDH3A2,ALDH3B1,ALDH6A1,ALDH7A1,ALDH9A1,AOC3,CARNS1,CNDP2,DPYD,ECHS1,EHHADH,GAD1,GAD2,HADHA,HIBCH,MLYCD,SMOX_x000D_
hsa04064	NF-kappa B signaling pathway - Homo sapiens (human)	73	104	8033	5010	0.0582006	0.128735	ATM,BCL10,BCL2L1,BIRC2,BIRC3,BLNK,CARD10,CARD11,CARD14,CCL19,CCL21,CD14,CD40,CFLAR,CHUK,CSNK2A1,CSNK2A2,CSNK2A3,CXCL12,CXCL2,CXCL8,CYLD,DDX58,EDA,EDA2R,ERC1,GADD45A,GADD45B,GADD45G,ICAM1,IKBKB,IKBKG,IL1R1,IRAK1,IRAK4,LAT,LTB,LTBR,LYN,MALT1,MAP3K14,MAP3K7,MYD88,NFKB1,NFKB2,NFKBIA,PARP1,PIAS4,PIDD1,PLCG1,PTGS2,RELA,RELB,RIPK1,TAB1,TAB2,TAB3,TICAM1,TIRAP,TLR4,TNF,TNFAIP3,TNFRSF13C,TNFRSF1A,TNFSF14,T…
hsa04660	T cell receptor signaling pathway - Homo sapiens (human)	73	104	8033	5010	0.0582006	0.128735	AKT1,AKT2,AKT3,BCL10,CARD11,CBLB,CD8B,CDC42,CDK4,CHUK,DLG1,FOS,FYN,GRB2,GSK3B,HRAS,IKBKB,IKBKG,JUN,KRAS,LAT,MALT1,MAP2K1,MAP2K2,MAP2K7,MAP3K14,MAP3K7,MAPK1,MAPK10,MAPK11,MAPK12,MAPK13,MAPK14,MAPK3,MAPK8,MAPK9,NCK1,NCK2,NFATC2,NFATC3,NFKB1,NFKBIA,NFKBIE,NRAS,PAK1,PAK2,PAK3,PAK4,PAK6,PDCD1,PDPK1,PIK3CA,PIK3CB,PIK3CD,PIK3R1,PIK3R2,PIK3R3,PLCG1,PPP3CA,PPP3CB,PPP3CC,PPP3R1,PTPN6,RAF1,RASGRP1,RELA,RHOA…
hsa04928	Parathyroid hormone synthesis, secretion and action - Homo sapiens (human)	74	106	8033	5010	0.0663654	0.145829	ADCY2,ADCY3,ADCY5,ADCY6,ADCY7,ADCY9,AKAP13,ARAF,ARHGEF1,ARHGEF11,ARRB1,ARRB2,ATF2,ATF4,ATF6B,BRAF,CASR,CDKN1A,CREB1,CREB3,CREB3L1,CREB3L2,CREB5,CYP27B1,EGFR,EGR1,FGF23,FGFR1,FOS,GATA3,GCM2,GNA11,GNA12,GNA13,GNAI1,GNAI2,GNAI3,GNAQ,GNAS,HBEGF,ITPR2,ITPR3,JUND,KL,LRP5,LRP6,MAP2K1,MAPK1,MAPK3,MEF2A,MEF2D,MMP14,MMP15,MMP16,MMP17,MMP24,MMP25,NACA,PDE4A,PLCB2,PLCB3,PLD1,PLD2,PRKACA,PRKACB,PRKCA,RAF1,RHO…
hsa00270	Cysteine and methionine metabolism - Homo sapiens (human)	36	49	8033	5010	0.0695879	0.151911	ADI1,AHCY,AHCYL1,AHCYL2,AMD1,APIP,BCAT1,BCAT2,BHMT2,CBS,DNMT1,DNMT3A,DNMT3B,ENOPH1,GCLC,GCLM,GOT1,GOT2,GSS,LDHA,LDHB,MAT2A,MAT2B,MDH1,MDH2,MPST,MRI1,MTAP,MTR,PHGDH,PSAT1,SDS,SDSL,SMS,SRM,TST_x000D_
hsa00532	Glycosaminoglycan biosynthesis - chondroitin sulfate / dermatan sulfate - Homo sapiens (human)	16	20	8033	5010	0.0770419	0.166013	B3GALT6,B3GAT3,B4GALT7,CHPF,CHPF2,CHST11,CHST12,CHST14,CHST15,CHST3,CHST7,CHSY1,CSGALNACT2,DSE,XYLT1,XYLT2_x000D_
hsa00670	One carbon pool by folate - Homo sapiens (human)	16	20	8033	5010	0.0770419	0.166013	AMT,ATIC,DHFR,FTCD,GART,MTFMT,MTHFD1,MTHFD1L,MTHFD2,MTHFR,MTHFS,MTR,SHMT1,SHMT2,ST20-MTHFS,TYMS_x000D_
hsa03450	Non-homologous end-joining - Homo sapiens (human)	11	13	8033	5010	0.0802793	0.17188	DCLRE1C,FEN1,LIG4,NHEJ1,POLL,POLM,PRKDC,RAD50,XRCC4,XRCC5,XRCC6_x000D_
hsa03430	Mismatch repair - Homo sapiens (human)	18	23	8033	5010	0.0835804	0.177808	MLH1,MLH3,MSH2,MSH3,MSH6,PCNA,PMS2,POLD1,POLD2,POLD3,POLD4,RFC1,RFC3,RFC4,RFC5,RPA1,RPA2,SSBP1_x000D_
hsa00564	Glycerophospholipid metabolism - Homo sapiens (human)	68	98	8033	5010	0.0890934	0.188337	ACHE,ADPRM,AGPAT1,AGPAT2,AGPAT3,AGPAT4,AGPAT5,CDIPT,CDS1,CDS2,CEPT1,CHAT,CHKB,CHPT1,CRLS1,DGKA,DGKD,DGKH,DGKZ,ETNK1,ETNK2,GNPAT,GPAM,GPAT3,GPAT4,GPCPD1,GPD1L,GPD2,LCAT,LCLAT1,LPCAT1,LPCAT3,LPCAT4,LPGAT1,LPIN1,LPIN2,LPIN3,LYPLA1,LYPLA2,MBOAT2,MBOAT7,PCYT1A,PCYT2,PEMT,PGS1,PHOSPHO1,PISD,PLA1A,PLA2G10,PLA2G12A,PLA2G15,PLA2G1B,PLA2G2D,PLA2G2E,PLA2G4C,PLA2G4D,PLA2G5,PLA2G6,PLD1,PLD2,PLD3,PLPP1,PLPP5,P…
hsa05145	Toxoplasmosis - Homo sapiens (human)	77	112	8033	5010	0.0947037	0.19887	AKT1,AKT2,AKT3,BAD,BCL2L1,BIRC2,BIRC3,BIRC7,CASP3,CASP8,CASP9,CD40,CHUK,CYCS,GNAI1,GNAI2,GNAI3,GNAO1,HLA-DMA,HLA-DMB,HLA-DPB1,HLA-DQA2,HSPA1A,HSPA1B,HSPA2,HSPA6,HSPA8,IFNGR1,IFNGR2,IKBKB,IKBKG,IL10RB,IL12A,IRAK1,IRAK4,ITGB1,JAK1,JAK2,LAMA1,LAMA4,LAMB1,LAMB2,LAMB3,LAMC1,LAMC2,LAMC3,MAP3K7,MAPK1,MAPK10,MAPK11,MAPK12,MAPK13,MAPK14,MAPK3,MAPK8,MAPK9,MYD88,NFKB1,NFKBIA,PDPK1,PIK3R5,PIK3R6,PPIF,RELA,SO…
hsa04145	Phagosome - Homo sapiens (human)	103	152	8033	5010	0.0955952	0.19887	ACTB,ACTG1,ATP6AP1,ATP6V0A1,ATP6V0A2,ATP6V0A4,ATP6V0B,ATP6V0C,ATP6V0D1,ATP6V0D2,ATP6V0E1,ATP6V0E2,ATP6V1A,ATP6V1B1,ATP6V1C1,ATP6V1D,ATP6V1E1,ATP6V1F,ATP6V1G1,ATP6V1G2,ATP6V1G3,ATP6V1H,CALR,CANX,CD14,CD209,CLEC4M,COLEC11,COMP,CORO1A,CTSL,CTSS,CYBA,DYNC1H1,DYNC1I2,DYNC1LI1,DYNC1LI2,EEA1,HGS,HLA-A,HLA-B,HLA-C,HLA-DMA,HLA-DMB,HLA-DPB1,HLA-DQA2,HLA-E,HLA-F,HLA-G,ITGA5,ITGAV,ITGB1,ITGB3,ITGB5,LAMP1,LAM…
hsa04728	Dopaminergic synapse - Homo sapiens (human)	90	132	8033	5010	0.0958627	0.19887	ADCY5,AKT1,AKT2,AKT3,ARNTL,ARRB1,ARRB2,ATF2,ATF4,ATF6B,CALM1,CALM2,CALM3,CALML3,CALML5,CALML6,CALY,CAMK2A,CAMK2D,CAMK2G,CLOCK,COMT,CREB1,CREB3,CREB3L1,CREB3L2,CREB5,DRD4,FOS,GNAI1,GNAI2,GNAI3,GNAO1,GNAQ,GNAS,GNB1,GNB2,GNB4,GNB5,GNG10,GNG11,GNG12,GNG13,GNG2,GNG5,GNG7,GNG8,GNGT2,GRIA3,GSK3A,GSK3B,ITPR2,ITPR3,KIF5A,KIF5B,LRTOMT,MAOA,MAPK10,MAPK11,MAPK12,MAPK13,MAPK14,MAPK8,MAPK9,PLCB2,PLCB3,PPP1CA,P…
hsa00760	Nicotinate and nicotinamide metabolism - Homo sapiens (human)	26	35	8033	5010	0.0974986	0.201016	AOX1,ASPDH,BST1,ENPP1,NADK,NADK2,NADSYN1,NAMPT,NAPRT,NMNAT1,NMNAT3,NMRK1,NMRK2,NNT,NT5C,NT5C2,NT5E,NT5M,NUDT12,QPRT,SIRT1,SIRT2,SIRT3,SIRT5,SIRT6,SIRT7_x000D_
hsa04933	AGE-RAGE signaling pathway in diabetic complications - Homo sapiens (human)	69	100	8033	5010	0.100291	0.205505	AGER,AKT1,AKT2,AKT3,BAX,CASP3,CCL2,CCND1,CDC42,CDK4,CDKN1B,COL1A1,COL1A2,COL3A1,COL4A2,COL4A4,COL4A5,CXCL8,DIAPH1,EGR1,FN1,FOXO1,HRAS,ICAM1,JAK2,JUN,KRAS,MAPK1,MAPK10,MAPK11,MAPK12,MAPK13,MAPK14,MAPK3,MAPK8,MAPK9,NFKB1,NRAS,PIK3CA,PIK3CB,PIK3CD,PIK3R1,PIK3R2,PIK3R3,PIM1,PLCB2,PLCB3,PLCD1,PLCD3,PLCD4,PLCG1,PRKCA,PRKCE,PRKCZ,RAC1,RELA,SMAD2,SMAD3,SMAD4,STAT1,STAT3,STAT5B,TGFB1,TGFBR1,TGFBR2,THBD,TN…
hsa04657	IL-17 signaling pathway - Homo sapiens (human)	65	94	8033	5010	0.103115	0.210003	ANAPC5,CASP3,CASP8,CCL17,CCL2,CEBPB,CHUK,CSF3,CXCL2,CXCL5,CXCL8,ELAVL1,FADD,FOS,FOSB,FOSL1,GSK3B,HSP90AA1,HSP90AB1,HSP90B1,IKBKB,IKBKE,IKBKG,IL17A,IL17C,IL17D,IL17F,IL17RA,IL17RC,IL17RE,IL25,JUN,JUND,MAP3K7,MAPK1,MAPK10,MAPK11,MAPK12,MAPK13,MAPK14,MAPK15,MAPK3,MAPK6,MAPK7,MAPK8,MAPK9,MMP9,MUC5B,NFKB1,NFKBIA,PTGS2,RELA,SRSF1,TAB2,TAB3,TBK1,TNF,TNFAIP3,TRADD,TRAF2,TRAF3,TRAF4,TRAF5,TRAF6,USP25_x000…
hsa04540	Gap junction - Homo sapiens (human)	61	88	8033	5010	0.105934	0.214437	ADCY2,ADCY3,ADCY5,ADCY6,ADCY7,ADCY9,ADRB1,CSNK1D,EGF,EGFR,GJA1,GJD2,GNA11,GNAI1,GNAI2,GNAI3,GNAQ,GNAS,GRB2,HRAS,ITPR2,ITPR3,KRAS,LPAR1,MAP2K1,MAP2K2,MAP2K5,MAP3K2,MAPK1,MAPK3,MAPK7,NRAS,PDGFA,PDGFB,PDGFC,PDGFD,PLCB2,PLCB3,PRKACA,PRKACB,PRKCA,PRKG1,RAF1,SOS1,SOS2,SRC,TJP1,TUBA1A,TUBA1B,TUBA1C,TUBA3C,TUBA3E,TUBA4A,TUBA8,TUBB,TUBB2A,TUBB3,TUBB4A,TUBB4B,TUBB6,TUBB8_x000D_
hsa05142	Chagas disease (American trypanosomiasis) - Homo sapiens (human)	70	102	8033	5010	0.112183	0.225717	AKT1,AKT2,AKT3,C1QA,C1QB,C1QC,CALR,CASP8,CCL2,CCL3,CFLAR,CHUK,CXCL8,FADD,FOS,GNA11,GNA15,GNAI1,GNAI2,GNAI3,GNAO1,GNAQ,GNAS,IFNGR1,IFNGR2,IKBKB,IKBKG,IL12A,IRAK1,IRAK4,JUN,MAP2K4,MAPK1,MAPK10,MAPK11,MAPK12,MAPK13,MAPK14,MAPK3,MAPK8,MAPK9,MYD88,NFKB1,NFKBIA,PIK3CA,PIK3CB,PIK3CD,PIK3R1,PIK3R2,PIK3R3,PLCB2,PLCB3,PPP2CA,PPP2CB,PPP2R1A,PPP2R1B,PPP2R2A,PPP2R2D,RELA,SMAD2,TGFB1,TGFBR1,TGFBR2,TICAM1,TLR2,…
hsa00650	Butanoate metabolism - Homo sapiens (human)	21	28	8033	5010	0.11595	0.231899	AACS,ABAT,ACADS,ACAT1,ACAT2,ACSM2A,ACSM2B,ALDH5A1,BDH1,BDH2,ECHS1,EHHADH,GAD1,GAD2,HADH,HADHA,HMGCL,HMGCS1,L2HGDH,OXCT1,OXCT2_x000D_
hsa00740	Riboflavin metabolism - Homo sapiens (human)	7	8	8033	5010	0.133268	0.264949	ACP1,ACP2,ACP5,BLVRB,ENPP1,FLAD1,RFK_x000D_
hsa00240	Pyrimidine metabolism - Homo sapiens (human)	40	57	8033	5010	0.138666	0.274049	CAD,CANT1,CDA,CMPK1,CTPS1,CTPS2,DCK,DCTD,DHODH,DPYD,DTYMK,DUT,ENPP1,ENTPD4,ENTPD5,ENTPD6,NME1,NME3,NME4,NME6,NME7,NT5C,NT5C2,NT5C3A,NT5C3B,NT5E,NT5M,NUDT2,RRM1,RRM2B,TK1,TK2,TYMP,TYMS,UCK1,UCK2,UCKL1,UMPS,UPP1,UPRT_x000D_
hsa00051	Fructose and mannose metabolism - Homo sapiens (human)	24	33	8033	5010	0.146188	0.285618	AKR1B1,ALDOA,ALDOC,ENOSF1,FPGT,GMDS,GMPPA,GMPPB,HK1,HK2,HKDC1,KHK,MPI,PFKFB2,PFKL,PFKM,PFKP,PMM1,PMM2,SORD,TIGAR,TKFC,TPI1,TSTA3_x000D_
hsa03030	DNA replication - Homo sapiens (human)	26	36	8033	5010	0.14623	0.285618	FEN1,MCM3,MCM4,MCM5,MCM7,PCNA,POLA2,POLD1,POLD2,POLD3,POLD4,POLE,POLE3,POLE4,PRIM2,RFC1,RFC3,RFC4,RFC5,RNASEH1,RNASEH2A,RNASEH2B,RNASEH2C,RPA1,RPA2,SSBP1_x000D_
hsa05164	Influenza A - Homo sapiens (human)	113	170	8033	5010	0.149954	0.291189	ACTB,ACTG1,ADAR,AKT1,AKT2,AKT3,APAF1,BAK1,BAX,BCL2L2-PABPN1,BID,CALCOCO2,CASP3,CASP8,CASP9,CCL2,CCND3,CDK4,CDK6,CHUK,CPSF4,CREBBP,CXCL8,CYCS,DDX58,DNAJB1,DNAJC3,EIF2AK2,EIF2S1,EP300,FADD,FDPS,HLA-DMA,HLA-DMB,HLA-DPB1,HLA-DQA2,HNRNPUL1,ICAM1,IFNAR1,IFNAR2,IFNGR1,IFNGR2,IKBKB,IKBKE,IKBKG,IL12A,IRAK4,IRF3,IRF7,IRF9,JAK1,JAK2,KPNA1,KPNA2,KPNA5,KPNA6,MAP2K1,MAP2K2,MAPK1,MAPK3,MAVS,MX1,MYD88,NFKB1,NFKB…
hsa00290	Valine, leucine and isoleucine biosynthesis - Homo sapiens (human)	4	4	8033	5010	0.151232	0.291974	BCAT1,BCAT2,SDS,SDSL_x000D_
hsa04725	Cholinergic synapse - Homo sapiens (human)	76	113	8033	5010	0.162966	0.31282	ACHE,ADCY2,ADCY3,ADCY5,ADCY6,ADCY7,ADCY9,AKT1,AKT2,AKT3,ATF4,CAMK2A,CAMK2D,CAMK2G,CHAT,CHRM3,CHRM4,CHRNA4,CHRNA7,CHRNB2,CHRNB4,CREB1,CREB3,CREB3L1,CREB3L2,CREB5,FOS,FYN,GNA11,GNAI1,GNAI2,GNAI3,GNAO1,GNAQ,GNB1,GNB2,GNB4,GNB5,GNG10,GNG11,GNG12,GNG13,GNG2,GNG5,GNG7,GNG8,GNGT2,HRAS,ITPR2,ITPR3,JAK2,KCNJ12,KCNJ18,KCNJ4,KCNQ1,KCNQ2,KCNQ3,KCNQ4,KRAS,MAP2K1,MAPK1,MAPK3,NRAS,PIK3CA,PIK3CB,PIK3CD,PIK3R1,PI…
hsa04151	PI3K-Akt signaling pathway - Homo sapiens (human)	230	354	8033	5010	0.164016	0.31288	AKT1,AKT2,AKT3,ATF2,ATF4,ATF6B,BAD,BCL2L1,BDNF,CASP9,CCND1,CCND2,CCND3,CCNE1,CD19,CDC37,CDK2,CDK4,CDK6,CDKN1A,CDKN1B,CHUK,COL1A1,COL1A2,COL2A1,COL4A2,COL4A4,COL4A5,COL9A2,COL9A3,COMP,CREB1,CREB3,CREB3L1,CREB3L2,CREB5,CRTC2,CSF1,CSF1R,CSF3,CSH2,DDIT4,EFNA1,EFNA4,EFNA5,EGF,EGFR,EIF4B,EIF4E,EIF4E1B,EIF4E2,EIF4EBP1,EPHA2,EPOR,ERBB2,ERBB4,F2R,FGF17,FGF19,FGF2,FGF20,FGF21,FGF22,FGF23,FGF3,FGF4,FGF6,FGF…
hsa00533	Glycosaminoglycan biosynthesis - keratan sulfate - Homo sapiens (human)	11	14	8033	5010	0.164871	0.31288	B3GNT2,B4GALT1,B4GALT2,B4GALT3,B4GALT4,CHST1,CHST2,CHST6,FUT8,ST3GAL2,ST3GAL3_x000D_
hsa04666	Fc gamma R-mediated phagocytosis - Homo sapiens (human)	63	93	8033	5010	0.16656	0.3143	AKT1,AKT2,AKT3,ARF6,ARPC1A,ARPC1B,ARPC2,ARPC3,ARPC4,ARPC5,ARPC5L,ASAP1,ASAP2,ASAP3,BIN1,CDC42,CFL1,CRK,CRKL,DNM2,GAB2,GSN,INPP5D,INPPL1,LAT,LIMK1,LIMK2,LYN,MAP2K1,MAPK1,MAPK3,MARCKS,MYO10,PAK1,PIK3CA,PIK3CB,PIK3CD,PIK3R1,PIK3R2,PIK3R3,PIP5K1A,PIP5K1C,PLA2G4C,PLA2G4D,PLA2G6,PLCG1,PLD1,PLD2,PLPP1,PRKCA,PRKCE,RAC1,RAC2,RAF1,RPS6KB1,RPS6KB2,SPHK2,VASP,VAV1,VAV2,WASF1,WASF2,WASF3_x000D_
hsa00071	Fatty acid degradation - Homo sapiens (human)	31	44	8033	5010	0.17029	0.319534	ACAA1,ACAA2,ACADM,ACADS,ACADSB,ACADVL,ACAT1,ACAT2,ACOX1,ACOX3,ACSL3,ACSL4,ACSL5,ACSL6,ADH5,ALDH1B1,ALDH2,ALDH3A2,ALDH7A1,ALDH9A1,CPT1A,CPT1B,CPT2,ECHS1,ECI1,ECI2,EHHADH,GCDH,HADH,HADHA,HADHB_x000D_
hsa00010	Glycolysis / Gluconeogenesis - Homo sapiens (human)	46	67	8033	5010	0.17383	0.324354	ACSS1,ACSS2,ADH5,ADPGK,ALDH1B1,ALDH2,ALDH3A1,ALDH3A2,ALDH3B1,ALDH7A1,ALDH9A1,ALDOA,ALDOC,BPGM,DLAT,DLD,ENO1,ENO2,ENO3,G6PC3,GALM,GAPDH,GAPDHS,GPI,HK1,HK2,HKDC1,LDHA,LDHB,MINPP1,PCK1,PCK2,PDHA1,PDHB,PFKL,PFKM,PFKP,PGAM1,PGAM2,PGAM4,PGK1,PGM1,PGM2,PKLR,PKM,TPI1_x000D_
hsa04721	Synaptic vesicle cycle - Homo sapiens (human)	53	78	8033	5010	0.183239	0.34001	AP2A1,AP2A2,AP2B1,AP2M1,AP2S1,ATP6V0A1,ATP6V0A2,ATP6V0A4,ATP6V0B,ATP6V0C,ATP6V0D1,ATP6V0D2,ATP6V0E1,ATP6V0E2,ATP6V1A,ATP6V1B1,ATP6V1C1,ATP6V1D,ATP6V1E1,ATP6V1F,ATP6V1G1,ATP6V1G2,ATP6V1G3,ATP6V1H,CLTA,CLTB,CLTC,CLTCL1,CPLX1,CPLX2,CPLX3,DNM1,DNM2,NAPA,NSF,RAB3A,SLC1A1,SLC1A6,SLC1A7,SLC6A1,SLC6A12,SLC6A3,SLC6A4,SLC6A9,SNAP25,STX1A,STX2,STX3,STXBP1,TCIRG1,UNC13B,UNC13C,VAMP2_x000D_
hsa04066	HIF-1 signaling pathway - Homo sapiens (human)	73	109	8033	5010	0.184599	0.340641	AKT1,AKT2,AKT3,ALDOA,ALDOC,ARNT,CAMK2A,CAMK2D,CAMK2G,CDKN1A,CDKN1B,CREBBP,CUL2,EGF,EGFR,EGLN1,EGLN2,EGLN3,EIF4E,EIF4E1B,EIF4E2,EIF4EBP1,ENO1,ENO2,ENO3,EP300,ERBB2,GAPDH,HIF1A,HK1,HK2,HKDC1,IFNGR1,IFNGR2,IGF1,IGF1R,LDHA,LDHB,LTBR,MAP2K1,MAP2K2,MAPK1,MAPK3,MKNK1,MKNK2,MTOR,NFKB1,PDHA1,PDHB,PFKL,PFKM,PFKP,PGK1,PIK3CA,PIK3CB,PIK3CD,PIK3R1,PIK3R2,PIK3R3,PLCG1,PRKCA,RBX1,RELA,RPS6,RPS6KB1,RPS6KB2,SLC2A…
hsa04621	NOD-like receptor signaling pathway - Homo sapiens (human)	119	181	8033	5010	0.192227	0.352769	ANTXR1,ANTXR2,ATG12,ATG16L1,ATG5,BCL2L1,BIRC2,BIRC3,BRCC3,CARD16,CARD8,CARD9,CASP4,CASP8,CASR,CCL2,CHUK,CTSB,CXCL2,CXCL8,CYBA,DEFA4,DHX33,DNM1L,FADD,GABARAP,GABARAPL1,GABARAPL2,GBP1,GBP2,GBP3,GSDMD,HSP90AA1,HSP90AB1,IFI16,IFNAR1,IFNAR2,IKBKB,IKBKE,IKBKG,IRAK4,IRF3,IRF7,IRF9,ITPR2,ITPR3,JAK1,JUN,MAP3K7,MAPK1,MAPK10,MAPK11,MAPK12,MAPK13,MAPK14,MAPK3,MAPK8,MAPK9,MAVS,MCU,MEFV,MFN1,MFN2,MYD88,NAMPT,N…
hsa00260	Glycine, serine and threonine metabolism - Homo sapiens (human)	28	40	8033	5010	0.203098	0.370682	AGXT,ALAS1,ALDH7A1,AMT,AOC3,BPGM,CBS,DLD,DMGDH,GAMT,GCAT,GCSH,GLDC,GLYCTK,GRHPR,MAOA,PGAM1,PGAM2,PGAM4,PHGDH,PSAT1,PSPH,SARDH,SDS,SDSL,SHMT1,SHMT2,SRR_x000D_
hsa00072	Synthesis and degradation of ketone bodies - Homo sapiens (human)	8	10	8033	5010	0.208356	0.373702	ACAT1,ACAT2,BDH1,BDH2,HMGCL,HMGCS1,OXCT1,OXCT2_x000D_
hsa00920	Sulfur metabolism - Homo sapiens (human)	8	10	8033	5010	0.208356	0.373702	BPNT1,ETHE1,IMPAD1,MPST,PAPSS1,PAPSS2,SUOX,TST_x000D_
hsa00480	Glutathione metabolism - Homo sapiens (human)	39	57	8033	5010	0.210347	0.373702	CHAC1,G6PD,GCLC,GCLM,GGCT,GGT1,GGT5,GGT6,GGT7,GPX1,GPX3,GPX4,GPX7,GPX8,GSR,GSS,GSTA4,GSTK1,GSTM2,GSTM3,GSTM4,GSTO1,GSTO2,GSTP1,GSTT2,IDH1,IDH2,LAP3,MGST2,MGST3,ODC1,OPLAH,PGD,PRDX6,RRM1,RRM2B,SMS,SRM,TXNDC12_x000D_
hsa05014	Amyotrophic lateral sclerosis (ALS) - Homo sapiens (human)	39	57	8033	5010	0.210347	0.373702	ALS2,APAF1,BAD,BAX,BCL2L1,BID,CASP3,CASP9,CAT,CCS,CYCS,DAXX,DERL1,GPX1,GPX3,GPX7,GPX8,GRIN2C,MAP3K5,MAPK11,MAPK12,MAPK13,MAPK14,NEFH,NEFL,PPP3CA,PPP3CB,PPP3CC,PPP3R1,PRPH,RAB5A,RAC1,SOD1,TNF,TNFRSF1A,TNFRSF1B,TOMM40,TOMM40L,TP53_x000D_
hsa05134	Legionellosis - Homo sapiens (human)	39	57	8033	5010	0.210347	0.373702	APAF1,ARF1,BCL2L13,CASP3,CASP7,CASP8,CASP9,CD14,CLK4,CXCL2,CXCL8,CYCS,EEF1A1,EEF1G,HBS1L,HSF1,HSPA1A,HSPA1B,HSPA2,HSPA6,HSPA8,HSPD1,IL12A,MYD88,NFKB1,NFKB2,NFKBIA,PYCARD,RAB1A,RAB1B,RELA,SAR1A,SAR1B,SEC22B,TLR2,TLR4,TLR5,TNF,VCP_x000D_
hsa00531	Glycosaminoglycan degradation - Homo sapiens (human)	14	19	8033	5010	0.21982	0.386689	ARSB,GALNS,GLB1,GNS,GUSB,HEXA,HEXB,HGSNAT,HYAL1,HYAL2,IDS,IDUA,NAGLU,SGSH_x000D_
hsa04664	Fc epsilon RI signaling pathway - Homo sapiens (human)	46	68	8033	5010	0.219973	0.386689	AKT1,AKT2,AKT3,ALOX5AP,FYN,GAB2,GRB2,HRAS,INPP5D,KRAS,LAT,LYN,MAP2K1,MAP2K2,MAP2K4,MAP2K7,MAPK1,MAPK10,MAPK11,MAPK12,MAPK13,MAPK14,MAPK3,MAPK8,MAPK9,NRAS,PDPK1,PIK3CA,PIK3CB,PIK3CD,PIK3R1,PIK3R2,PIK3R3,PLA2G4C,PLA2G4D,PLCG1,PRKCA,RAC1,RAC2,RAC3,RAF1,SOS1,SOS2,TNF,VAV1,VAV2_x000D_
hsa04072	Phospholipase D signaling pathway - Homo sapiens (human)	97	148	8033	5010	0.237288	0.414943	ADCY2,ADCY3,ADCY5,ADCY6,ADCY7,ADCY9,AGPAT1,AGPAT2,AGPAT3,AGPAT4,AGPAT5,AKT1,AKT2,AKT3,ARF1,ARF6,AVP,AVPR1A,AVPR2,CXCL8,CYTH1,CYTH2,CYTH3,DGKA,DGKD,DGKH,DGKZ,DNM1,DNM2,EGF,EGFR,F2,F2R,FYN,GAB1,GAB2,GNA12,GNA13,GNAS,GRB2,GRM4,GRM7,HRAS,KITLG,KRAS,LPAR1,LPAR2,LPAR6,MAP2K1,MAP2K2,MAPK1,MAPK3,MRAS,MTOR,NRAS,PDGFA,PDGFB,PDGFC,PDGFD,PIK3CA,PIK3CB,PIK3CD,PIK3R1,PIK3R2,PIK3R3,PIK3R5,PIK3R6,PIP5K1A,PIP5K1C…
hsa04622	RIG-I-like receptor signaling pathway - Homo sapiens (human)	47	70	8033	5010	0.24233	0.417712	ATG12,ATG5,AZI2,CASP10,CASP8,CHUK,CXCL8,CYLD,DDX3X,DDX58,DHX58,FADD,IFNE,IKBKB,IKBKE,IKBKG,IL12A,IRF3,IRF7,ISG15,MAP3K7,MAPK10,MAPK11,MAPK12,MAPK13,MAPK14,MAPK8,MAPK9,MAVS,NFKB1,NFKBIA,NLRX1,OTUD5,PIN1,RELA,RIPK1,SIKE1,TANK,TBK1,TBKBP1,TKFC,TNF,TRADD,TRAF2,TRAF3,TRAF6,TRIM25_x000D_
hsa00780	Biotin metabolism - Homo sapiens (human)	3	3	8033	5010	0.242539	0.417712	BTD,HLCS,OXSM_x000D_
hsa00250	Alanine, aspartate and glutamate metabolism - Homo sapiens (human)	25	36	8033	5010	0.242623	0.417712	ABAT,ADSL,AGXT,ALDH4A1,ALDH5A1,ASL,ASNS,ASS1,CAD,CPS1,GAD1,GAD2,GFPT1,GFPT2,GLS,GLUD1,GLUD2,GLUL,GOT1,GOT2,GPT2,NAT8L,NIT2,PPAT,RIMKLB_x000D_
hsa04720	Long-term potentiation - Homo sapiens (human)	45	67	8033	5010	0.247863	0.424545	ARAF,ATF4,BRAF,CALM1,CALM2,CALM3,CALML3,CALML5,CALML6,CAMK2A,CAMK2D,CAMK2G,CREBBP,EP300,GNAQ,GRIN2C,HRAS,ITPR2,ITPR3,KRAS,MAP2K1,MAP2K2,MAPK1,MAPK3,NRAS,PLCB2,PLCB3,PPP1CA,PPP1CB,PPP1CC,PPP1R1A,PPP3CA,PPP3CB,PPP3CC,PPP3R1,PRKACA,PRKACB,PRKCA,RAF1,RAP1A,RAP1B,RPS6KA1,RPS6KA2,RPS6KA3,RPS6KA6_x000D_
hsa04979	Cholesterol metabolism - Homo sapiens (human)	34	50	8033	5010	0.251099	0.427893	ABCA1,ANGPTL4,ANGPTL8,APOA1,APOA4,APOC2,APOC3,APOE,CYP27A1,LCAT,LDLRAP1,LIPA,LIPC,LPL,LRP1,LRPAP1,MYLIP,NCEH1,NPC1,NPC2,OSBPL5,PCSK9,PLTP,SCARB1,SOAT1,SORT1,STAR,STARD3,TSPO,VAPA,VAPB,VDAC1,VDAC2,VDAC3_x000D_
hsa01040	Biosynthesis of unsaturated fatty acids - Homo sapiens (human)	19	27	8033	5010	0.257825	0.437125	ACAA1,ACOT1,ACOT2,ACOX1,ACOX3,ELOVL1,ELOVL5,ELOVL6,ELOVL7,FADS1,HACD1,HACD2,HACD3,HACD4,HSD17B12,HSD17B4,SCD5,SCP2,TECR_x000D_
hsa00603	Glycosphingolipid biosynthesis - globo and isoglobo series - Homo sapiens (human)	11	15	8033	5010	0.276373	0.466204	A4GALT,B3GALNT1,B3GALT5,FUT1,FUT2,GBGT1,GLA,HEXA,HEXB,NAGA,ST3GAL2_x000D_
hsa04964	Proximal tubule bicarbonate reclamation - Homo sapiens (human)	16	23	8033	5010	0.31463	0.528072	AQP1,ATP1A1,ATP1A2,ATP1A4,ATP1B1,ATP1B3,CA2,GLS,GLUD1,GLUD2,MDH1,PCK1,PCK2,SLC25A10,SLC38A3,SLC4A4_x000D_
hsa00052	Galactose metabolism - Homo sapiens (human)	21	31	8033	5010	0.337444	0.563531	AKR1B1,B4GALT1,B4GALT2,G6PC3,GAA,GALE,GALK1,GALM,GALT,GANC,GLA,GLB1,HK1,HK2,HKDC1,PFKL,PFKM,PFKP,PGM1,PGM2,UGP2_x000D_
hsa00130	Ubiquinone and other terpenoid-quinone biosynthesis - Homo sapiens (human)	8	11	8033	5010	0.354796	0.586642	COQ2,COQ5,COQ6,COQ7,GGCX,NQO1,VKORC1,VKORC1L1_x000D_
hsa00430	Taurine and hypotaurine metabolism - Homo sapiens (human)	8	11	8033	5010	0.354796	0.586642	ADO,CSAD,GAD1,GAD2,GGT1,GGT5,GGT6,GGT7_x000D_
hsa04971	Gastric acid secretion - Homo sapiens (human)	49	76	8033	5010	0.400327	0.655162	ACTB,ACTG1,ADCY2,ADCY3,ADCY5,ADCY6,ADCY7,ADCY9,ATP1A1,ATP1A2,ATP1A4,ATP1B1,ATP1B3,ATP4A,ATP4B,CA2,CALM1,CALM2,CALM3,CALML3,CALML5,CALML6,CAMK2A,CAMK2D,CAMK2G,CCKBR,CFTR,CHRM3,EZR,GAST,GNAI1,GNAI2,GNAI3,GNAQ,GNAS,ITPR2,ITPR3,KCNJ15,KCNJ16,KCNQ1,MYLK,MYLK4,PLCB2,PLCB3,PRKACA,PRKACB,PRKCA,SLC4A2,SLC9A1_x000D_
hsa05133	Pertussis - Homo sapiens (human)	49	76	8033	5010	0.400327	0.655162	C1QA,C1QB,C1QC,C2,C4A,C4B,CALM1,CALM2,CALM3,CALML3,CALML5,CALML6,CASP3,CASP7,CD14,CFL1,CXCL5,CXCL8,FOS,GNAI1,GNAI2,GNAI3,IL12A,IRAK1,IRAK4,IRF3,ITGA5,ITGB1,JUN,MAPK1,MAPK10,MAPK11,MAPK12,MAPK13,MAPK14,MAPK3,MAPK8,MAPK9,MYD88,NFKB1,PYCARD,RELA,RHOA,SFTPA2,TICAM1,TIRAP,TLR4,TNF,TRAF6_x000D_
hsa04915	Estrogen signaling pathway - Homo sapiens (human)	88	138	8033	5010	0.402406	0.655162	ADCY2,ADCY3,ADCY5,ADCY6,ADCY7,ADCY9,AKT1,AKT2,AKT3,ATF2,ATF4,ATF6B,CALM1,CALM2,CALM3,CALML3,CALML5,CALML6,CREB1,CREB3,CREB3L1,CREB3L2,CREB5,CTSD,EBAG9,EGFR,ESR1,FKBP4,FKBP5,FOS,GABBR1,GNAI1,GNAI2,GNAI3,GNAO1,GNAQ,GNAS,GRB2,HBEGF,HRAS,HSP90AA1,HSP90AB1,HSP90B1,HSPA1A,HSPA1B,HSPA2,HSPA6,HSPA8,ITPR2,ITPR3,JUN,KRAS,KRT16,KRT17,KRT19,KRT20,KRT35,KRT37,MAP2K1,MAP2K2,MAPK1,MAPK3,MMP9,NCOA1,NCOA2,NCOA3,N…
hsa04062	Chemokine signaling pathway - Homo sapiens (human)	120	189	8033	5010	0.404709	0.655162	ADCY2,ADCY3,ADCY5,ADCY6,ADCY7,ADCY9,AKT1,AKT2,AKT3,ARRB1,ARRB2,BAD,BCAR1,BRAF,CCL16,CCL17,CCL19,CCL2,CCL21,CCL25,CCL27,CCL28,CCL3,CCR10,CDC42,CHUK,CRK,CRKL,CX3CL1,CXCL12,CXCL14,CXCL16,CXCL2,CXCL5,CXCL8,CXCR3,CXCR5,ELMO1,FGR,FOXO3,GNAI1,GNAI2,GNAI3,GNB1,GNB2,GNB4,GNB5,GNG10,GNG11,GNG12,GNG13,GNG2,GNG5,GNG7,GNG8,GNGT2,GRB2,GRK1,GRK5,GRK6,GSK3A,GSK3B,HRAS,IKBKB,IKBKG,JAK2,JAK3,KRAS,LYN,MAP2K1,MAPK1,…
hsa04921	Oxytocin signaling pathway - Homo sapiens (human)	98	154	8033	5010	0.406043	0.655162	ACTB,ACTG1,ADCY2,ADCY3,ADCY5,ADCY6,ADCY7,ADCY9,CACNA2D1,CACNB1,CACNB3,CACNG6,CACNG7,CACNG8,CALM1,CALM2,CALM3,CALML3,CALML5,CALML6,CAMK1,CAMK1D,CAMK2A,CAMK2D,CAMK2G,CAMKK2,CCND1,CDKN1A,EEF2,EEF2K,EGFR,ELK1,FOS,GNAI1,GNAI2,GNAI3,GNAO1,GNAQ,GNAS,HRAS,ITPR2,ITPR3,JUN,KCNJ12,KCNJ18,KCNJ4,KRAS,MAP2K1,MAP2K2,MAP2K5,MAPK1,MAPK3,MAPK7,MYL6,MYL6B,MYLK,MYLK4,NFATC2,NFATC3,NFATC4,NPR2,NRAS,OXT,OXTR,PIK3R5,PI…
hsa03460	Fanconi anemia pathway - Homo sapiens (human)	35	54	8033	5010	0.412863	0.662962	ATRIP,BLM,EME1,EME2,ERCC1,ERCC4,FAAP100,FAAP24,FAN1,FANCC,FANCF,FANCG,FANCL,MLH1,MUS81,PALB2,PMS2,POLH,POLI,POLK,RAD51C,REV1,REV3L,RMI1,RMI2,RPA1,RPA2,SLX1A,SLX4,TELO2,TOP3A,TOP3B,UBE2T,USP1,WDR48_x000D_
hsa00534	Glycosaminoglycan biosynthesis - heparan sulfate / heparin - Homo sapiens (human)	16	24	8033	5010	0.4181	0.668159	B3GALT6,B3GAT3,B4GALT7,EXT1,EXT2,EXTL2,EXTL3,GLCE,HS2ST1,HS3ST3A1,HS3ST3B1,HS6ST1,HS6ST2,NDST3,XYLT1,XYLT2_x000D_
hsa04723	Retrograde endocannabinoid signaling - Homo sapiens (human)	94	148	8033	5010	0.421473	0.670343	ABHD6,ADCY2,ADCY3,ADCY5,ADCY6,ADCY7,ADCY9,CNR1,DAGLA,DAGLB,FAAH,GABRP,GNAI1,GNAI2,GNAI3,GNAO1,GNAQ,GNB1,GNB2,GNB4,GNB5,GNG10,GNG11,GNG12,GNG13,GNG2,GNG5,GNG7,GNG8,GNGT2,GRIA3,ITPR2,ITPR3,MAPK1,MAPK10,MAPK11,MAPK12,MAPK13,MAPK14,MAPK3,MAPK8,MAPK9,MGLL,NAPEPLD,ND1,ND2,ND3,ND4L,ND5,ND6,NDUFA1,NDUFA10,NDUFA11,NDUFA12,NDUFA13,NDUFA2,NDUFA3,NDUFA4,NDUFA5,NDUFA6,NDUFA7,NDUFA8,NDUFA9,NDUFAB1,NDUFB1,NDUFB…
hsa05152	Tuberculosis - Homo sapiens (human)	114	180	8033	5010	0.425969	0.673273	AKT1,AKT2,AKT3,APAF1,ARHGEF12,ATP6AP1,ATP6V0A1,ATP6V0A2,ATP6V0A4,ATP6V0B,ATP6V0C,ATP6V0D1,ATP6V0D2,ATP6V1H,BAD,BAX,BCL10,BID,CALM1,CALM2,CALM3,CALML3,CALML5,CALML6,CAMK2A,CAMK2D,CAMK2G,CARD9,CASP10,CASP3,CASP8,CASP9,CD14,CD209,CEBPB,CEBPG,CLEC4E,CLEC4M,CORO1A,CREB1,CREBBP,CTSD,CTSS,CYCS,CYP27B1,EEA1,EP300,FADD,HLA-DMA,HLA-DMB,HLA-DPB1,HLA-DQA2,HSPA9,HSPD1,IFNGR1,IFNGR2,IL10RB,IL12A,IRAK1,IRAK4,IT…
hsa00512	Mucin type O-glycan biosynthesis - Homo sapiens (human)	21	32	8033	5010	0.427347	0.673273	B3GNT6,B4GALT5,C1GALT1,C1GALT1C1,GALNT1,GALNT10,GALNT11,GALNT12,GALNT14,GALNT15,GALNT16,GALNT18,GALNT2,GALNT3,GALNT5,GALNT6,GALNT7,GCNT3,GCNT4,ST3GAL2,ST6GALNAC1_x000D_
hsa04620	Toll-like receptor signaling pathway - Homo sapiens (human)	66	104	8033	5010	0.451569	0.707778	AKT1,AKT2,AKT3,CASP8,CCL3,CD14,CD40,CHUK,CTSK,CXCL8,FADD,FOS,IFNAR1,IFNAR2,IKBKB,IKBKE,IKBKG,IL12A,IRAK1,IRAK4,IRF3,IRF5,IRF7,JUN,MAP2K1,MAP2K2,MAP2K4,MAP2K7,MAP3K7,MAPK1,MAPK10,MAPK11,MAPK12,MAPK13,MAPK14,MAPK3,MAPK8,MAPK9,MYD88,NFKB1,NFKBIA,PIK3CA,PIK3CB,PIK3CD,PIK3R1,PIK3R2,PIK3R3,RAC1,RELA,RIPK1,SPP1,STAT1,TAB1,TAB2,TBK1,TICAM1,TIRAP,TLR2,TLR3,TLR4,TLR5,TLR6,TNF,TOLLIP,TRAF3,TRAF6_x000D_
hsa00061	Fatty acid biosynthesis - Homo sapiens (human)	12	18	8033	5010	0.455216	0.707778	ACACA,ACSF3,ACSL3,ACSL4,ACSL5,ACSL6,CBR4,FASN,HSD17B8,MCAT,MECR,OXSM_x000D_
hsa00561	Glycerolipid metabolism - Homo sapiens (human)	39	61	8033	5010	0.4562	0.707778	AGK,AGPAT1,AGPAT2,AGPAT3,AGPAT4,AGPAT5,AKR1A1,AKR1B1,ALDH1B1,ALDH2,ALDH3A2,ALDH7A1,ALDH9A1,CEL,DGAT1,DGAT2,DGKA,DGKD,DGKH,DGKZ,GLA,GLYCTK,GPAM,GPAT3,GPAT4,LCLAT1,LIPC,LPIN1,LPIN2,LPIN3,LPL,MBOAT2,MGLL,PLPP1,PLPP5,PNLIPRP2,PNPLA2,PNPLA3,TKFC_x000D_
hsa05031	Amphetamine addiction - Homo sapiens (human)	44	69	8033	5010	0.457725	0.707778	ADCY5,ARC,ATF2,ATF4,ATF6B,CALM1,CALM2,CALM3,CALML3,CALML5,CALML6,CAMK2A,CAMK2D,CAMK2G,CREB1,CREB3,CREB3L1,CREB3L2,CREB5,FOS,FOSB,GNAS,GRIA3,GRIN2C,HDAC1,HDAC2,JUN,MAOA,PDYN,PPP1CA,PPP1CB,PPP1CC,PPP1R1B,PPP3CA,PPP3CB,PPP3CC,PPP3R1,PRKACA,PRKACB,PRKCA,SIRT1,SLC6A3,STX1A,TH_x000D_
hsa04261	Adrenergic signaling in cardiomyocytes - Homo sapiens (human)	94	149	8033	5010	0.463803	0.713871	ACTC1,ADCY2,ADCY3,ADCY5,ADCY6,ADCY7,ADCY9,ADRA1D,ADRB1,AKT1,AKT2,AKT3,ATF2,ATF4,ATF6B,ATP1A1,ATP1A2,ATP1A4,ATP1B1,ATP1B3,ATP2A2,ATP2A3,ATP2B1,ATP2B2,ATP2B3,ATP2B4,CACNA2D1,CACNB1,CACNB3,CACNG6,CACNG7,CACNG8,CALM1,CALM2,CALM3,CALML3,CALML5,CALML6,CAMK2A,CAMK2D,CAMK2G,CREB1,CREB3,CREB3L1,CREB3L2,CREB5,CREM,GNAI1,GNAI2,GNAI3,GNAQ,GNAS,KCNQ1,MAPK1,MAPK11,MAPK12,MAPK13,MAPK14,MAPK3,MYL3,MYL4,PIK3R5,PI…
hsa00604	Glycosphingolipid biosynthesis - ganglio series - Homo sapiens (human)	10	15	8033	5010	0.478347	0.731177	B4GALNT1,GLB1,HEXA,HEXB,SLC33A1,ST3GAL2,ST3GAL5,ST6GALNAC4,ST6GALNAC5,ST6GALNAC6_x000D_
hsa00515	Mannose type O-glycan biosynthesis - Homo sapiens (human)	15	23	8033	5010	0.480554	0.731177	B3GALNT2,B4GALT1,B4GALT2,B4GALT3,B4GAT1,CHST10,FKRP,FKTN,MGAT5B,POMGNT1,POMGNT2,POMK,POMT1,POMT2,ST3GAL3_x000D_
hsa01523	Antifolate resistance - Homo sapiens (human)	20	31	8033	5010	0.481613	0.731177	ABCC1,ABCC4,ABCC5,ATIC,CHUK,DHFR,FOLR3,FPGS,GART,IKBKB,IKBKG,MTHFR,NFKB1,RELA,SHMT1,SHMT2,SLC19A1,SLC46A1,TNF,TYMS_x000D_
hsa04670	Leukocyte transendothelial migration - Homo sapiens (human)	71	113	8033	5010	0.501232	0.757518	ACTB,ACTG1,ACTN1,ACTN4,ARHGAP35,ARHGAP5,BCAR1,CD99,CD99L2,CDC42,CDH5,CLDN1,CLDN15,CLDN19,CLDN23,CLDN3,CLDN4,CLDN5,CLDN9,CTNNA1,CTNNB1,CTNND1,CXCL12,CYBA,ESAM,EZR,F11R,GNAI1,GNAI2,GNAI3,ICAM1,ITGA4,ITGB1,JAM3,MAPK11,MAPK12,MAPK13,MAPK14,MMP9,MSN,MYL12A,MYL12B,MYL5,MYL7,MYLPF,NCF2,PIK3CA,PIK3CB,PIK3CD,PIK3R1,PIK3R2,PIK3R3,PLCG1,PRKCA,PTK2,PTK2B,PTPN11,PXN,RAC1,RAC2,RAP1A,RAP1B,RASSF5,RHOA,ROCK1,ROC…
hsa05030	Cocaine addiction - Homo sapiens (human)	31	49	8033	5010	0.511938	0.770212	ADCY5,ATF2,ATF4,ATF6B,BDNF,CDK5,CDK5R1,CREB1,CREB3,CREB3L1,CREB3L2,CREB5,DLG4,FOSB,GNAI1,GNAI2,GNAI3,GNAS,GPSM1,GRIN2C,JUN,MAOA,NFKB1,PDYN,PPP1R1B,PRKACA,PRKACB,RELA,RGS9,SLC6A3,TH_x000D_
hsa05202	Transcriptional misregulation in cancer - Homo sapiens (human)	120	192	8033	5010	0.517152	0.774569	ARNT2,ASPSCR1,ATF1,ATM,BAIAP3,BAK1,BAX,BCL11B,BCL2L1,BCL6,BIRC2,BIRC3,BMP2K,CCND2,CCNT1,CCNT2,CD14,CD40,CDK14,CDK9,CDKN1A,CDKN1B,CEBPA,CEBPB,COMMD3-BMI1,CSF1R,CXCL8,DDB2,DDIT3,DDX5,DEFA4,DOT1L,ELK4,ERG,ETV1,ETV5,ETV6,EWSR1,FEV,FOXO1,FUS,FUT8,GADD45A,GADD45B,GADD45G,GRIA3,GZMB,HDAC1,HDAC2,HMGA2,ID2,IGF1,IGF1R,IGFBP3,ITGB7,JMJD1C,JUP,KDM6A,KLF3,KMT2A,LDB1,LMO2,LYL1,MAF,MAX,MDM2,MEN1,MET,MITF,MLF1,M…
hsa04930	Type II diabetes mellitus - Homo sapiens (human)	29	46	8033	5010	0.52796	0.787227	HK1,HK2,HKDC1,IKBKB,IRS2,KCNJ11,MAFA,MAPK1,MAPK10,MAPK3,MAPK8,MAPK9,MTOR,PDX1,PIK3CA,PIK3CB,PIK3CD,PIK3R1,PIK3R2,PIK3R3,PKLR,PKM,PRKCE,PRKCZ,SLC2A4,SOCS1,SOCS3,SOCS4,TNF_x000D_
hsa04929	GnRH secretion - Homo sapiens (human)	40	64	8033	5010	0.546931	0.811889	AKT1,AKT2,AKT3,ARRB1,ARRB2,CACNA1H,CACNA1I,CGA,GABBR1,GNA11,GNAQ,GNRH1,GNRH2,HCN3,HRAS,ITPR2,ITPR3,KCNJ11,KCNN1,KCNN3,KCNN4,KRAS,LHB,MAP2K1,MAP2K2,MAPK1,MAPK3,NRAS,PIK3CA,PIK3CB,PIK3CD,PIK3R1,PIK3R2,PIK3R3,PLCB2,PLCB3,PRKCA,RAF1,SPP1,TRPC1_x000D_
hsa04260	Cardiac muscle contraction - Homo sapiens (human)	54	87	8033	5010	0.570516	0.843152	ACTC1,ASPH,ATP1A1,ATP1A2,ATP1A4,ATP1B1,ATP1B3,ATP2A2,ATP2A3,CACNA2D1,CACNB1,CACNB3,CACNG6,CACNG7,CACNG8,COX1,COX2,COX4I1,COX4I2,COX5A,COX5B,COX6A1,COX6A2,COX6B1,COX6C,COX7A1,COX7A2,COX7A2L,COX7B,COX7C,COX8A,CYC1,CYTB,HRC,MYL3,MYL4,SLC9A1,SLC9A6,SLC9A7,TNNC1,TNNI3,TNNT2,TPM1,TPM2,TPM3,TPM4,UQCR10,UQCR11,UQCRB,UQCRC1,UQCRC2,UQCRFS1,UQCRH,UQCRQ_x000D_
hsa00770	Pantothenate and CoA biosynthesis - Homo sapiens (human)	12	19	8033	5010	0.573168	0.84334	AASDHPPT,BCAT1,BCAT2,COASY,DPYD,ENPP1,PANK1,PANK2,PANK3,PANK4,PPCDC,PPCS_x000D_
hsa00380	Tryptophan metabolism - Homo sapiens (human)	26	42	8033	5010	0.592444	0.861627	AADAT,ACAT1,ACAT2,ACMSD,AFMID,ALDH1B1,ALDH2,ALDH3A2,ALDH7A1,ALDH9A1,AOX1,ASMT,CAT,CYP1B1,DHTKD1,DLD,DLST,ECHS1,EHHADH,GCDH,HADH,HADHA,IDO2,INMT,KMO,MAOA_x000D_
hsa00440	Phosphonate and phosphinate metabolism - Homo sapiens (human)	4	6	8033	5010	0.593336	0.861627	CEPT1,CHPT1,PCYT1A,PCYT2_x000D_
hsa00750	Vitamin B6 metabolism - Homo sapiens (human)	4	6	8033	5010	0.593336	0.861627	AOX1,PDXK,PNPO,PSAT1_x000D_
hsa04659	Th17 cell differentiation - Homo sapiens (human)	66	107	8033	5010	0.600717	0.868569	AHR,CHUK,FOS,FOXP3,GATA3,HIF1A,HLA-DMA,HLA-DMB,HLA-DPB1,HLA-DQA2,HSP90AA1,HSP90AB1,IFNGR1,IFNGR2,IKBKB,IKBKG,IL17A,IL17D,IL17F,IL1R1,IL1RAP,IL6ST,IRF4,JAK1,JAK2,JAK3,JUN,LAT,MAPK1,MAPK10,MAPK11,MAPK12,MAPK13,MAPK14,MAPK3,MAPK8,MAPK9,MTOR,NFATC2,NFATC3,NFKB1,NFKBIA,NFKBIE,PLCG1,PPP3CA,PPP3CB,PPP3CC,PPP3R1,RARA,RELA,RORC,RUNX1,RXRA,RXRB,SMAD2,SMAD3,SMAD4,STAT1,STAT3,STAT5B,STAT6,TBX21,TGFB1,TGFBR1,…
hsa00220	Arginine biosynthesis - Homo sapiens (human)	13	21	8033	5010	0.612481	0.881762	ABHD14A-ACY1,ACY1,ASL,ASS1,CPS1,GLS,GLUD1,GLUD2,GLUL,GOT1,GOT2,GPT2,NAGS_x000D_
hsa00790	Folate biosynthesis - Homo sapiens (human)	16	26	8033	5010	0.619705	0.888333	AKR1B1,AKR1C3,ALPP,CBR1,DHFR,FPGS,GPHN,MOCOS,MOCS1,MOCS2,PCBD1,PCBD2,PTS,QDPR,SPR,TH_x000D_
hsa04925	Aldosterone synthesis and secretion - Homo sapiens (human)	60	98	8033	5010	0.635771	0.907469	ADCY2,ADCY3,ADCY5,ADCY6,ADCY7,ADCY9,ATF1,ATF2,ATF4,ATF6B,ATP1A1,ATP1A2,ATP1A4,ATP1B1,ATP1B3,ATP2B1,ATP2B2,ATP2B3,ATP2B4,CACNA1H,CACNA1I,CALM1,CALM2,CALM3,CALML3,CALML5,CALML6,CAMK1,CAMK1D,CAMK2A,CAMK2D,CAMK2G,CREB1,CREB3,CREB3L1,CREB3L2,CREB5,CYP11B2,CYP21A2,DAGLA,DAGLB,GNA11,GNAQ,GNAS,ITPR2,ITPR3,LIPE,NR4A1,ORAI1,PLCB2,PLCB3,POMC,PRKACA,PRKACB,PRKCA,PRKCE,PRKD2,PRKD3,SCARB1,STAR_x000D_
hsa03440	Homologous recombination - Homo sapiens (human)	25	41	8033	5010	0.639509	0.908919	ATM,BABAM1,BLM,BRCC3,EME1,MUS81,NBN,PALB2,POLD1,POLD2,POLD3,POLD4,RAD50,RAD51C,RAD51D,RAD52,RAD54B,RBBP8,RPA1,RPA2,SSBP1,TOP3A,TOP3B,TOPBP1,UIMC1_x000D_
hsa04744	Phototransduction - Homo sapiens (human)	17	28	8033	5010	0.651446	0.921961	CALM1,CALM2,CALM3,CALML3,CALML5,CALML6,CNGB1,GNAT1,GNAT2,GNB1,GRK1,GUCY2D,PDE6B,PDE6G,RGS9,SAG,SLC24A1_x000D_
hsa04961	Endocrine and other factor-regulated calcium reabsorption - Homo sapiens (human)	32	53	8033	5010	0.674055	0.949934	ADCY6,ADCY9,AP2A1,AP2A2,AP2B1,AP2M1,AP2S1,ATP1A1,ATP1A2,ATP1A4,ATP1B1,ATP1B3,ATP2B1,ATP2B2,ATP2B3,ATP2B4,CLTA,CLTB,CLTC,CLTCL1,DNM1,DNM2,ESR1,GNAQ,GNAS,KL,PLCB2,PLCB3,PRKACA,PRKACB,PRKCA,RAB11A_x000D_
hsa03008	Ribosome biogenesis in eukaryotes - Homo sapiens (human)	68	112	8033	5010	0.680069	0.954383	BMS1,CSNK2A1,CSNK2A2,CSNK2A3,DKC1,DROSHA,EIF6,EMG1,FBL,FBLL1,FCF1,GAR1,GNL2,GNL3,GNL3L,GTPBP4,HEATR1,IMP3,IMP4,LSG1,MDN1,MPHOSPH10,NAT10,NHP2,NMD3,NOB1,NOL6,NOP10,NOP56,NOP58,NVL,NXF1,NXT1,NXT2,POP1,POP4,POP7,PWP2,RAN,RBM28,RCL1,REXO1,REXO2,RIOK1,RIOK2,RPP25,RPP25L,RPP30,RPP38,RPP40,RRP7A,SBDS,SNU13,SPATA5,TBL3,TCOF1,UTP14A,UTP15,UTP18,UTP4,UTP6,WDR3,WDR36,WDR43,WDR75,XPO1,XRN1,XRN2_x000D_
hsa04730	Long-term depression - Homo sapiens (human)	36	60	8033	5010	0.698908	0.972647	ARAF,BRAF,GNA11,GNA12,GNA13,GNAI1,GNAI2,GNAI3,GNAO1,GNAQ,GNAS,GRIA3,HRAS,IGF1,IGF1R,ITPR2,ITPR3,KRAS,LYN,MAP2K1,MAP2K2,MAPK1,MAPK3,NRAS,PLA2G4C,PLA2G4D,PLCB2,PLCB3,PPP2CA,PPP2CB,PPP2R1A,PPP2R1B,PRKCA,PRKG1,RAF1,RYR1_x000D_
hsa05416	Viral myocarditis - Homo sapiens (human)	36	60	8033	5010	0.698908	0.972647	ABL1,ABL2,ACTB,ACTG1,BID,CASP3,CASP8,CASP9,CAV1,CCND1,CD40,CD55,CXADR,CYCS,DAG1,EIF4G1,EIF4G2,EIF4G3,FYN,HLA-A,HLA-B,HLA-C,HLA-DMA,HLA-DMB,HLA-DPB1,HLA-DQA2,HLA-E,HLA-F,HLA-G,ICAM1,LAMA1,PRF1,RAC1,RAC2,RAC3,SGCB_x000D_
hsa00601	Glycosphingolipid biosynthesis - lacto and neolacto series - Homo sapiens (human)	16	27	8033	5010	0.706633	0.979318	A4GALT,B3GALNT1,B3GALT5,B3GNT2,B3GNT3,B3GNT4,B3GNT5,B4GALT1,B4GALT2,B4GALT3,B4GALT4,FUT1,FUT2,FUT5,GCNT2,ST3GAL3_x000D_
hsa00450	Selenocompound metabolism - Homo sapiens (human)	10	17	8033	5010	0.714043	0.985497	INMT,MARS2,MTR,PAPSS1,PAPSS2,SCLY,SEPHS1,SEPHS2,SEPSECS,TXNRD2_x000D_
hsa00471	D-Glutamine and D-glutamate metabolism - Homo sapiens (human)	3	5	8033	5010	0.722661	0.985709	GLS,GLUD1,GLUD2_x000D_
hsa00524	Neomycin, kanamycin and gentamicin biosynthesis - Homo sapiens (human)	3	5	8033	5010	0.722661	0.985709	HK1,HK2,HKDC1_x000D_
hsa04022	cGMP-PKG signaling pathway - Homo sapiens (human)	101	167	8033	5010	0.723682	0.985709	ADCY2,ADCY3,ADCY5,ADCY6,ADCY7,ADCY9,ADORA1,ADRA1D,ADRA2C,ADRB1,AKT1,AKT2,AKT3,ATF2,ATF4,ATF6B,ATP1A1,ATP1A2,ATP1A4,ATP1B1,ATP1B3,ATP2A2,ATP2A3,ATP2B1,ATP2B2,ATP2B3,ATP2B4,BAD,CALM1,CALM2,CALM3,CALML3,CALML5,CALML6,CNGB1,CREB1,CREB3,CREB3L1,CREB3L2,CREB5,EDNRA,EDNRB,GATA4,GNA11,GNA12,GNA13,GNAI1,GNAI2,GNAI3,GNAQ,GTF2I,GTF2IRD1,IRS2,ITPR2,ITPR3,KCNJ8,KCNMA1,KCNMB1,KCNMB3,MAP2K1,MAP2K2,MAPK1,MAPK3,M…
hsa04750	Inflammatory mediator regulation of TRP channels - Homo sapiens (human)	60	100	8033	5010	0.726001	0.985709	ADCY2,ADCY3,ADCY5,ADCY6,ADCY7,ADCY9,ASIC2,ASIC4,BDKRB1,CALM1,CALM2,CALM3,CALML3,CALML5,CALML6,CAMK2A,CAMK2D,CAMK2G,CYP2J2,F2RL1,GNAQ,GNAS,HRH1,IGF1,IL1R1,IL1RAP,ITPR2,ITPR3,MAPK10,MAPK11,MAPK12,MAPK13,MAPK14,MAPK8,MAPK9,NGF,PIK3CA,PIK3CB,PIK3CD,PIK3R1,PIK3R2,PIK3R3,PLA2G4C,PLA2G4D,PLA2G6,PLCB2,PLCB3,PLCG1,PPP1CA,PPP1CB,PPP1CC,PRKACA,PRKACB,PRKCA,PRKCE,PTGER2,SRC,TRPV1,TRPV2,TRPV3_x000D_
hsa04658	Th1 and Th2 cell differentiation - Homo sapiens (human)	55	92	8033	5010	0.735007	0.99036	CHUK,DLL3,DLL4,FOS,GATA3,HLA-DMA,HLA-DMB,HLA-DPB1,HLA-DQA2,IFNGR1,IFNGR2,IKBKB,IKBKG,IL12A,JAG1,JAG2,JAK1,JAK2,JAK3,JUN,LAT,MAF,MAML1,MAML2,MAML3,MAPK1,MAPK10,MAPK11,MAPK12,MAPK13,MAPK14,MAPK3,MAPK8,MAPK9,NFATC2,NFATC3,NFKB1,NFKBIA,NFKBIE,NOTCH1,NOTCH2,NOTCH3,PLCG1,PPP3CA,PPP3CB,PPP3CC,PPP3R1,RBPJ,RBPJL,RELA,STAT1,STAT5B,STAT6,TBX21,TYK2_x000D_
hsa04977	Vitamin digestion and absorption - Homo sapiens (human)	14	24	8033	5010	0.735357	0.99036	ABCC1,APOA1,APOA4,BTD,LMBRD1,MMACHC,SCARB1,SLC19A1,SLC19A2,SLC23A1,SLC46A1,SLC52A3,SLC5A6,TCN2_x000D_
hsa04911	Insulin secretion - Homo sapiens (human)	51	86	8033	5010	0.759947	1	ADCY2,ADCY3,ADCY5,ADCY6,ADCY7,ADCY9,ADCYAP1,ATF2,ATF4,ATF6B,ATP1A1,ATP1A2,ATP1A4,ATP1B1,ATP1B3,CAMK2A,CAMK2D,CAMK2G,CCK,CHRM3,CREB1,CREB3,CREB3L1,CREB3L2,CREB5,FFAR1,GLP1R,GNA11,GNAQ,GNAS,ITPR3,KCNJ11,KCNMA1,KCNMB1,KCNMB3,KCNN1,KCNN3,KCNN4,PCLO,PDX1,PLCB2,PLCB3,PRKACA,PRKACB,PRKCA,RAB3A,SLC2A1,SNAP25,STX1A,TRPM4,VAMP2_x000D_
hsa04512	ECM-receptor interaction - Homo sapiens (human)	52	88	8033	5010	0.774067	1	AGRN,CD44,CD47,COL1A1,COL1A2,COL2A1,COL4A2,COL4A4,COL4A5,COL9A2,COL9A3,COMP,DAG1,FN1,FRAS1,GP1BA,GP6,HSPG2,ITGA10,ITGA2B,ITGA3,ITGA4,ITGA5,ITGA7,ITGAV,ITGB1,ITGB3,ITGB4,ITGB5,ITGB6,ITGB7,ITGB8,LAMA1,LAMA4,LAMB1,LAMB2,LAMB3,LAMC1,LAMC2,LAMC3,NPNT,SDC1,SDC4,SPP1,SV2A,THBS1,THBS3,TNC,TNR,TNXB,VTN,VWF_x000D_
hsa00730	Thiamine metabolism - Homo sapiens (human)	9	16	8033	5010	0.779772	1	ACP1,AK1,AK2,AK7,AK8,ALPP,NFS1,NTPCR,THTPA_x000D_
hsa04918	Thyroid hormone synthesis - Homo sapiens (human)	44	75	8033	5010	0.784628	1	ADCY2,ADCY3,ADCY5,ADCY6,ADCY7,ADCY9,ASGR1,ATF2,ATF4,ATF6B,ATP1A1,ATP1A2,ATP1A4,ATP1B1,ATP1B3,CANX,CGA,CREB1,CREB3,CREB3L1,CREB3L2,CREB5,DUOX2,GNAQ,GNAS,GPX1,GPX3,GPX7,GPX8,GSR,HSP90B1,HSPA5,ITPR2,ITPR3,PAX8,PDIA4,PLCB2,PLCB3,PRKACA,PRKACB,PRKCA,TPO,TTF1,TTF2_x000D_
hsa00330	Arginine and proline metabolism - Homo sapiens (human)	29	50	8033	5010	0.785263	1	ALDH18A1,ALDH1B1,ALDH2,ALDH3A2,ALDH4A1,ALDH7A1,ALDH9A1,AMD1,CARNS1,CKB,CNDP2,GAMT,GOT1,GOT2,L3HYPDH,LAP3,MAOA,OAT,ODC1,P4HA2,P4HA3,PRODH,PYCR1,PYCR2,SAT1,SAT2,SMOX,SMS,SRM_x000D_
hsa00340	Histidine metabolism - Homo sapiens (human)	13	23	8033	5010	0.788367	1	ALDH1B1,ALDH2,ALDH3A1,ALDH3A2,ALDH3B1,ALDH7A1,ALDH9A1,CARNMT1,CARNS1,CNDP2,FTCD,HNMT,MAOA_x000D_
hsa05020	Prion diseases - Homo sapiens (human)	20	35	8033	5010	0.7935	1	BAX,C1QA,C1QB,C1QC,EGR1,ELK1,FYN,HSPA1A,HSPA5,LAMC1,MAP2K1,MAP2K2,MAPK1,MAPK3,NOTCH1,PRKACA,PRKACB,PRNP,SOD1,STIP1_x000D_
hsa04270	Vascular smooth muscle contraction - Homo sapiens (human)	80	135	8033	5010	0.800504	1	ACTA2,ACTG2,ADCY2,ADCY3,ADCY5,ADCY6,ADCY7,ADCY9,ADORA2A,ADORA2B,ADRA1D,ARAF,ARHGEF1,ARHGEF11,ARHGEF12,AVP,AVPR1A,BRAF,CALCA,CALD1,CALM1,CALM2,CALM3,CALML3,CALML5,CALML6,EDNRA,GNA11,GNA12,GNA13,GNAQ,GNAS,ITPR2,ITPR3,KCNMA1,KCNMB1,KCNMB3,MAP2K1,MAP2K2,MAPK1,MAPK3,MRVI1,MYH10,MYH9,MYL6,MYL6B,MYLK,MYLK4,NPPB,NPPC,NPR2,PLA2G10,PLA2G12A,PLA2G1B,PLA2G2D,PLA2G2E,PLA2G4C,PLA2G4D,PLA2G5,PLA2G6,PLCB2,PLCB3,…
hsa04960	Aldosterone-regulated sodium reabsorption - Homo sapiens (human)	21	37	8033	5010	0.810345	1	ATP1A1,ATP1A2,ATP1A4,ATP1B1,ATP1B3,IGF1,KRAS,MAPK1,MAPK3,NEDD4L,PDPK1,PIK3CA,PIK3CB,PIK3CD,PIK3R1,PIK3R2,PIK3R3,PRKCA,SCNN1A,SGK1,SLC9A3R2_x000D_
hsa04923	Regulation of lipolysis in adipocytes - Homo sapiens (human)	32	56	8033	5010	0.828805	1	ABHD5,ADCY2,ADCY3,ADCY5,ADCY6,ADCY7,ADCY9,ADORA1,ADRB1,AKT1,AKT2,AKT3,CGA,GNAI1,GNAI2,GNAI3,GNAS,IRS2,LIPE,MGLL,PIK3CA,PIK3CB,PIK3CD,PIK3R1,PIK3R2,PIK3R3,PNPLA2,PRKACA,PRKACB,PRKG1,PTGS1,PTGS2_x000D_
hsa04927	Cortisol synthesis and secretion - Homo sapiens (human)	37	65	8033	5010	0.850313	1	ADCY2,ADCY3,ADCY5,ADCY6,ADCY7,ADCY9,ATF2,ATF4,ATF6B,CACNA1H,CACNA1I,CREB1,CREB3,CREB3L1,CREB3L2,CREB5,CYP11B1,CYP21A2,GNA11,GNAQ,GNAS,ITPR2,ITPR3,MRAP,NCEH1,NR4A1,ORAI1,PBX1,PDE8A,PLCB2,PLCB3,POMC,PRKACA,PRKACB,SCARB1,SP1,STAR_x000D_
hsa04975	Fat digestion and absorption - Homo sapiens (human)	24	43	8033	5010	0.852335	1	ABCA1,ACAT1,ACAT2,AGPAT1,AGPAT2,APOA1,APOA4,CEL,CLPS,DGAT1,DGAT2,GOT2,MTTP,PLA2G10,PLA2G12A,PLA2G1B,PLA2G2D,PLA2G2E,PLA2G5,PLPP1,PNLIPRP2,SCARB1,SLC27A1,SLC27A4_x000D_
hsa00120	Primary bile acid biosynthesis - Homo sapiens (human)	9	17	8033	5010	0.853717	1	ACOT8,ACOX2,AMACR,CYP27A1,CYP7B1,HSD17B4,HSD3B7,SCP2,SLC27A5_x000D_
hsa00910	Nitrogen metabolism - Homo sapiens (human)	9	17	8033	5010	0.853717	1	CA12,CA13,CA2,CA5B,CA9,CPS1,GLUD1,GLUD2,GLUL_x000D_
hsa00565	Ether lipid metabolism - Homo sapiens (human)	26	47	8033	5010	0.874585	1	AGPS,CEPT1,CHPT1,GAL3ST1,GDPD1,LPCAT1,LPCAT4,PAFAH1B1,PAFAH1B2,PAFAH1B3,PAFAH2,PLA2G10,PLA2G12A,PLA2G1B,PLA2G2D,PLA2G2E,PLA2G4C,PLA2G4D,PLA2G5,PLA2G6,PLD1,PLD2,PLD3,PLPP1,TMEM86B,UGT8_x000D_
hsa04217	Necroptosis - Homo sapiens (human)	92	159	8033	5010	0.896859	1	AIFM1,ALOX15,BAX,BID,BIRC2,BIRC3,CAMK2A,CAMK2D,CAMK2G,CAPN1,CAPN2,CASP8,CFLAR,CHMP1A,CHMP1B,CHMP2A,CHMP2B,CHMP3,CHMP4B,CHMP4C,CHMP5,CHMP6,CHMP7,CYLD,DNM1L,EIF2AK2,FADD,FAF1,FTH1,FTL,GLUD1,GLUD2,GLUL,HMGB1,HSP90AA1,HSP90AB1,IFNAR1,IFNAR2,IFNGR1,IFNGR2,IRF9,JAK1,JAK2,JAK3,MAPK10,MAPK8,MAPK9,PARP1,PGAM5,PLA2G4C,PLA2G4D,PPIA,PPID,PYCARD,PYGB,PYGL,RBCK1,RIPK1,RNF103-CHMP3,RNF31,SHARPIN,SLC25A4,SLC25A5…
hsa04978	Mineral absorption - Homo sapiens (human)	32	58	8033	5010	0.89722	1	ATOX1,ATP1A1,ATP1A2,ATP1A4,ATP1B1,ATP1B3,ATP2B1,ATP2B2,ATP2B3,ATP2B4,FTH1,FTL,HMOX2,MT1A,MT1B,MT1E,MT1F,MT1G,MT1H,MT1HL1,MT1M,MT1X,MT2A,SLC11A2,SLC26A6,SLC30A1,SLC31A1,SLC34A1,SLC39A4,SLC40A1,SLC46A1,STEAP2_x000D_
hsa03320	PPAR signaling pathway - Homo sapiens (human)	43	77	8033	5010	0.903204	1	ACAA1,ACADM,ACOX1,ACOX2,ACOX3,ACSL3,ACSL4,ACSL5,ACSL6,ANGPTL4,APOA1,APOA5,APOC3,CPT1A,CPT1B,CPT2,CYP27A1,DBI,EHHADH,FABP5,HMGCS1,ILK,LPL,ME1,ME3,NR1H3,PCK1,PCK2,PDPK1,PLIN4,PLIN5,PLTP,PPARA,PPARD,PPARG,RXRA,RXRB,SCD5,SCP2,SLC27A1,SLC27A4,SLC27A5,UBC_x000D_
hsa05412	Arrhythmogenic right ventricular cardiomyopathy (ARVC) - Homo sapiens (human)	43	77	8033	5010	0.903204	1	ACTB,ACTG1,ACTN2,ACTN3,ATP2A2,ATP2A3,CACNA2D1,CACNB1,CACNB3,CACNG6,CACNG7,CACNG8,CDH2,CTNNA1,CTNNB1,DAG1,DSC2,DSG2,DSP,EMD,GJA1,ITGA10,ITGA2B,ITGA3,ITGA4,ITGA5,ITGA7,ITGAV,ITGB1,ITGB3,ITGB4,ITGB5,ITGB6,ITGB7,ITGB8,JUP,LAMA1,LEF1,LMNA,SGCB,TCF7,TCF7L1,TCF7L2_x000D_
hsa00350	Tyrosine metabolism - Homo sapiens (human)	19	36	8033	5010	0.912125	1	ADH5,ALDH3A1,ALDH3B1,AOC3,AOX1,COMT,DBH,FAH,FAHD1,GOT1,GOT2,GSTZ1,HGD,LRTOMT,MAOA,MIF,PNMT,TH,TPO_x000D_
hsa00500	Starch and sucrose metabolism - Homo sapiens (human)	19	36	8033	5010	0.912125	1	AGL,AMY2B,ENPP1,G6PC3,GAA,GANC,GBA3,GPI,GYG1,GYS1,HK1,HK2,HKDC1,PGM1,PGM2,PGM2L1,PYGB,PYGL,UGP2_x000D_
hsa02010	ABC transporters - Homo sapiens (human)	24	45	8033	5010	0.919164	1	ABCA1,ABCA12,ABCA13,ABCA2,ABCA3,ABCA4,ABCA5,ABCA7,ABCB1,ABCB6,ABCB7,ABCB8,ABCB9,ABCC1,ABCC10,ABCC12,ABCC4,ABCC5,ABCC6,ABCD1,ABCD3,ABCD4,CFTR,TAP2_x000D_
hsa04972	Pancreatic secretion - Homo sapiens (human)	57	102	8033	5010	0.927265	1	ADCY2,ADCY3,ADCY5,ADCY6,ADCY7,ADCY9,AMY2B,ATP1A1,ATP1A2,ATP1A4,ATP1B1,ATP1B3,ATP2A2,ATP2A3,ATP2B1,ATP2B2,ATP2B3,ATP2B4,BST1,CA2,CCK,CEL,CELA2A,CELA3B,CFTR,CHRM3,CTRL,GNAQ,GNAS,ITPR2,ITPR3,KCNMA1,KCNQ1,PLA2G10,PLA2G12A,PLA2G1B,PLA2G2D,PLA2G2E,PLA2G5,PLCB2,PLCB3,PNLIPRP2,PRKCA,RAB11A,RAB3D,RAB8A,RAC1,RAP1A,RAP1B,RHOA,SCT,SLC12A2,SLC4A2,SLC4A4,SLC9A1,TPCN2,TRPC1_x000D_
hsa04724	Glutamatergic synapse - Homo sapiens (human)	64	114	8033	5010	0.92948	1	ADCY2,ADCY3,ADCY5,ADCY6,ADCY7,ADCY9,DLG4,DLGAP1,GLS,GLUL,GNAI1,GNAI2,GNAI3,GNAO1,GNAQ,GNAS,GNB1,GNB2,GNB4,GNB5,GNG10,GNG11,GNG12,GNG13,GNG2,GNG5,GNG7,GNG8,GNGT2,GRIA3,GRIK2,GRIK5,GRIN2C,GRM4,GRM7,HOMER1,HOMER2,HOMER3,ITPR2,ITPR3,MAPK1,MAPK3,PLA2G4C,PLA2G4D,PLCB2,PLCB3,PLD1,PLD2,PPP3CA,PPP3CB,PPP3CC,PPP3R1,PRKACA,PRKACB,PRKCA,SHANK1,SHANK2,SLC1A1,SLC1A6,SLC1A7,SLC38A1,SLC38A2,SLC38A3,TRPC1_x000D_
hsa00400	Phenylalanine, tyrosine and tryptophan biosynthesis - Homo sapiens (human)	2	5	8033	5010	0.929972	1	GOT1,GOT2_x000D_
hsa00230	Purine metabolism - Homo sapiens (human)	73	130	8033	5010	0.940244	1	ADCY2,ADCY3,ADCY5,ADCY6,ADCY7,ADCY9,ADK,ADPRM,ADSL,AK1,AK2,AK3,AK7,AK8,AMPD2,APRT,ATIC,CANT1,DCK,DGUOK,ENPP1,ENPP4,ENTPD4,ENTPD5,ENTPD6,FHIT,GART,GMPR,GMPR2,GMPS,GUCY2D,GUK1,HDDC3,HPRT1,IMPDH1,IMPDH2,ITPA,NME1,NME3,NME4,NME6,NME7,NPR2,NT5C,NT5C2,NT5C3A,NT5C3B,NT5E,NT5M,NTPCR,NUDT16,NUDT2,NUDT5,NUDT9,PAICS,PAPSS1,PAPSS2,PDE1B,PDE4A,PDE6B,PDE6D,PDE6G,PDE8A,PFAS,PGM1,PGM2,PKLR,PKM,PPAT,PRPS1,PRPS2,R…
hsa04024	cAMP signaling pathway - Homo sapiens (human)	124	216	8033	5010	0.943986	1	ABCC4,ACOX1,ACOX3,ADCY2,ADCY3,ADCY5,ADCY6,ADCY7,ADCY9,ADCYAP1,ADORA1,ADORA2A,ADRB1,AKT1,AKT2,AKT3,AMH,ARAP3,ATP1A1,ATP1A2,ATP1A4,ATP1B1,ATP1B3,ATP2A2,ATP2A3,ATP2B1,ATP2B2,ATP2B3,ATP2B4,BAD,BDNF,BRAF,CALM1,CALM2,CALM3,CALML3,CALML5,CALML6,CAMK2A,CAMK2D,CAMK2G,CFTR,CGA,CNGA2,CNGB1,CREB1,CREB3,CREB3L1,CREB3L2,CREB5,CREBBP,EDNRA,EP300,F2R,FOS,FXYD1,GABBR1,GIPR,GLI1,GLI3,GLP1R,GNAI1,GNAI2,GNAI3,GNAS,G…
hsa05410	Hypertrophic cardiomyopathy (HCM) - Homo sapiens (human)	49	90	8033	5010	0.951257	1	ACTB,ACTC1,ACTG1,ATP2A2,ATP2A3,CACNA2D1,CACNB1,CACNB3,CACNG6,CACNG7,CACNG8,DAG1,EMD,IGF1,ITGA10,ITGA2B,ITGA3,ITGA4,ITGA5,ITGA7,ITGAV,ITGB1,ITGB3,ITGB4,ITGB5,ITGB6,ITGB7,ITGB8,LAMA1,LMNA,MYBPC3,MYL3,PRKAA1,PRKAA2,PRKAB1,PRKAB2,PRKAG1,PRKAG2,PRKAG3,SGCB,TGFB1,TNF,TNNC1,TNNI3,TNNT2,TPM1,TPM2,TPM3,TPM4_x000D_
hsa00592	alpha-Linolenic acid metabolism - Homo sapiens (human)	12	25	8033	5010	0.952726	1	ACAA1,ACOX1,ACOX3,PLA2G10,PLA2G12A,PLA2G1B,PLA2G2D,PLA2G2E,PLA2G4C,PLA2G4D,PLA2G5,PLA2G6_x000D_
hsa04713	Circadian entrainment - Homo sapiens (human)	53	97	8033	5010	0.952899	1	ADCY2,ADCY3,ADCY5,ADCY6,ADCY7,ADCY9,ADCYAP1,CACNA1H,CACNA1I,CALM1,CALM2,CALM3,CALML3,CALML5,CALML6,CAMK2A,CAMK2D,CAMK2G,CREB1,FOS,GNAI1,GNAI2,GNAI3,GNAO1,GNAQ,GNAS,GNB1,GNB2,GNB4,GNB5,GNG10,GNG11,GNG12,GNG13,GNG2,GNG5,GNG7,GNG8,GNGT2,GRIA3,GRIN2C,ITPR3,MAPK1,MAPK3,MTNR1B,PER1,PLCB2,PLCB3,PRKACA,PRKACB,PRKCA,PRKG1,RYR1_x000D_
hsa05340	Primary immunodeficiency - Homo sapiens (human)	19	38	8033	5010	0.957822	1	AICDA,AIRE,BLNK,CD19,CD40,CD79A,CD8B,DCLRE1C,IGLL1,IKBKG,JAK3,ORAI1,RAG1,RFX5,RFXANK,TAP2,TNFRSF13B,TNFRSF13C,UNG_x000D_
hsa05414	Dilated cardiomyopathy (DCM) - Homo sapiens (human)	52	96	8033	5010	0.9608	1	ACTB,ACTC1,ACTG1,ADCY2,ADCY3,ADCY5,ADCY6,ADCY7,ADCY9,ADRB1,ATP2A2,ATP2A3,CACNA2D1,CACNB1,CACNB3,CACNG6,CACNG7,CACNG8,DAG1,EMD,GNAS,IGF1,ITGA10,ITGA2B,ITGA3,ITGA4,ITGA5,ITGA7,ITGAV,ITGB1,ITGB3,ITGB4,ITGB5,ITGB6,ITGB7,ITGB8,LAMA1,LMNA,MYBPC3,MYL3,PRKACA,PRKACB,SGCB,TGFB1,TNF,TNNC1,TNNI3,TNNT2,TPM1,TPM2,TPM3,TPM4_x000D_
hsa05146	Amoebiasis - Homo sapiens (human)	55	102	8033	5010	0.968449	1	ACTN1,ACTN4,CASP3,CD14,CD1D,CD1E,COL1A1,COL1A2,COL3A1,COL4A2,COL4A4,COL4A5,CXCL2,CXCL8,FN1,GNA11,GNA15,GNAQ,GNAS,HSPB1,IL12A,IL1R1,LAMA1,LAMA4,LAMB1,LAMB2,LAMB3,LAMC1,LAMC2,LAMC3,NFKB1,PIK3CA,PIK3CB,PIK3CD,PIK3R1,PIK3R2,PIK3R3,PLCB2,PLCB3,PRDX1,PRKACA,PRKACB,PRKCA,PTK2,RAB5A,RAB5B,RAB5C,RAB7A,RELA,SERPINB6,TGFB1,TLR2,TLR4,TNF,VCL_x000D_
hsa04940	Type I diabetes mellitus - Homo sapiens (human)	21	43	8033	5010	0.975491	1	CPE,GAD1,GAD2,GZMB,HLA-A,HLA-B,HLA-C,HLA-DMA,HLA-DMB,HLA-DPB1,HLA-DQA2,HLA-E,HLA-F,HLA-G,HSPD1,ICA1,IL12A,PRF1,PTPRN,PTPRN2,TNF_x000D_
hsa05140	Leishmaniasis - Homo sapiens (human)	40	77	8033	5010	0.976858	1	CYBA,EEF1A1,ELK1,FOS,HLA-DMA,HLA-DMB,HLA-DPB1,HLA-DQA2,IFNGR1,IFNGR2,IL12A,IRAK1,IRAK4,ITGA4,ITGB1,JAK1,JAK2,JUN,MAP3K7,MAPK1,MAPK11,MAPK12,MAPK13,MAPK14,MAPK3,MYD88,NCF2,NFKB1,NFKBIA,PTGS2,PTPN6,RELA,STAT1,TAB1,TAB2,TGFB1,TLR2,TLR4,TNF,TRAF6_x000D_
hsa04970	Salivary secretion - Homo sapiens (human)	48	91	8033	5010	0.976896	1	ADCY2,ADCY3,ADCY5,ADCY6,ADCY7,ADCY9,ADRA1D,ADRB1,AQP5,ATP1A1,ATP1A2,ATP1A4,ATP1B1,ATP1B3,ATP2B1,ATP2B2,ATP2B3,ATP2B4,BEST2,BST1,CALM1,CALM2,CALM3,CALML3,CALML5,CALML6,CHRM3,CST2,CST3,GNAQ,GNAS,ITPR2,ITPR3,KCNMA1,KCNN4,MUC5B,PLCB2,PLCB3,PRB1,PRH1,PRKACA,PRKACB,PRKCA,PRKG1,SLC12A2,SLC4A2,SLC9A1,VAMP2_x000D_
hsa00360	Phenylalanine metabolism - Homo sapiens (human)	7	17	8033	5010	0.978483	1	ALDH3A1,ALDH3B1,AOC3,GOT1,GOT2,MAOA,MIF_x000D_
hsa04973	Carbohydrate digestion and absorption - Homo sapiens (human)	23	47	8033	5010	0.978843	1	AKT1,AKT2,AKT3,AMY2B,ATP1A1,ATP1A2,ATP1A4,ATP1B1,ATP1B3,G6PC3,HK1,HK2,HKDC1,PIK3CA,PIK3CB,PIK3CD,PIK3R1,PIK3R2,PIK3R3,PLCB2,PLCB3,SLC37A4,TAS1R3_x000D_
hsa04913	Ovarian steroidogenesis - Homo sapiens (human)	25	51	8033	5010	0.981732	1	ACOT1,ACOT2,ADCY2,ADCY3,ADCY5,ADCY6,ADCY7,ADCY9,AKR1C3,CGA,CYP1B1,CYP2J2,GNAS,HSD17B1,HSD17B7,IGF1,IGF1R,LHB,PLA2G4C,PLA2G4D,PRKACA,PRKACB,PTGS2,SCARB1,STAR_x000D_
hsa04612	Antigen processing and presentation - Homo sapiens (human)	40	78	8033	5010	0.983127	1	B2M,CALR,CANX,CD8B,CREB1,CTSB,CTSL,CTSS,HLA-A,HLA-B,HLA-C,HLA-DMA,HLA-DMB,HLA-DPB1,HLA-DQA2,HLA-E,HLA-F,HLA-G,HSP90AA1,HSP90AB1,HSPA1A,HSPA1B,HSPA2,HSPA4,HSPA5,HSPA6,HSPA8,KIR2DL4,LGMN,NFYA,NFYB,NFYC,PDIA3,PSME1,PSME3,RFX5,RFXANK,TAP2,TAPBP,TNF_x000D_
hsa04727	GABAergic synapse - Homo sapiens (human)	46	89	8033	5010	0.985239	1	ABAT,ADCY2,ADCY3,ADCY5,ADCY6,ADCY7,ADCY9,GABARAP,GABARAPL1,GABARAPL2,GABBR1,GABRP,GAD1,GAD2,GLS,GLUL,GNAI1,GNAI2,GNAI3,GNAO1,GNB1,GNB2,GNB4,GNB5,GNG10,GNG11,GNG12,GNG13,GNG2,GNG5,GNG7,GNG8,GNGT2,GPHN,HAP1,NSF,PRKACA,PRKACB,PRKCA,SLC38A1,SLC38A2,SLC38A3,SLC6A1,SLC6A12,SRC,TRAK2_x000D_
hsa04650	Natural killer cell mediated cytotoxicity - Homo sapiens (human)	70	131	8033	5010	0.985968	1	ARAF,BID,BRAF,CASP3,FYN,GRB2,GZMB,HCST,HLA-A,HLA-B,HLA-C,HLA-E,HLA-G,HRAS,ICAM1,IFNAR1,IFNAR2,IFNGR1,IFNGR2,KRAS,LAT,MAP2K1,MAP2K2,MAPK1,MAPK3,MICA,MICB,NCR1,NCR3,NFATC2,NRAS,PAK1,PIK3CA,PIK3CB,PIK3CD,PIK3R1,PIK3R2,PIK3R3,PLCG1,PPP3CA,PPP3CB,PPP3CC,PPP3R1,PRF1,PRKCA,PTK2B,PTPN11,PTPN6,RAC1,RAC2,RAC3,RAET1G,RAET1L,RAF1,SH3BP2,SHC1,SHC2,SHC3,SOS1,SOS2,TNF,TNFRSF10A,TNFRSF10B,TNFSF10,TYROBP,ULBP1,UL…
hsa00590	Arachidonic acid metabolism - Homo sapiens (human)	31	63	8033	5010	0.988221	1	AKR1C3,ALOX12B,ALOX15,CBR1,CYP2J2,CYP2U1,CYP4F2,GGT1,GGT5,GPX1,GPX3,GPX7,GPX8,LTA4H,LTC4S,PLA2G10,PLA2G12A,PLA2G1B,PLA2G2D,PLA2G2E,PLA2G4C,PLA2G4D,PLA2G5,PLA2G6,PTGDS,PTGES,PTGES2,PTGES3,PTGIS,PTGS1,PTGS2_x000D_
hsa04623	Cytosolic DNA-sensing pathway - Homo sapiens (human)	31	63	8033	5010	0.988221	1	ADAR,CHUK,DDX58,IKBKB,IKBKE,IKBKG,IRF3,IRF7,MAVS,NFKB1,NFKBIA,POLR1C,POLR1D,POLR2E,POLR2F,POLR2H,POLR2K,POLR2L,POLR3A,POLR3B,POLR3C,POLR3D,POLR3E,POLR3F,POLR3GL,POLR3H,POLR3K,PYCARD,RELA,RIPK1,TBK1_x000D_
hsa04950	Maturity onset diabetes of the young - Homo sapiens (human)	11	26	8033	5010	0.988664	1	BHLHA15,FOXA3,HNF1A,HNF1B,MAFA,MNX1,NEUROG3,NKX6-1,PAX4,PDX1,PKLR_x000D_
hsa04924	Renin secretion - Homo sapiens (human)	34	69	8033	5010	0.990531	1	ADCY5,ADCY6,ADCYAP1,ADORA1,ADRB1,AQP1,CALM1,CALM2,CALM3,CALML3,CALML5,CALML6,CREB1,CTSB,EDNRA,GNAI1,GNAI2,GNAI3,GNAQ,GNAS,ITPR2,ITPR3,KCNMA1,ORAI1,PDE1B,PLCB2,PLCB3,PPP3CA,PPP3CB,PPP3CC,PPP3R1,PRKACA,PRKACB,PTGER2_x000D_
hsa00860	Porphyrin and chlorophyll metabolism - Homo sapiens (human)	19	42	8033	5010	0.992189	1	ALAD,ALAS1,BLVRA,BLVRB,COX10,COX15,CPOX,EARS2,FECH,FXN,GUSB,HCCS,HMBS,HMOX2,MMAB,PPOX,UGT2B7,UROD,UROS_x000D_
hsa05323	Rheumatoid arthritis - Homo sapiens (human)	47	93	8033	5010	0.992741	1	ACP5,ATP6AP1,ATP6V0A1,ATP6V0A2,ATP6V0A4,ATP6V0B,ATP6V0C,ATP6V0D1,ATP6V0D2,ATP6V0E1,ATP6V0E2,ATP6V1A,ATP6V1B1,ATP6V1C1,ATP6V1D,ATP6V1E1,ATP6V1F,ATP6V1G1,ATP6V1G2,ATP6V1G3,ATP6V1H,CCL2,CCL3,CSF1,CTSK,CTSL,CXCL12,CXCL2,CXCL5,CXCL8,FOS,HLA-DMA,HLA-DMB,HLA-DPB1,HLA-DQA2,ICAM1,IL11,IL17A,JUN,LTB,TCIRG1,TGFB1,TLR2,TLR4,TNF,TNFSF13,VEGFA_x000D_
hsa05143	African trypanosomiasis - Homo sapiens (human)	16	37	8033	5010	0.994344	1	APOA1,APOL1,F2RL1,GNAQ,HBA1,HBA2,ICAM1,IDO2,IL12A,LAMA4,MYD88,PLCB2,PLCB3,PRKCA,THOP1,TNF_x000D_
hsa04630	JAK-STAT signaling pathway - Homo sapiens (human)	85	162	8033	5010	0.996293	1	AKT1,AKT2,AKT3,AOX1,BCL2L1,CCND1,CCND2,CCND3,CDKN1A,CREBBP,CRLF2,CSF2RB,CSF3,CSH2,CTF1,EGF,EGFR,EP300,EPOR,FHL1,GFAP,GH1,GRB2,HRAS,IFNAR1,IFNAR2,IFNE,IFNGR1,IFNGR2,IFNL1,IFNL3,IFNLR1,IL10RB,IL11,IL11RA,IL12A,IL13RA1,IL17D,IL22RA1,IL3RA,IL6ST,IL9R,IRF9,JAK1,JAK2,JAK3,LIFR,MCL1,MTOR,MYC,OSM,OSMR,PDGFA,PDGFB,PIAS1,PIAS2,PIAS3,PIAS4,PIK3CA,PIK3CB,PIK3CD,PIK3R1,PIK3R2,PIK3R3,PIM1,PTPN11,PTPN2,PTPN6,RA…
hsa00983	Drug metabolism - other enzymes - Homo sapiens (human)	38	79	8033	5010	0.996592	1	CDA,CES1,CMPK1,DPYD,DUT,GMPS,GSTA4,GSTM2,GSTM3,GSTM4,GSTO1,GSTO2,GSTP1,GSTT2,GUSB,HPRT1,IMPDH1,IMPDH2,ITPA,MGST2,MGST3,NME1,NME3,NME4,NME6,NME7,RRM1,RRM2B,TK1,TK2,TPMT,TYMP,UCK1,UCK2,UCKL1,UGT2B7,UMPS,UPP1_x000D_
hsa00591	Linoleic acid metabolism - Homo sapiens (human)	11	29	8033	5010	0.997882	1	ALOX15,CYP2J2,PLA2G10,PLA2G12A,PLA2G1B,PLA2G2D,PLA2G2E,PLA2G4C,PLA2G4D,PLA2G5,PLA2G6_x000D_
hsa04614	Renin-angiotensin system - Homo sapiens (human)	8	23	8033	5010	0.998122	1	ATP6AP2,CTSA,LNPEP,MRGPRD,NLN,PRCP,PREP,THOP1_x000D_
hsa05330	Allograft rejection - Homo sapiens (human)	15	38	8033	5010	0.99878	1	CD40,GZMB,HLA-A,HLA-B,HLA-C,HLA-DMA,HLA-DMB,HLA-DPB1,HLA-DQA2,HLA-E,HLA-F,HLA-G,IL12A,PRF1,TNF_x000D_
hsa00040	Pentose and glucuronate interconversions - Homo sapiens (human)	13	34	8033	5010	0.998781	1	AKR1A1,AKR1B1,CRYL1,DCXR,GUSB,KL,RPE,RPEL1,SORD,UGDH,UGP2,UGT2B7,XYLB_x000D_
hsa05144	Malaria - Homo sapiens (human)	21	50	8033	5010	0.998935	1	CCL2,CD40,CD81,COMP,CSF3,CXCL8,HBA1,HBA2,ICAM1,IL12A,LRP1,MET,MYD88,SDC1,SDC2,TGFB1,THBS1,THBS3,TLR2,TLR4,TNF_x000D_
hsa00053	Ascorbate and aldarate metabolism - Homo sapiens (human)	9	27	8033	5010	0.999442	1	ALDH1B1,ALDH2,ALDH3A2,ALDH7A1,ALDH9A1,MIOX,RGN,UGDH,UGT2B7_x000D_
hsa05321	Inflammatory bowel disease (IBD) - Homo sapiens (human)	28	65	8033	5010	0.999501	1	FOXP3,GATA3,HLA-DMA,HLA-DMB,HLA-DPB1,HLA-DQA2,IFNGR1,IFNGR2,IL12A,IL17A,IL17F,JUN,MAF,NFKB1,NOD2,RELA,RORC,SMAD2,SMAD3,STAT1,STAT3,STAT6,TBX21,TGFB1,TLR2,TLR4,TLR5,TNF_x000D_
hsa04020	Calcium signaling pathway - Homo sapiens (human)	100	196	8033	5010	0.999595	1	ADCY2,ADCY3,ADCY7,ADCY9,ADORA2A,ADORA2B,ADRA1D,ADRB1,ASPH,ATP2A2,ATP2A3,ATP2B1,ATP2B2,ATP2B3,ATP2B4,AVPR1A,BDKRB1,CACNA1H,CACNA1I,CALM1,CALM2,CALM3,CALML3,CALML5,CALML6,CAMK1,CAMK1D,CAMK2A,CAMK2D,CAMK2G,CCKBR,CHRM3,CHRNA7,EDNRA,EDNRB,EGFR,ERBB2,ERBB4,F2R,GNA11,GNA15,GNAQ,GNAS,GRIN2C,HRC,HRH1,ITPKA,ITPKB,ITPKC,ITPR2,ITPR3,MCOLN1,MCU,MYLK,MYLK4,ORAI1,ORAI2,ORAI3,OXTR,P2RX1,P2RX3,P2RX4,P2RX5,P2RX6,P…
hsa04672	Intestinal immune network for IgA production - Homo sapiens (human)	19	49	8033	5010	0.999767	1	AICDA,CCL25,CCL28,CCR10,CD40,CXCL12,HLA-DMA,HLA-DMB,HLA-DPB1,HLA-DQA2,ITGA4,ITGB7,LTBR,MADCAM1,MAP3K14,TGFB1,TNFRSF13B,TNFRSF13C,TNFSF13_x000D_
hsa04514	Cell adhesion molecules (CAMs) - Homo sapiens (human)	72	148	8033	5010	0.999774	1	ALCAM,CADM1,CD274,CD276,CD34,CD40,CD58,CD8B,CD99,CD99L2,CDH15,CDH2,CDH4,CDH5,CLDN1,CLDN15,CLDN19,CLDN23,CLDN3,CLDN4,CLDN5,CLDN9,CNTN2,ESAM,F11R,GLG1,HLA-A,HLA-B,HLA-C,HLA-DMA,HLA-DMB,HLA-DPB1,HLA-DQA2,HLA-E,HLA-F,HLA-G,ICAM1,ITGA4,ITGAV,ITGB1,ITGB7,ITGB8,JAM3,LRRC4,LRRC4B,MADCAM1,MAG,MPZ,MPZL1,NEGR1,NEO1,NLGN2,NLGN4X,NLGN4Y,NRXN1,NRXN2,NRXN3,NTNG1,NTNG2,PDCD1,PDCD1LG2,PTPRF,PVR,SDC1,SDC2,SDC3,SDC…
hsa04726	Serotonergic synapse - Homo sapiens (human)	52	115	8033	5010	0.999941	1	ADCY5,ALOX12B,ALOX15,APP,ARAF,BRAF,CASP3,CYP2D6,CYP2J2,DUSP1,GNAI1,GNAI2,GNAI3,GNAO1,GNAQ,GNAS,GNB1,GNB2,GNB4,GNB5,GNG10,GNG11,GNG12,GNG13,GNG2,GNG5,GNG7,GNG8,GNGT2,HRAS,HTR1B,HTR3D,ITPR2,ITPR3,KRAS,MAOA,MAP2K1,MAPK1,MAPK3,NRAS,PLA2G4C,PLA2G4D,PLCB2,PLCB3,PRKACA,PRKACB,PRKCA,PTGS1,PTGS2,RAF1,SLC6A4,TRPC1_x000D_
hsa04974	Protein digestion and absorption - Homo sapiens (human)	41	95	8033	5010	0.999956	1	ATP1A1,ATP1A2,ATP1A4,ATP1B1,ATP1B3,CELA2A,CELA3B,COL11A2,COL12A1,COL15A1,COL17A1,COL18A1,COL1A1,COL1A2,COL22A1,COL27A1,COL28A1,COL2A1,COL3A1,COL4A2,COL4A4,COL4A5,COL5A2,COL5A3,COL7A1,COL9A2,COL9A3,CTRL,ELN,KCNN4,KCNQ1,PGA3,PGA4,PGA5,PRCP,SLC1A1,SLC1A5,SLC36A1,SLC36A4,SLC38A2,SLC3A2_x000D_
hsa05332	Graft-versus-host disease - Homo sapiens (human)	13	42	8033	5010	0.999991	1	GZMB,HLA-A,HLA-B,HLA-C,HLA-DMA,HLA-DMB,HLA-DPB1,HLA-DQA2,HLA-E,HLA-F,HLA-G,PRF1,TNF_x000D_
hsa05032	Morphine addiction - Homo sapiens (human)	37	91	8033	5010	0.999992	1	ADCY2,ADCY3,ADCY5,ADCY6,ADCY7,ADCY9,ADORA1,ARRB1,ARRB2,GABBR1,GABRP,GNAI1,GNAI2,GNAI3,GNAO1,GNAS,GNB1,GNB2,GNB4,GNB5,GNG10,GNG11,GNG12,GNG13,GNG2,GNG5,GNG7,GNG8,GNGT2,GRK5,GRK6,PDE1B,PDE4A,PDE8A,PRKACA,PRKACB,PRKCA_x000D_
hsa04976	Bile secretion - Homo sapiens (human)	36	90	8033	5010	0.999995	1	ABCB1,ABCC4,ADCY2,ADCY3,ADCY5,ADCY6,ADCY7,ADCY9,AQP1,AQP8,ATP1A1,ATP1A2,ATP1A4,ATP1B1,ATP1B3,CA2,CFTR,EPHX1,GNAS,HMGCR,NCEH1,NR0B2,PRKACA,PRKACB,RXRA,SCARB1,SCT,SLC10A2,SLC22A1,SLC27A5,SLC2A1,SLC4A2,SLC4A4,SLC51A,SLC9A1,UGT2B7_x000D_
hsa00970	Aminoacyl-tRNA biosynthesis - Homo sapiens (human)	22	66	8033	5010	1	1	CARS2,DARS2,EARS2,FARS2,FARSA,FARSB,GATB,GATC,HARS2,IARS2,LARS2,MARS2,MTFMT,PARS2,QRSL1,RARS2,SARS2,SEPSECS,TARS2,VARS2,WARS2,YARS2_x000D_
hsa04640	Hematopoietic cell lineage - Homo sapiens (human)	38	99	8033	5010	1	1	CD14,CD19,CD1D,CD1E,CD24,CD33,CD34,CD37,CD44,CD5,CD55,CD59,CD7,CD8B,CD9,CSF1,CSF1R,CSF3,EPOR,FLT3LG,GP1BA,HLA-DMA,HLA-DMB,HLA-DPB1,HLA-DQA2,IL11,IL11RA,IL1R1,IL3RA,IL9R,ITGA2B,ITGA3,ITGA4,ITGA5,ITGB3,KITLG,TFRC,TNF_x000D_
hsa04061	Viral protein interaction with cytokine and cytokine receptor - Homo sapiens (human)	38	100	8033	5010	1	1	CCL16,CCL17,CCL19,CCL2,CCL21,CCL25,CCL27,CCL28,CCL3,CCR10,CSF1,CSF1R,CX3CL1,CXCL12,CXCL14,CXCL2,CXCL5,CXCL8,CXCR3,CXCR5,IL10RB,IL22RA1,IL34,IL6ST,LTBR,PF4,PF4V1,TNF,TNFRSF10A,TNFRSF10B,TNFRSF10C,TNFRSF10D,TNFRSF14,TNFRSF1A,TNFRSF1B,TNFSF10,TNFSF14,XCR1_x000D_
hsa00140	Steroid hormone biosynthesis - Homo sapiens (human)	19	61	8033	5010	1	1	AKR1C3,COMT,CYP11B1,CYP11B2,CYP1B1,CYP21A2,CYP3A5,CYP7B1,DHRS11,HSD11B1L,HSD17B1,HSD17B12,HSD17B7,HSD17B8,LRTOMT,SRD5A1,SRD5A3,SULT2B1,UGT2B7_x000D_
hsa05310	Asthma - Homo sapiens (human)	6	31	8033	5010	1	1	CD40,HLA-DMA,HLA-DMB,HLA-DPB1,HLA-DQA2,TNF_x000D_
hsa05320	Autoimmune thyroid disease - Homo sapiens (human)	15	53	8033	5010	1	1	CD40,CGA,GZMB,HLA-A,HLA-B,HLA-C,HLA-DMA,HLA-DMB,HLA-DPB1,HLA-DQA2,HLA-E,HLA-F,HLA-G,PRF1,TPO_x000D_
hsa04610	Complement and coagulation cascades - Homo sapiens (human)	29	85	8033	5010	1	1	BDKRB1,C1QA,C1QB,C1QC,C2,C4A,C4B,C5AR1,CD46,CD55,CD59,CFD,CFI,F10,F12,F2,F2R,F2RL2,F2RL3,F7,F8,ITGAX,PROC,PROCR,SERPINF2,TFPI,THBD,VTN,VWF_x000D_
hsa05034	Alcoholism - Homo sapiens (human)	81	187	8033	5010	1	1	ADCY5,ADORA2A,ADORA2B,ARAF,ATF2,ATF4,ATF6B,BDNF,BRAF,CALM1,CALM2,CALM3,CALML3,CALML5,CALML6,CAMKK1,CAMKK2,CREB1,CREB3,CREB3L1,CREB3L2,CREB5,FOSB,GNAI1,GNAI2,GNAI3,GNAO1,GNAS,GNB1,GNB2,GNB4,GNB5,GNG10,GNG11,GNG12,GNG13,GNG2,GNG5,GNG7,GNG8,GNGT2,GRB2,GRIN2C,HAT1,HDAC1,HDAC10,HDAC11,HDAC2,HDAC3,HDAC4,HDAC5,HDAC6,HDAC7,HDAC8,HDAC9,HRAS,KRAS,MAOA,MAP2K1,MAPK1,MAPK3,NRAS,PDYN,PKIA,PPP1CA,PPP1CB,PPP1CC,…
hsa00980	Metabolism of xenobiotics by cytochrome P450 - Homo sapiens (human)	24	77	8033	5010	1	1	ADH5,AKR7A2,AKR7A3,ALDH3A1,ALDH3B1,CBR1,CYP1B1,CYP2D6,CYP2F1,CYP3A5,EPHX1,GSTA4,GSTK1,GSTM2,GSTM3,GSTM4,GSTO1,GSTO2,GSTP1,GSTT2,HSD11B1L,MGST2,MGST3,UGT2B7_x000D_
hsa05204	Chemical carcinogenesis - Homo sapiens (human)	26	83	8033	5010	1	1	ADH5,ALDH3A1,ALDH3B1,ARNT,CBR1,CHRNA7,CYP1B1,CYP3A5,EPHX1,GSTA4,GSTK1,GSTM2,GSTM3,GSTM4,GSTO1,GSTO2,GSTP1,GSTT2,HSD11B1L,MGST2,MGST3,PTGS2,SULT1A1,SULT1A2,SULT1A4,UGT2B7_x000D_
hsa00982	Drug metabolism - cytochrome P450 - Homo sapiens (human)	20	72	8033	5010	1	1	ADH5,ALDH3A1,ALDH3B1,AOX1,CYP2D6,CYP3A5,FMO5,GSTA4,GSTK1,GSTM2,GSTM3,GSTM4,GSTO1,GSTO2,GSTP1,GSTT2,MAOA,MGST2,MGST3,UGT2B7_x000D_
hsa05033	Nicotine addiction - Homo sapiens (human)	6	40	8033	5010	1	1	CHRNA4,CHRNA7,CHRNB2,GABRP,GRIA3,GRIN2C_x000D_
hsa00830	Retinol metabolism - Homo sapiens (human)	16	67	8033	5010	1	1	ADH5,ALDH1A1,ALDH1A2,AOX1,BCO1,CYP26C1,CYP3A5,DGAT1,DHRS4,DHRS4L2,PNPLA4,RDH10,RDH11,RDH5,RETSAT,UGT2B7_x000D_
hsa04742	Taste transduction - Homo sapiens (human)	21	83	8033	5010	1	1	ADCY6,ASIC2,CALHM1,CHRM3,GABBR1,GNG13,GRM4,HCN4,HTR1B,HTR3D,ITPR3,P2RX3,P2RY4,PDE1B,PLCB2,PRKACA,PRKACB,SCNN1A,TAS1R3,TAS2R31,TRPM5_x000D_
hsa04060	Cytokine-cytokine receptor interaction - Homo sapiens (human)	118	294	8033	5010	1	1	ACVR1,ACVR1B,ACVR2A,ACVR2B,ACVRL1,AMH,BMP2,BMP7,BMPR1A,BMPR2,CCL16,CCL17,CCL19,CCL2,CCL21,CCL25,CCL27,CCL28,CCL3,CCR10,CD40,CLCF1,CRLF2,CSF1,CSF1R,CSF2RB,CSF3,CSH2,CTF1,CX3CL1,CXCL12,CXCL14,CXCL16,CXCL2,CXCL5,CXCL8,CXCR3,CXCR5,EDA,EDA2R,EPOR,GDF15,GDF6,GH1,IFNAR1,IFNAR2,IFNE,IFNGR1,IFNGR2,IFNL1,IFNL3,IFNLR1,IL10RB,IL11,IL11RA,IL12A,IL13RA1,IL17A,IL17C,IL17D,IL17F,IL17RA,IL17RC,IL17RE,IL1F10,IL1R1…
hsa05150	Staphylococcus aureus infection - Homo sapiens (human)	22	96	8033	5010	1	1	C1QA,C1QB,C1QC,C2,C4A,C4B,C5AR1,CFD,CFI,DEFA4,HLA-DMA,HLA-DMB,HLA-DPB1,HLA-DQA2,ICAM1,KRT16,KRT17,KRT19,KRT20,KRT35,KRT37,SELPLG_x000D_
hsa05206	MicroRNAs in cancer - Homo sapiens (human)	125	310	8033	5010	1	1	ABCB1,ABCC1,ABL1,APC,APC2,ATM,BAK1,BCL2L2,BMF,BMPR2,CASP3,CCND1,CCND2,CCNE1,CCNG1,CD44,CDC25B,CDCA5,CDK6,CDKN1A,CDKN1B,CDKN2A,COMMD3-BMI1,CREBBP,CRK,CRKL,CYP1B1,DDIT4,DICER1,DNMT1,DNMT3A,DNMT3B,E2F2,E2F3,EFNA1,EFNA4,EFNA5,EGFR,EP300,ERBB2,EZR,FSCN1,FZD3,GLS,GRB2,HDAC1,HDAC2,HDAC4,HDAC5,HMGA2,HNRNPK,HOXD10,HRAS,IKBKB,IRS2,ITGA5,ITGB3,KIF23,KRAS,MAP2K1,MAP2K2,MAPK1,MAPK3,MAPK7,MARCKS,MCL1,MDM2,MDM4…
hsa04080	Neuroactive ligand-receptor interaction - Homo sapiens (human)	120	340	8033	5010	1	1	ADCYAP1,ADORA1,ADORA2A,ADORA2B,ADRA1D,ADRA2C,ADRB1,APLN,APLNR,AVP,AVPR1A,AVPR2,BDKRB1,C5AR1,CALCA,CCK,CCKBR,CGA,CHRM3,CHRM4,CHRNA10,CHRNA2,CHRNA4,CHRNA7,CHRNB1,CHRNB2,CHRNB4,CHRND,CHRNG,CNR1,CNR2,CSH2,DRD4,EDNRA,EDNRB,F2,F2R,F2RL1,F2RL2,F2RL3,GABBR1,GABRP,GALR2,GALR3,GH1,GHRH,GHRHR,GIPR,GLP1R,GLP2R,GNRH1,GNRH2,GPR35,GRIA3,GRID1,GRIK2,GRIK5,GRIN2C,GRM4,GRM7,GRP,HCRT,HCRTR1,HRH1,HRH3,HTR1B,INSL3,LH…
hsa04740	Olfactory transduction - Homo sapiens (human)	39	448	8033	5010	1	1	ADCY3,ARRB1,ARRB2,CALM1,CALM2,CALM3,CALML3,CALML5,CALML6,CAMK2A,CAMK2D,CAMK2G,CNGA2,CNGB1,GNB1,GNG13,GNG7,GUCY2D,NCALD,OR10AC1,OR10G4,OR10P1,OR2A7,OR2G3,OR2T2,OR2T3,OR2T8,OR2W3,OR4D2,OR51E1,OR52M1,OR6B2,OR6N1,OR7D4,OR9G1,PDE1B,PRKACA,PRKACB,PRKG1_x000D_
hsa05322	Systemic lupus erythematosus - Homo sapiens (human)	18	136	8033	5010	1	1	ACTN1,ACTN4,C1QA,C1QB,C1QC,C2,C4A,C4B,CD40,HLA-DMA,HLA-DMB,HLA-DPB1,HLA-DQA2,SNRPB,SNRPD1,SNRPD3,SSB,TNF_x000D_

## Sheet: kegg_sig_pw.13131_notreg_podocy
keggid	kegg_name	sig_pw	n_pw	n_all	n_sig	p_hyper	q_hyper	genes_x000D_
hsa04120	Ubiquitin mediated proteolysis - Homo sapiens (human)	130	140	8033	5130	7.69753e-16	2.57097e-13	AIRE,ANAPC1,ANAPC10,ANAPC11,ANAPC13,ANAPC2,ANAPC4,ANAPC5,ANAPC7,BIRC2,BIRC3,BIRC6,BIRC7,BTRC,CBL,CBLB,CDC16,CDC20,CDC23,CDC26,CDC27,CUL1,CUL2,CUL3,CUL4A,CUL4B,CUL5,CUL7,DDB1,DDB2,DET1,ERCC8,FANCL,FBXO2,FBXO4,FBXW11,FBXW7,FBXW8,FZR1,HERC1,HERC2,HERC3,HERC4,HUWE1,ITCH,KEAP1,KLHL13,KLHL9,MAP3K1,MDM2,MGRN1,MID1,NEDD4,NEDD4L,PIAS1,PIAS2,PIAS3,PIAS4,PML,PPIL2,PRPF19,RBX1,RCHY1,RHOBTB1,RHOBTB2,RNF7,RPS2…
hsa05132	Salmonella infection - Homo sapiens (human)	180	206	8033	5130	1.36083e-14	2.27259e-12	ABI1,ACBD3,ACTB,ACTG1,AHNAK,AHNAK2,AKT1,AKT2,AKT3,ANXA2,ARF1,ARF6,ARPC1A,ARPC1B,ARPC2,ARPC3,ARPC4,ARPC5,ARPC5L,BAK1,BAX,BCL2,BIRC2,BIRC3,BRK1,CASP3,CASP4,CASP7,CASP8,CD14,CDC42,CHUK,CSE1L,CTNNB1,CXCL8,CYCS,CYFIP1,CYFIP2,CYTH1,CYTH2,CYTH3,DNM2,DYNC1H1,DYNC1I2,DYNC1LI1,DYNC1LI2,DYNC2LI1,DYNLL1,DYNLL2,DYNLRB1,DYNLT1,DYNLT3,EXOC2,EXOC4,EXOC5,EXOC7,FADD,FBXO22,FGD4,FHOD1,FLNA,FLNB,FLNC,FOS,FYCO1,GAPDH…
hsa05168	Herpes simplex virus 1 infection - Homo sapiens (human)	388	491	8033	5130	4.55472e-14	5.07093e-12	AKT1,AKT2,AKT3,ALYREF,APAF1,B2M,BAD,BAK1,BAX,BCL2,BCL2L1,BID,BIRC2,BIRC3,BST2,C3,CALR,CARD9,CASP3,CASP8,CASP9,CCL2,CD74,CFP,CHUK,CYCS,DAXX,DDX58,EIF2AK1,EIF2AK2,EIF2AK3,EIF2AK4,EIF2B1,EIF2B2,EIF2B3,EIF2B4,EIF2B5,EIF2S1,EIF4EBP1,FADD,FAS,HCFC1,HCFC2,HLA-A,HLA-B,HLA-C,HLA-DMA,HLA-DPB1,HLA-E,HLA-F,HLA-G,IFIH1,IFNAR1,IFNAR2,IFNGR1,IFNGR2,IKBKB,IKBKE,IKBKG,IL12A,IL6,IRAK1,IRAK4,IRF3,IRF7,IRF9,ITGA5,IT…
hsa04932	Non-alcoholic fatty liver disease (NAFLD) - Homo sapiens (human)	134	149	8033	5130	2.24103e-13	1.55326e-11	ADIPOR1,ADIPOR2,AKT1,AKT2,AKT3,ATF4,BAX,BCL2L11,BID,CASP3,CASP7,CASP8,CDC42,CEBPA,COX1,COX2,COX4I1,COX4I2,COX5A,COX5B,COX6A1,COX6A2,COX6B1,COX6C,COX7A1,COX7A2,COX7A2L,COX7B,COX7C,COX8A,CXCL8,CYC1,CYCS,CYTB,DDIT3,EIF2AK3,EIF2S1,ERN1,FAS,GSK3A,GSK3B,IKBKB,IL6,IL6R,IRS1,IRS2,ITCH,JUN,LEPR,MAP3K11,MAP3K5,MAPK8,MAPK9,MLX,MLXIP,MLXIPL,NDUFA1,NDUFA10,NDUFA11,NDUFA12,NDUFA13,NDUFA2,NDUFA3,NDUFA4,NDUFA5,N…
hsa04141	Protein processing in endoplasmic reticulum - Homo sapiens (human)	148	167	8033	5130	2.32524e-13	1.55326e-11	AMFR,ATF4,ATF6,ATF6B,ATXN3,BAG2,BAK1,BAX,BCAP31,BCL2,CALR,CANX,CAPN1,CAPN2,CKAP4,CRYAA,CRYAB,CUL1,DAD1,DDIT3,DDOST,DERL1,DERL2,DERL3,DNAJA1,DNAJA2,DNAJB1,DNAJB11,DNAJB12,DNAJB2,DNAJC1,DNAJC10,DNAJC3,DNAJC5,EDEM1,EDEM2,EDEM3,EIF2AK1,EIF2AK2,EIF2AK3,EIF2AK4,EIF2S1,ERLEC1,ERN1,ERO1A,ERO1B,ERP29,FBXO2,FBXO6,GANAB,HERPUD1,HSP90AA1,HSP90AB1,HSP90B1,HSPA1A,HSPA1B,HSPA2,HSPA4L,HSPA5,HSPA8,HSPBP1,HSPH1,HY…
hsa05012	Parkinson disease - Homo sapiens (human)	207	249	8033	5130	8.48535e-12	4.72351e-10	ADCY5,ADORA2A,ADRM1,APAF1,ATF4,ATF6,ATP8,BAX,BCL2L1,CALM1,CALM2,CALM3,CALML3,CALML5,CALML6,CAMK2A,CAMK2D,CAMK2G,CASP3,CASP9,COX1,COX2,COX4I1,COX4I2,COX5A,COX5B,COX6A1,COX6A2,COX6B1,COX6C,COX7A1,COX7A2,COX7A2L,COX7B,COX7C,COX8A,CYC1,CYCS,CYTB,DAXX,DDIT3,DUSP1,EIF2AK3,EIF2S1,ERN1,GNAI1,GNAI2,GNAI3,GNAL,GNAS,HSPA5,HTRA2,ITPR2,ITPR3,KIF5A,KIF5B,KLC1,KLC2,KLC3,KLC4,LRRK2,MAOA,MAP3K5,MAPK8,MAPK9,MAPT,M…
hsa05210	Colorectal cancer - Homo sapiens (human)	81	86	8033	5130	3.34792e-11	1.59744e-09	AKT1,AKT2,AKT3,APC,APC2,APPL1,ARAF,AXIN1,AXIN2,BAD,BAK1,BAX,BBC3,BCL2,BCL2L11,BIRC5,BRAF,CASP3,CASP9,CCND1,CDKN1A,CTNNB1,CYCS,DDB2,EGF,EGFR,FOS,GADD45A,GADD45B,GADD45G,GRB2,GSK3B,HRAS,JUN,KRAS,LEF1,MAP2K1,MAP2K2,MAPK1,MAPK3,MAPK8,MAPK9,MLH1,MSH2,MSH3,MSH6,MTOR,MYC,NRAS,PIK3CA,PIK3CB,PIK3CD,PIK3R1,PIK3R2,PIK3R3,PMAIP1,POLK,RAC1,RAC2,RAC3,RAF1,RALA,RALB,RALGDS,RHOA,RPS6KB1,RPS6KB2,SMAD2,SMAD3,SMAD4…
hsa05010	Alzheimer disease - Homo sapiens (human)	292	369	8033	5130	5.71715e-11	2.38691e-09	ADAM10,ADAM17,ADRM1,AGER,AKT1,AKT2,AKT3,AMBRA1,APAF1,APBB1,APC,APC2,APH1A,APH1B,APOE,APP,ARAF,ATF4,ATF6,ATG101,ATG13,ATG14,ATG2A,ATP2A2,ATP2A3,ATP8,AXIN1,AXIN2,BACE1,BACE2,BAD,BECN1,BID,BRAF,CALM1,CALM2,CALM3,CALML3,CALML5,CALML6,CAPN1,CAPN2,CASP3,CASP7,CASP8,CASP9,CDK5,CDK5R1,CHRNA7,CHUK,COX1,COX2,COX4I1,COX4I2,COX5A,COX5B,COX6A1,COX6A2,COX6B1,COX6C,COX7A1,COX7A2,COX7A2L,COX7B,COX7C,COX8A,CSF1,C…
hsa04140	Autophagy - animal - Homo sapiens (human)	121	137	8033	5130	6.47778e-11	2.40398e-09	AKT1,AKT1S1,AKT2,AKT3,AMBRA1,ATG101,ATG12,ATG13,ATG14,ATG16L1,ATG16L2,ATG2A,ATG3,ATG4A,ATG4B,ATG4D,ATG5,ATG7,ATG9A,BAD,BCL2,BCL2L1,BECN1,BNIP3,CAMKK2,CFLAR,CTSB,CTSD,CTSL,DAPK1,DAPK3,DDIT4,EIF2AK3,EIF2AK4,EIF2S1,ERN1,GABARAP,GABARAPL1,GABARAPL2,HIF1A,HMGB1,HRAS,IGBP1,IGF1R,IRS1,IRS2,KRAS,LAMP1,LAMP2,MAP2K1,MAP2K2,MAP3K7,MAPK1,MAPK3,MAPK8,MAPK9,MLST8,MRAS,MTMR14,MTMR3,MTMR4,MTOR,NRAS,NRBF2,PDPK1,P…
hsa04210	Apoptosis - Homo sapiens (human)	120	136	8033	5130	9.03948e-11	3.01919e-09	ACTB,ACTG1,AIFM1,AKT1,AKT2,AKT3,APAF1,ATF4,ATM,BAD,BAK1,BAX,BBC3,BCL2,BCL2L1,BCL2L11,BID,BIRC2,BIRC3,BIRC5,CAPN1,CAPN2,CASP10,CASP2,CASP3,CASP6,CASP7,CASP8,CASP9,CFLAR,CHUK,CSF2RB,CTSB,CTSC,CTSD,CTSF,CTSK,CTSL,CTSO,CTSS,CTSZ,CYCS,DAB2IP,DAXX,DDIT3,DFFA,DFFB,DIABLO,EIF2AK3,EIF2S1,ENDOG,ERN1,FADD,FAS,FOS,GADD45A,GADD45B,GADD45G,GZMB,HRAS,HRK,HTRA2,IKBKB,IKBKG,IL3RA,ITPR2,ITPR3,JUN,KRAS,LMNA,LMNB2,M…
hsa05220	Chronic myeloid leukemia - Homo sapiens (human)	72	76	8033	5130	1.97721e-10	6.00353e-09	ABL1,AKT1,AKT2,AKT3,ARAF,BAD,BAK1,BAX,BCL2L1,BCR,BRAF,CBL,CCND1,CDK4,CDK6,CDKN1A,CDKN1B,CDKN2A,CHUK,CRK,CRKL,CTBP1,CTBP2,DDB2,E2F2,E2F3,GAB2,GADD45A,GADD45B,GADD45G,GRB2,HDAC1,HDAC2,HRAS,IKBKB,IKBKG,KRAS,MAP2K1,MAP2K2,MAPK1,MAPK3,MDM2,MECOM,MYC,NFKB1,NFKBIA,NRAS,PIK3CA,PIK3CB,PIK3CD,PIK3R1,PIK3R2,PIK3R3,POLK,PTPN11,RAF1,RB1,RELA,RUNX1,SHC1,SHC2,SMAD3,SMAD4,SOS1,SOS2,STAT5A,STAT5B,TGFB1,TGFB2,TGFB…
hsa03040	Spliceosome - Homo sapiens (human)	128	149	8033	5130	1.22864e-09	3.19992e-08	ACIN1,ALYREF,AQR,BCAS2,BUD31,CCDC12,CDC40,CDC5L,CHERP,CRNKL1,CTNNBL1,CWC15,DDX23,DDX39B,DDX42,DDX46,DDX5,DHX15,DHX16,DHX38,DHX8,EFTUD2,EIF4A3,HNRNPA1,HNRNPA1L2,HNRNPA3,HNRNPC,HNRNPCL1,HNRNPK,HNRNPM,HNRNPU,HSPA1A,HSPA1B,HSPA2,HSPA8,ISY1,ISY1-RAB43,LSM2,LSM3,LSM4,LSM5,LSM6,LSM7,LSM8,MAGOH,MAGOHB,NCBP1,NCBP2,PCBP1,PHF5A,PLRG1,PPIE,PPIH,PPIL1,PQBP1,PRPF18,PRPF19,PRPF3,PRPF31,PRPF38A,PRPF38B,PRPF4,PRP…
hsa04142	Lysosome - Homo sapiens (human)	112	128	8033	5130	1.25223e-09	3.19992e-08	ABCA2,ABCB9,ACP2,ACP5,AGA,AP1B1,AP1G1,AP1G2,AP1M1,AP1S1,AP1S2,AP1S3,AP3B1,AP3D1,AP3M1,AP3M2,AP3S1,AP3S2,AP4E1,AP4M1,ARSA,ARSB,ARSG,ASAH1,ATP6AP1,ATP6V0A1,ATP6V0A2,ATP6V0A4,ATP6V0B,ATP6V0C,ATP6V0D1,ATP6V0D2,ATP6V1H,CD164,CD63,CD68,CLN3,CLN5,CLTA,CLTB,CLTC,CLTCL1,CTNS,CTSA,CTSB,CTSC,CTSD,CTSF,CTSK,CTSL,CTSO,CTSS,CTSZ,DNASE2,ENTPD4,FUCA1,FUCA2,GAA,GALC,GALNS,GBA,GGA1,GGA2,GGA3,GLA,GLB1,GM2A,GNPTAB,G…
hsa05016	Huntington disease - Homo sapiens (human)	243	306	8033	5130	1.34128e-09	3.19992e-08	ACTR10,ACTR1A,ACTR1B,ADRM1,AMBRA1,AP2A1,AP2A2,AP2B1,AP2M1,AP2S1,APAF1,ATG101,ATG13,ATG14,ATG2A,ATP8,BAX,BBC3,BDNF,BECN1,CASP3,CASP8,CASP9,CLTA,CLTB,CLTC,CLTCL1,COX1,COX2,COX4I1,COX4I2,COX5A,COX5B,COX6A1,COX6A2,COX6B1,COX6C,COX7A1,COX7A2,COX7A2L,COX7B,COX7C,COX8A,CREB1,CREB3,CREB3L1,CREB3L2,CREB5,CREBBP,CYC1,CYCS,CYTB,DCTN1,DCTN2,DCTN3,DCTN4,DCTN5,DCTN6,DLG4,DNAH1,DNAH5,DNAI1,DNAL1,DNAL4,DNALI1,EP…
hsa04144	Endocytosis - Homo sapiens (human)	201	248	8033	5130	1.53015e-09	3.29557e-08	ACAP2,ACAP3,AGAP1,AGAP3,AGAP4,AGAP5,AGAP6,AGAP9,AP2A1,AP2A2,AP2B1,AP2M1,AP2S1,ARAP1,ARAP2,ARAP3,ARF1,ARF4,ARF5,ARF6,ARFGAP1,ARFGAP2,ARFGAP3,ARFGEF1,ARFGEF2,ARPC1A,ARPC1B,ARPC2,ARPC3,ARPC4,ARPC5,ARPC5L,ARRB1,ARRB2,ASAP1,ASAP2,ASAP3,BIN1,CAPZA1,CAPZA2,CAPZB,CAV1,CAV2,CAV3,CBL,CBLB,CDC42,CHMP1A,CHMP1B,CHMP2A,CHMP2B,CHMP3,CHMP4B,CHMP4C,CHMP5,CHMP6,CHMP7,CLTA,CLTB,CLTC,CLTCL1,CYTH1,CYTH2,CYTH3,DAB2,DN…
hsa01100	Metabolic pathways - Homo sapiens (human)	1048	1487	8033	5130	1.5981e-09	3.29557e-08	A4GALT,AACS,AADAT,AASS,ABAT,ABHD14A-ACY1,ABO,ACAA1,ACAA2,ACACA,ACAD8,ACADM,ACADSB,ACADVL,ACAT1,ACAT2,ACER2,ACER3,ACLY,ACMSD,ACO1,ACO2,ACOT1,ACOT2,ACOT8,ACOX1,ACOX2,ACOX3,ACP1,ACP2,ACP5,ACSF3,ACSL1,ACSL3,ACSL4,ACSL5,ACSM2A,ACSM2B,ACSS1,ACSS2,ACSS3,ACY1,ACYP2,ADCY2,ADCY3,ADCY5,ADCY6,ADCY7,ADCY9,ADH5,ADI1,ADK,ADO,ADPGK,ADPRM,ADSL,AFMID,AGK,AGL,AGMAT,AGPAT1,AGPAT2,AGPAT3,AGPAT4,AGPAT5,AGPS,AGXT,AHCY,…
hsa05212	Pancreatic cancer - Homo sapiens (human)	71	76	8033	5130	1.67739e-09	3.29557e-08	AKT1,AKT2,AKT3,ARAF,ARHGEF6,BAD,BAK1,BAX,BCL2L1,BRAF,CASP9,CCND1,CDC42,CDK4,CDK6,CDKN1A,CDKN2A,CHUK,DDB2,E2F2,E2F3,EGF,EGFR,ERBB2,GADD45A,GADD45B,GADD45G,IKBKB,IKBKG,JAK1,KRAS,MAP2K1,MAPK1,MAPK3,MAPK8,MAPK9,MTOR,NFKB1,PIK3CA,PIK3CB,PIK3CD,PIK3R1,PIK3R2,PIK3R3,PLD1,PLD2,POLK,RAC1,RAC2,RAC3,RAF1,RALA,RALB,RALBP1,RALGDS,RB1,RELA,RPS6KB1,RPS6KB2,SMAD2,SMAD3,SMAD4,STAT1,STAT3,TGFA,TGFB1,TGFB2,TGFBR1,T…
hsa05205	Proteoglycans in cancer - Homo sapiens (human)	167	205	8033	5130	1.88432e-08	3.49647e-07	ACTB,ACTG1,AKT1,AKT2,AKT3,ANK1,ANK2,ARAF,ARHGEF1,ARHGEF12,BRAF,CAMK2A,CAMK2D,CAMK2G,CASP3,CAV1,CAV2,CAV3,CBL,CCND1,CD44,CD63,CDC42,CDKN1A,COL1A1,COL1A2,CTNNB1,CTSL,CTTN,DCN,DDX5,DROSHA,EGFR,EIF4B,ELK1,ERBB2,ERBB4,ESR1,EZR,FAS,FGF2,FGFR1,FLNA,FLNB,FLNC,FN1,FRS2,FZD1,FZD10,FZD2,FZD3,FZD4,FZD6,FZD7,FZD8,GAB1,GPC1,GRB2,HBEGF,HIF1A,HOXD10,HRAS,HSPB2,HSPG2,IGF1,IGF1R,IGF2,IHH,IQGAP1,ITGA2,ITGA5,ITGAV,I…
hsa04150	mTOR signaling pathway - Homo sapiens (human)	130	155	8033	5130	2.33317e-08	4.10146e-07	AKT1,AKT1S1,AKT2,AKT3,ATP6V1A,ATP6V1B2,ATP6V1C1,ATP6V1D,ATP6V1E1,ATP6V1F,ATP6V1G1,ATP6V1G2,ATP6V1H,BRAF,CAB39,CAB39L,CHUK,CLIP1,DDIT4,DEPDC5,DVL1,DVL2,DVL3,EIF4B,EIF4E,EIF4E1B,EIF4E2,EIF4EBP1,FLCN,FNIP1,FNIP2,FZD1,FZD10,FZD2,FZD3,FZD4,FZD6,FZD7,FZD8,GRB10,GRB2,GSK3B,HRAS,IGF1,IGF1R,IKBKB,IRS1,KRAS,LAMTOR1,LAMTOR2,LAMTOR3,LAMTOR4,LAMTOR5,LPIN1,LPIN2,LPIN3,LRP5,LRP6,MAP2K1,MAP2K2,MAPK1,MAPK3,MAPKAP…
hsa05213	Endometrial cancer - Homo sapiens (human)	55	58	8033	5130	2.85525e-08	4.76827e-07	AKT1,AKT2,AKT3,APC,APC2,ARAF,AXIN1,AXIN2,BAD,BAK1,BAX,BRAF,CASP9,CCND1,CDKN1A,CTNNA1,CTNNB1,DDB2,EGF,EGFR,ELK1,ERBB2,FOXO3,GADD45A,GADD45B,GADD45G,GRB2,GSK3B,HRAS,ILK,KRAS,LEF1,MAP2K1,MAP2K2,MAPK1,MAPK3,MLH1,MYC,NRAS,PDPK1,PIK3CA,PIK3CB,PIK3CD,PIK3R1,PIK3R2,PIK3R3,POLK,PTEN,RAF1,SOS1,SOS2,TCF7,TCF7L1,TCF7L2,TP53_x000D_
hsa05165	Human papillomavirus infection - Homo sapiens (human)	256	330	8033	5130	3.00293e-08	4.77609e-07	AKT1,AKT2,AKT3,APC,APC2,ATM,ATP6AP1,ATP6V0A1,ATP6V0A2,ATP6V0A4,ATP6V0B,ATP6V0C,ATP6V0D1,ATP6V0D2,ATP6V0E1,ATP6V0E2,ATP6V1A,ATP6V1B2,ATP6V1C1,ATP6V1D,ATP6V1E1,ATP6V1F,ATP6V1G1,ATP6V1G2,ATP6V1H,AXIN1,AXIN2,BAD,BAK1,BAX,BCAP31,CASP3,CASP8,CCND1,CCND2,CCND3,CCNE1,CDC42,CDK2,CDK4,CDK6,CDKN1A,CDKN1B,CHD4,CHUK,COL1A1,COL1A2,COL2A1,COL4A1,COL4A2,COL4A4,COL4A5,COL6A1,COL6A2,COL9A2,COL9A3,COMP,CRB3,CREB1,C…
hsa05200	Pathways in cancer - Homo sapiens (human)	395	531	8033	5130	5.72769e-08	8.69567e-07	ABL1,ADCY2,ADCY3,ADCY5,ADCY6,ADCY7,ADCY9,AKT1,AKT2,AKT3,ALK,APAF1,APC,APC2,APPL1,ARAF,ARHGEF1,ARHGEF11,ARHGEF12,ARNT,ARNT2,AXIN1,AXIN2,BAD,BAK1,BAX,BBC3,BCL2,BCL2L1,BCL2L11,BCR,BDKRB1,BID,BIRC2,BIRC3,BIRC5,BIRC7,BMP2,BMP4,BRAF,CALM1,CALM2,CALM3,CALML3,CALML5,CALML6,CAMK2A,CAMK2D,CAMK2G,CASP3,CASP7,CASP8,CASP9,CBL,CCDC6,CCND1,CCND2,CCND3,CCNE1,CDC42,CDK2,CDK4,CDK6,CDKN1A,CDKN1B,CDKN2A,CDKN2B,CEBPA…
hsa05130	Pathogenic Escherichia coli infection - Homo sapiens (human)	156	192	8033	5130	7.85919e-08	1.14129e-06	ABCF2,ABI1,ABL1,ACTB,ACTG1,ARF1,ARF6,ARHGEF1,ARHGEF11,ARHGEF12,ARHGEF2,ARPC1A,ARPC1B,ARPC2,ARPC3,ARPC4,ARPC5,ARPC5L,BAIAP2,BAIAP2L1,BAK1,BAX,BRK1,CASP3,CASP4,CASP7,CASP8,CASP9,CDC42,CHUK,CLDN1,CLDN15,CLDN16,CLDN19,CLDN2,CLDN23,CLDN3,CLDN5,CLDN7,CLDN9,CTTN,CXCL8,CYCS,CYFIP1,CYFIP2,CYTH1,CYTH2,CYTH3,EZR,F2,F2R,FADD,FAS,FOS,FYN,GAPDH,GNA12,GNA13,IKBKB,IKBKG,IL1R1,IL6,IRAK1,IRAK4,ITGB1,JUN,LPAR1,LPAR…
hsa05215	Prostate cancer - Homo sapiens (human)	85	97	8033	5130	1.1225e-07	1.56214e-06	AKT1,AKT2,AKT3,ARAF,ATF4,BAD,BCL2,BRAF,CASP9,CCND1,CCNE1,CDK2,CDKN1A,CDKN1B,CHUK,CREB1,CREB3,CREB3L1,CREB3L2,CREB5,CREBBP,CTNNB1,E2F2,E2F3,EGF,EGFR,EP300,ERBB2,ERG,ETV5,FGFR1,FOXO1,GRB2,GSK3B,GSTP1,HRAS,HSP90AA1,HSP90AB1,HSP90B1,IGF1,IGF1R,IKBKB,IKBKG,IL1R2,KLK3,KRAS,LEF1,MAP2K1,MAP2K2,MAPK1,MAPK3,MDM2,MTOR,NFKB1,NFKBIA,NKX3-1,NRAS,PDGFA,PDGFB,PDGFC,PDGFD,PDGFRA,PDPK1,PIK3CA,PIK3CB,PIK3CD,PIK3R1,…
hsa05222	Small cell lung cancer - Homo sapiens (human)	81	92	8033	5130	1.40504e-07	1.87713e-06	AKT1,AKT2,AKT3,APAF1,BAK1,BAX,BCL2,BCL2L1,BIRC2,BIRC3,BIRC7,CASP3,CASP9,CCND1,CCNE1,CDK2,CDK4,CDK6,CDKN1A,CDKN1B,CDKN2B,CHUK,CKS1B,CKS2,COL4A1,COL4A2,COL4A4,COL4A5,CYCS,DDB2,E2F2,E2F3,FHIT,FN1,GADD45A,GADD45B,GADD45G,IKBKB,IKBKG,ITGA2,ITGA2B,ITGA3,ITGA6,ITGAV,ITGB1,LAMA1,LAMA3,LAMA4,LAMA5,LAMB1,LAMB2,LAMC1,LAMC2,LAMC3,MAX,MYC,NFKB1,NFKBIA,PIK3CA,PIK3CB,PIK3CD,PIK3R1,PIK3R2,PIK3R3,POLK,PTEN,PTK2,R…
hsa04218	Cellular senescence - Homo sapiens (human)	129	156	8033	5130	1.47878e-07	1.89967e-06	AKT1,AKT2,AKT3,ATM,BTRC,CALM1,CALM2,CALM3,CALML3,CALML5,CALML6,CAPN1,CAPN2,CCNB1,CCND1,CCND2,CCND3,CCNE1,CDK2,CDK4,CDK6,CDKN1A,CDKN2A,CDKN2B,CHEK1,CXCL8,E2F2,E2F3,E2F4,E2F5,EIF4EBP1,ETS1,FBXW11,FOXO1,FOXO3,GADD45A,GADD45B,GADD45G,GATA4,HIPK1,HIPK2,HIPK3,HLA-A,HLA-B,HLA-C,HLA-E,HLA-F,HLA-G,HRAS,HUS1,IGFBP3,IL6,ITPR2,ITPR3,KIR2DL4,KRAS,LIN37,LIN52,LIN54,MAP2K1,MAP2K2,MAP2K3,MAPK1,MAPK11,MAPK12,MAPK…
hsa05211	Renal cell carcinoma - Homo sapiens (human)	63	69	8033	5130	1.55087e-07	1.91849e-06	AKT1,AKT2,AKT3,ARAF,ARNT,ARNT2,BAD,BRAF,CDC42,CDKN1A,CREBBP,CRK,CRKL,CUL2,EGLN1,EGLN2,EGLN3,EP300,EPAS1,ETS1,FH,FLCN,GAB1,GRB2,HIF1A,HRAS,JUN,KRAS,MAP2K1,MAP2K2,MAPK1,MAPK3,MET,NRAS,PAK1,PAK2,PAK3,PAK4,PAK6,PDGFB,PIK3CA,PIK3CB,PIK3CD,PIK3R1,PIK3R2,PIK3R3,PRCC,PTPN11,RAC1,RAF1,RAP1A,RAP1B,RAPGEF1,RBX1,SLC2A1,SOS1,SOS2,TFE3,TGFA,TGFB1,TGFB2,VEGFA,VHL_x000D_
hsa03015	mRNA surveillance pathway - Homo sapiens (human)	80	91	8033	5130	1.95239e-07	2.32892e-06	ACIN1,ALYREF,BCL2L2-PABPN1,CASC3,CLP1,CPSF1,CPSF2,CPSF3,CPSF4,CPSF6,CPSF7,CSTF1,CSTF2,CSTF2T,CSTF3,DAZAP1,DDX39B,EIF4A3,ETF1,FIP1L1,GSPT1,GSPT2,HBS1L,MAGOH,MAGOHB,MSI1,MSI2,NCBP1,NCBP2,NUDT21,NXF1,NXT1,NXT2,PABPC1,PABPC1L,PABPC3,PABPC4,PABPC4L,PABPC5,PABPN1,PABPN1L,PAPOLA,PAPOLG,PCF11,PELO,PNN,PPP1CA,PPP1CB,PPP1CC,PPP2CA,PPP2CB,PPP2R1A,PPP2R1B,PPP2R2A,PPP2R2D,PPP2R3A,PPP2R5A,PPP2R5B,PPP2R5C,PPP2R…
hsa04722	Neurotrophin signaling pathway - Homo sapiens (human)	101	119	8033	5130	2.63543e-07	3.03528e-06	ABL1,AKT1,AKT2,AKT3,ARHGDIA,ATF4,BAD,BAX,BCL2,BDNF,BRAF,CALM1,CALM2,CALM3,CALML3,CALML5,CALML6,CAMK2A,CAMK2D,CAMK2G,CDC42,CRK,CRKL,FOXO3,FRS2,GAB1,GRB2,GSK3B,HRAS,IKBKB,IRAK1,IRAK2,IRAK3,IRAK4,IRS1,JUN,KIDINS220,KRAS,MAGED1,MAP2K1,MAP2K2,MAP2K5,MAP2K7,MAP3K1,MAP3K3,MAP3K5,MAPK1,MAPK11,MAPK12,MAPK13,MAPK14,MAPK3,MAPK7,MAPK8,MAPK9,MAPKAPK2,MATK,NFKB1,NFKBIA,NFKBIE,NGF,NGFR,NRAS,NTF3,NTF4,PDPK1,PIK3…
hsa04510	Focal adhesion - Homo sapiens (human)	161	201	8033	5130	3.04124e-07	3.38591e-06	ACTB,ACTG1,ACTN1,ACTN4,AKT1,AKT2,AKT3,ARHGAP35,ARHGAP5,BAD,BCAR1,BCL2,BIRC2,BIRC3,BRAF,CAPN2,CAV1,CAV2,CAV3,CCND1,CCND2,CCND3,CDC42,COL1A1,COL1A2,COL2A1,COL4A1,COL4A2,COL4A4,COL4A5,COL6A1,COL6A2,COL9A2,COL9A3,COMP,CRK,CRKL,CTNNB1,DIAPH1,DOCK1,EGF,EGFR,ELK1,ERBB2,FLNA,FLNB,FLNC,FLT4,FN1,FYN,GRB2,GSK3B,HRAS,IGF1,IGF1R,ILK,ITGA10,ITGA11,ITGA2,ITGA2B,ITGA3,ITGA4,ITGA5,ITGA6,ITGA7,ITGAV,ITGB1,ITGB3,IT…
hsa04810	Regulation of actin cytoskeleton - Homo sapiens (human)	170	214	8033	5130	4.07846e-07	4.39421e-06	ABI2,ACTB,ACTG1,ACTN1,ACTN4,APC,APC2,ARAF,ARHGAP35,ARHGEF1,ARHGEF12,ARHGEF6,ARHGEF7,ARPC1A,ARPC1B,ARPC2,ARPC3,ARPC4,ARPC5,ARPC5L,BAIAP2,BCAR1,BDKRB1,BRAF,BRK1,CDC42,CFL1,CFL2,CHRM4,CRK,CRKL,CXCL12,CYFIP1,CYFIP2,DIAPH1,DIAPH2,DIAPH3,DOCK1,EGF,EGFR,ENAH,EZR,F2,F2R,FGD1,FGD3,FGF17,FGF19,FGF2,FGF20,FGF22,FGF23,FGF3,FGF4,FGF5,FGF6,FGF8,FGF9,FGFR1,FGFR4,FN1,GIT1,GNA12,GNA13,GNG12,GSN,HRAS,IQGAP1,IQGAP3…
hsa04714	Thermogenesis - Homo sapiens (human)	182	231	8033	5130	4.65411e-07	4.85772e-06	ACSL1,ACSL3,ACSL4,ACSL5,ACTB,ACTG1,ACTL6A,ADCY2,ADCY3,ADCY5,ADCY6,ADCY7,ADCY9,AKT1S1,ARID1A,ARID1B,ATF2,ATP8,CNR1,COA1,COA3,COA4,COA5,COA6,COA7,COX1,COX10,COX11,COX14,COX15,COX17,COX18,COX2,COX20,COX4I1,COX4I2,COX5A,COX5B,COX6A1,COX6A2,COX6B1,COX6C,COX7A1,COX7A2,COX7A2L,COX7B,COX7C,COX8A,CPT1A,CPT1B,CPT2,CREB1,CREB3,CREB3L1,CREB3L2,CREB5,CYC1,CYTB,DPF3,FGFR1,FRS2,GNAS,GRB2,HRAS,KDM1A,KDM3A,KDM3B,…
hsa03010	Ribosome - Homo sapiens (human)	129	158	8033	5130	6.27199e-07	6.34802e-06	FAU,MRPL1,MRPL10,MRPL11,MRPL12,MRPL13,MRPL14,MRPL15,MRPL16,MRPL17,MRPL18,MRPL19,MRPL2,MRPL20,MRPL21,MRPL22,MRPL23,MRPL24,MRPL27,MRPL28,MRPL3,MRPL30,MRPL32,MRPL33,MRPL34,MRPL35,MRPL36,MRPL4,MRPL9,MRPS10,MRPS11,MRPS12,MRPS14,MRPS15,MRPS16,MRPS17,MRPS18A,MRPS2,MRPS21,MRPS5,MRPS7,MRPS9,RPL10,RPL10A,RPL11,RPL12,RPL13,RPL13A,RPL14,RPL15,RPL17,RPL17-C18orf32,RPL18,RPL18A,RPL19,RPL21,RPL22,RPL22L1,RPL23,…
hsa04068	FoxO signaling pathway - Homo sapiens (human)	109	131	8033	5130	7.41945e-07	7.28851e-06	AKT1,AKT2,AKT3,ARAF,ATG12,ATM,BCL2L11,BCL6,BNIP3,BRAF,CAT,CCNB1,CCND1,CCND2,CCNG2,CDK2,CDKN1A,CDKN1B,CDKN2B,CDKN2D,CHUK,CREBBP,CSNK1E,EGF,EGFR,EP300,FBXO25,FBXO32,FOXO1,FOXO3,FOXO4,FOXO6,G6PC3,GABARAP,GABARAPL1,GABARAPL2,GADD45A,GADD45B,GADD45G,GRB2,HOMER1,HOMER2,HOMER3,HRAS,IGF1,IGF1R,IKBKB,IL6,IRS1,IRS2,KLF2,KRAS,MAP2K1,MAP2K2,MAPK1,MAPK11,MAPK12,MAPK13,MAPK14,MAPK3,MAPK8,MAPK9,MDM2,NLK,NRAS,PC…
hsa05223	Non-small cell lung cancer - Homo sapiens (human)	61	68	8033	5130	1.17106e-06	1.11752e-05	AKT1,AKT2,AKT3,ALK,ARAF,BAD,BAK1,BAX,BRAF,CASP9,CCND1,CDK4,CDK6,CDKN1A,CDKN2A,DDB2,E2F2,E2F3,EGF,EGFR,EML4,ERBB2,FHIT,FOXO3,GADD45A,GADD45B,GADD45G,GRB2,HRAS,JAK3,KRAS,MAP2K1,MAP2K2,MAPK1,MAPK3,MET,NRAS,PDPK1,PIK3CA,PIK3CB,PIK3CD,PIK3R1,PIK3R2,PIK3R3,PLCG1,POLK,PRKCA,RAF1,RASSF1,RASSF5,RB1,RXRA,RXRB,SOS1,SOS2,STAT3,STAT5A,STAT5B,STK4,TGFA,TP53_x000D_
hsa04211	Longevity regulating pathway - Homo sapiens (human)	77	89	8033	5130	1.44236e-06	1.33819e-05	ADCY2,ADCY3,ADCY5,ADCY6,ADCY7,ADCY9,ADIPOR1,ADIPOR2,AKT1,AKT1S1,AKT2,AKT3,APPL1,ATF2,ATF4,ATF6B,ATG101,ATG13,ATG5,BAX,CAMKK2,CAT,CREB1,CREB3,CREB3L1,CREB3L2,CREB5,EHMT1,EHMT2,EIF4E,EIF4E1B,EIF4E2,EIF4EBP1,FOXO1,FOXO3,HRAS,IGF1,IGF1R,IRS1,IRS2,KRAS,MTOR,NFKB1,NRAS,PIK3CA,PIK3CB,PIK3CD,PIK3R1,PIK3R2,PIK3R3,PPARG,PPARGC1A,PRKAA1,PRKAA2,PRKAB1,PRKAB2,PRKACA,PRKACB,PRKAG1,PRKAG2,PRKAG3,RB1CC1,RELA,RHE…
hsa05225	Hepatocellular carcinoma - Homo sapiens (human)	135	168	8033	5130	1.97908e-06	1.78652e-05	ACTB,ACTG1,ACTL6A,AKT1,AKT2,AKT3,APC,APC2,ARAF,ARID1A,ARID1B,ARID2,AXIN1,AXIN2,BAD,BAK1,BAX,BCL2L1,BRAF,BRD7,CCND1,CDK4,CDK6,CDKN1A,CDKN2A,CSNK1A1,CSNK1A1L,CTNNB1,DDB2,DPF3,DVL1,DVL2,DVL3,E2F2,E2F3,EGFR,ELK1,FRAT1,FRAT2,FZD1,FZD10,FZD2,FZD3,FZD4,FZD6,FZD7,FZD8,GAB1,GADD45A,GADD45B,GADD45G,GRB2,GSK3B,GSTA4,GSTM2,GSTM3,GSTM4,GSTO1,GSTO2,GSTP1,GSTT2,HMOX1,HRAS,IGF1R,IGF2,KEAP1,KRAS,LEF1,LRP5,LRP6,MA…
hsa01200	Carbon metabolism - Homo sapiens (human)	97	117	8033	5130	4.21409e-06	3.70397e-05	ACAT1,ACAT2,ACO1,ACO2,ACOX1,ACOX3,ACSS1,ACSS2,ADH5,ADPGK,AGXT,ALDH6A1,ALDOA,ALDOC,AMT,CAT,CPS1,CS,DLAT,DLD,DLST,ECHS1,EHHADH,ENO1,ENO2,ENO3,ESD,FH,G6PD,GAPDH,GCSH,GLDC,GLUD1,GLUD2,GOT1,GOT2,GPI,GPT2,H6PD,HADHA,HIBCH,HK1,HK2,HKDC1,IDH1,IDH2,IDH3A,IDH3B,IDH3G,MDH1,MDH2,ME1,ME2,ME3,MTHFR,OGDH,OGDHL,PC,PCCA,PCCB,PDHA1,PDHB,PFKL,PFKM,PFKP,PGAM1,PGAM2,PGAM4,PGD,PGK1,PGLS,PGP,PHGDH,PKLR,PKM,PRPS1,PRPS2,…
hsa04137	Mitophagy - animal - Homo sapiens (human)	60	68	8033	5130	5.29941e-06	4.53847e-05	AMBRA1,ATF4,ATG5,ATG9A,BCL2L1,BCL2L13,BECN1,BNIP3,BNIP3L,CALCOCO2,CITED2,CSNK2A1,CSNK2A2,CSNK2A3,EIF2AK3,FIS1,FOXO3,FUNDC1,GABARAP,GABARAPL1,GABARAPL2,HIF1A,HRAS,JUN,KRAS,MAPK8,MAPK9,MFN1,MFN2,MITF,MRAS,NBR1,NRAS,OPTN,PGAM5,PINK1,RAB7A,RELA,RHOT1,RHOT2,RPS27A,RRAS,RRAS2,SP1,SQSTM1,SRC,TAX1BP1,TBC1D15,TBC1D17,TBK1,TFE3,TOMM7,TP53,UBA52,UBB,UBC,ULK1,USP15,USP30,USP8_x000D_
hsa05135	Yersinia infection - Homo sapiens (human)	106	130	8033	5130	7.12444e-06	5.90654e-05	ACTB,ACTG1,ACTR2,ACTR3,ACTR3B,ACTR3C,AKT1,AKT2,AKT3,ARF6,ARHGEF1,ARHGEF12,ARHGEF28,ARHGEF7,BAIAP2,BCAR1,CCL2,CD8B,CDC42,CHUK,CRK,CRKL,CXCL8,DOCK1,ELMO2,FN1,FOS,GIT2,GNAQ,GSK3B,IKBKB,IKBKG,IL6,IRAK1,IRAK4,IRF3,ITGA4,ITGA5,ITGB1,JUN,LAT,LIMK1,MAP2K1,MAP2K2,MAP2K3,MAP2K4,MAP2K7,MAP3K7,MAPK1,MAPK11,MAPK12,MAPK13,MAPK14,MAPK3,MAPK8,MAPK9,MEFV,MYD88,NFATC2,NFATC3,NFKB1,NFKBIA,PIK3CA,PIK3CB,PIK3CD,PIK3R…
hsa05163	Human cytomegalovirus infection - Homo sapiens (human)	174	225	8033	5130	7.25054e-06	5.90654e-05	ADCY2,ADCY3,ADCY5,ADCY6,ADCY7,ADCY9,AKAP13,AKT1,AKT2,AKT3,ARHGEF1,ARHGEF11,ARHGEF12,ATF2,ATF4,ATF6B,B2M,BAK1,BAX,BCAR1,BID,CALM1,CALM2,CALM3,CALML3,CALML5,CALML6,CALR,CASP3,CASP8,CASP9,CCL2,CCND1,CDK4,CDK6,CDKN1A,CDKN2A,CHUK,CREB1,CREB3,CREB3L1,CREB3L2,CREB5,CRK,CRKL,CTNNB1,CX3CL1,CXCL12,CXCL8,CYCS,E2F2,E2F3,EGFR,EIF4EBP1,ELK1,FADD,FAS,GNA11,GNA12,GNA13,GNAI1,GNAI2,GNAI3,GNAO1,GNAQ,GNAS,GNB1,GNB2…
hsa04910	Insulin signaling pathway - Homo sapiens (human)	111	137	8033	5130	7.78147e-06	6.18812e-05	ACACA,AKT1,AKT2,AKT3,ARAF,BAD,BRAF,CALM1,CALM2,CALM3,CALML3,CALML5,CALML6,CBL,CBLB,CRK,CRKL,EIF4E,EIF4E1B,EIF4E2,EIF4EBP1,ELK1,EXOC7,FASN,FLOT1,FLOT2,FOXO1,G6PC3,GRB2,GSK3B,GYS1,HK1,HK2,HKDC1,HRAS,IKBKB,INPP5A,INPPL1,IRS1,IRS2,KRAS,MAP2K1,MAP2K2,MAPK1,MAPK3,MAPK8,MAPK9,MKNK1,MKNK2,MTOR,NRAS,PCK1,PCK2,PDPK1,PHKA1,PHKA2,PHKB,PHKG2,PIK3CA,PIK3CB,PIK3CD,PIK3R1,PIK3R2,PIK3R3,PKLR,PPARGC1A,PPP1CA,PPP1C…
hsa03018	RNA degradation - Homo sapiens (human)	68	79	8033	5130	8.93572e-06	6.94077e-05	BTG2,BTG3,C1D,CNOT1,CNOT10,CNOT2,CNOT3,CNOT4,CNOT6,CNOT6L,CNOT7,CNOT8,DCP1A,DCP1B,DCP2,DCPS,DDX6,DHX36,DIS3,DIS3L,EDC3,EDC4,ENO1,ENO2,ENO3,EXOSC1,EXOSC10,EXOSC2,EXOSC3,EXOSC4,EXOSC5,EXOSC6,EXOSC7,EXOSC8,EXOSC9,HSPA9,HSPD1,LSM1,LSM2,LSM3,LSM4,LSM5,LSM6,LSM7,LSM8,MPHOSPH6,NUDT16,PABPC1,PABPC1L,PABPC3,PABPC4,PABPC4L,PABPC5,PAN2,PAN3,PARN,PATL1,PFKL,PFKM,PFKP,PNPT1,SKIV2L,TOB1,TOB2,TTC37,XRN1,XRN2,ZC…
hsa05131	Shigellosis - Homo sapiens (human)	185	242	8033	5130	1.37422e-05	0.000104316	ACTB,ACTG1,ACTN1,ACTN4,AKT1,AKT1S1,AKT2,AKT3,ARF1,ARF6,ARHGEF2,ARPC1A,ARPC1B,ARPC2,ARPC3,ARPC4,ARPC5,ARPC5L,ATG12,ATG14,ATG16L1,ATG5,ATM,BAX,BCAR1,BCL10,BCL2,BCL2L1,BECN1,BNIP3,BTRC,C3,CALCOCO2,CAPN1,CAPN2,CAPNS1,CASP4,CAST,CBX3,CD14,CD44,CDC42,CHUK,CRK,CRKL,CSF2,CTTN,CUL1,CXCL8,CYCS,CYTH1,CYTH2,CYTH3,DIAPH1,DOCK1,EGFR,ELMO2,FBXW11,FNBP1,FNBP1L,FOXO1,FOXO3,FOXO4,FOXO6,GABARAP,GABARAPL1,GABARAPL2,…
hsa03013	RNA transport - Homo sapiens (human)	141	180	8033	5130	1.61962e-05	0.000120212	AAAS,ACIN1,ALYREF,CASC3,CLNS1A,CYFIP1,CYFIP2,DDX20,DDX39B,EEF1A1,EEF1A2,EIF1,EIF1AX,EIF1AY,EIF1B,EIF2B1,EIF2B2,EIF2B3,EIF2B4,EIF2B5,EIF2S1,EIF2S2,EIF2S3,EIF3A,EIF3B,EIF3C,EIF3D,EIF3E,EIF3F,EIF3G,EIF3H,EIF3I,EIF3J,EIF4A1,EIF4A2,EIF4A3,EIF4B,EIF4E,EIF4E1B,EIF4E2,EIF4EBP1,EIF4EBP2,EIF4G1,EIF4G2,EIF4G3,EIF5,EIF5B,ELAC1,ELAC2,FMR1,FXR1,FXR2,GEMIN4,GEMIN5,GEMIN6,GEMIN8,KPNB1,MAGOH,MAGOHB,NCBP1,NCBP2,ND…
hsa04071	Sphingolipid signaling pathway - Homo sapiens (human)	97	119	8033	5130	1.7917e-05	0.000130093	ABCC1,ACER2,ADORA1,AKT1,AKT2,AKT3,ASAH1,ASAH2,BAX,BCL2,BID,CERS2,CERS4,CERS5,CERS6,CTSD,DEGS1,DEGS2,FYN,GAB2,GNA12,GNA13,GNAI1,GNAI2,GNAI3,GNAQ,HRAS,KRAS,MAP2K1,MAP2K2,MAP3K5,MAPK1,MAPK11,MAPK12,MAPK13,MAPK14,MAPK3,MAPK8,MAPK9,NFKB1,NRAS,NSMAF,PDPK1,PIK3CA,PIK3CB,PIK3CD,PIK3R1,PIK3R2,PIK3R3,PLCB2,PLCB3,PLCB4,PLD1,PLD2,PPP2CA,PPP2CB,PPP2R1A,PPP2R1B,PPP2R2A,PPP2R2D,PPP2R3A,PPP2R5A,PPP2R5B,PPP2R5C,P…
hsa05161	Hepatitis B - Homo sapiens (human)	128	162	8033	5130	1.83451e-05	0.000130367	AKT1,AKT2,AKT3,APAF1,ARAF,ATF2,ATF4,ATF6B,ATP6AP1,BAD,BAX,BCL2,BID,BIRC5,BRAF,CASP10,CASP3,CASP8,CASP9,CCNE1,CDK2,CDKN1A,CHUK,CREB1,CREB3,CREB3L1,CREB3L2,CREB5,CREBBP,CXCL8,CYCS,DDB1,DDB2,DDX3X,DDX58,E2F2,E2F3,EGR2,ELK1,EP300,FADD,FAS,FOS,GRB2,HRAS,HSPG2,IFIH1,IFNAR1,IKBKB,IKBKE,IKBKG,IL6,IRAK1,IRAK4,IRF3,IRF7,JAK1,JAK3,JUN,KRAS,MAP2K1,MAP2K2,MAP2K3,MAP2K4,MAP2K7,MAP3K1,MAP3K7,MAPK1,MAPK11,MAPK12…
hsa03050	Proteasome - Homo sapiens (human)	42	46	8033	5130	2.09006e-05	0.000145433	ADRM1,POMP,PSMA1,PSMA2,PSMA3,PSMA4,PSMA5,PSMA6,PSMA7,PSMB1,PSMB10,PSMB2,PSMB3,PSMB4,PSMB5,PSMB6,PSMB7,PSMB8,PSMB9,PSMC1,PSMC2,PSMC3,PSMC4,PSMC5,PSMC6,PSMD1,PSMD11,PSMD12,PSMD13,PSMD14,PSMD2,PSMD3,PSMD4,PSMD6,PSMD7,PSMD8,PSMD9,PSME1,PSME2,PSME3,PSME4,PSMF1_x000D_
hsa05167	Kaposi sarcoma-associated herpesvirus infection - Homo sapiens (human)	147	189	8033	5130	2.15336e-05	0.00014612	AKT1,AKT2,AKT3,ATG14,ATG3,BAK1,BAX,BECN1,BID,C3,CALM1,CALM2,CALM3,CALML3,CALML5,CALML6,CASP3,CASP8,CASP9,CCND1,CDK4,CDK6,CDKN1A,CHUK,CREB1,CREBBP,CSF2,CTNNB1,CXCL1,CXCL2,CXCL3,CXCL8,CYCS,E2F2,E2F3,EIF2AK2,EP300,FADD,FAS,FGF2,FOS,GABARAP,GABARAPL1,GABARAPL2,GNB1,GNB2,GNB3,GNB4,GNB5,GNG10,GNG11,GNG12,GNG13,GNG2,GNG5,GNG7,GNG8,GNGT2,GSK3B,HIF1A,HLA-A,HLA-B,HLA-C,HLA-E,HLA-F,HLA-G,HRAS,IFNAR1,IFNAR2,…
hsa05218	Melanoma - Homo sapiens (human)	62	72	8033	5130	2.18743e-05	0.00014612	AKT1,AKT2,AKT3,ARAF,BAD,BAK1,BAX,BRAF,CCND1,CDK4,CDK6,CDKN1A,CDKN2A,DDB2,E2F2,E2F3,EGF,EGFR,FGF17,FGF19,FGF2,FGF20,FGF22,FGF23,FGF3,FGF4,FGF5,FGF6,FGF8,FGF9,FGFR1,GADD45A,GADD45B,GADD45G,HRAS,IGF1,IGF1R,KRAS,MAP2K1,MAP2K2,MAPK1,MAPK3,MDM2,MET,MITF,NRAS,PDGFA,PDGFB,PDGFC,PDGFD,PDGFRA,PIK3CA,PIK3CB,PIK3CD,PIK3R1,PIK3R2,PIK3R3,POLK,PTEN,RAF1,RB1,TP53_x000D_
hsa05224	Breast cancer - Homo sapiens (human)	117	147	8033	5130	2.24309e-05	0.0001469	AKT1,AKT2,AKT3,APC,APC2,ARAF,AXIN1,AXIN2,BAK1,BAX,BRAF,CCND1,CDK4,CDK6,CDKN1A,CSNK1A1,CSNK1A1L,CTNNB1,DDB2,DLL3,DLL4,DVL1,DVL2,DVL3,E2F2,E2F3,EGF,EGFR,ERBB2,ESR1,FGF17,FGF19,FGF2,FGF20,FGF22,FGF23,FGF3,FGF4,FGF5,FGF6,FGF8,FGF9,FGFR1,FLT4,FOS,FRAT1,FRAT2,FZD1,FZD10,FZD2,FZD3,FZD4,FZD6,FZD7,FZD8,GADD45A,GADD45B,GADD45G,GRB2,GSK3B,HES5,HEYL,HRAS,IGF1,IGF1R,JAG1,JAG2,JUN,KRAS,LEF1,LRP5,LRP6,MAP2K1,MA…
hsa00020	Citrate cycle (TCA cycle) - Homo sapiens (human)	29	30	8033	5130	2.51693e-05	0.000161664	ACLY,ACO1,ACO2,CS,DLAT,DLD,DLST,FH,IDH1,IDH2,IDH3A,IDH3B,IDH3G,MDH1,MDH2,OGDH,OGDHL,PC,PCK1,PCK2,PDHA1,PDHB,SDHA,SDHB,SDHC,SDHD,SUCLA2,SUCLG1,SUCLG2_x000D_
hsa04919	Thyroid hormone signaling pathway - Homo sapiens (human)	98	121	8033	5130	2.73007e-05	0.000170449	ACTB,ACTG1,AKT1,AKT2,AKT3,ATP1A1,ATP1A2,ATP1A4,ATP1B1,ATP1B3,ATP2A2,ATP2A3,BAD,BMP4,CASP9,CCND1,CREBBP,CTNNB1,EP300,ESR1,FOXO1,GATA4,GSK3B,HDAC1,HDAC2,HDAC3,HIF1A,HRAS,ITGAV,ITGB3,KAT2A,KAT2B,KRAS,MAP2K1,MAP2K2,MAPK1,MAPK3,MDM2,MED1,MED12,MED13,MED13L,MED14,MED16,MED17,MED24,MED27,MED30,MED4,MTOR,MYC,NCOA1,NCOA2,NCOA3,NCOR1,NOTCH1,NOTCH2,NOTCH3,NOTCH4,NRAS,PDPK1,PFKL,PFKM,PFKP,PIK3CA,PIK3CB,PIK3C…
hsa05418	Fluid shear stress and atherosclerosis - Homo sapiens (human)	111	139	8033	5130	2.75577e-05	0.000170449	ACTB,ACTG1,ACVR1,ACVR2A,ACVR2B,AKT1,AKT2,AKT3,ARHGEF2,ASS1,BCL2,BMP4,BMPR1A,BMPR2,CALM1,CALM2,CALM3,CALML3,CALML5,CALML6,CAV1,CAV2,CAV3,CCL2,CDH5,CHUK,CTNNB1,CTSL,CYBA,DUSP1,EDN1,FOS,GPC1,GSTA4,GSTM2,GSTM3,GSTM4,GSTO1,GSTO2,GSTP1,GSTT2,HMOX1,HSP90AA1,HSP90AB1,HSP90B1,IKBKB,IKBKG,IL1R1,IL1R2,ITGA2B,ITGAV,ITGB3,JUN,KEAP1,KLF2,MAP2K4,MAP2K5,MAP2K7,MAP3K5,MAP3K7,MAPK11,MAPK12,MAPK13,MAPK14,MAPK7,MAPK…
hsa01521	EGFR tyrosine kinase inhibitor resistance - Homo sapiens (human)	67	79	8033	5130	3.00839e-05	0.000179875	AKT1,AKT2,AKT3,ARAF,AXL,BAD,BAX,BCL2,BCL2L1,BCL2L11,BRAF,EGF,EGFR,EIF4E,EIF4E1B,EIF4E2,EIF4EBP1,ERBB2,FGF2,FOXO3,GAB1,GAS6,GRB2,GSK3B,HRAS,IGF1,IGF1R,IL6,IL6R,JAK1,KRAS,MAP2K1,MAP2K2,MAPK1,MAPK3,MET,MTOR,NF1,NRAS,NRG1,NRG2,PDGFA,PDGFB,PDGFC,PDGFD,PDGFRA,PIK3CA,PIK3CB,PIK3CD,PIK3R1,PIK3R2,PIK3R3,PLCG1,PRKCA,PTEN,RAF1,RPS6,RPS6KB1,RPS6KB2,SHC1,SHC2,SOS1,SOS2,SRC,STAT3,TGFA,VEGFA_x000D_
hsa05214	Glioma - Homo sapiens (human)	64	75	8033	5130	3.01587e-05	0.000179875	AKT1,AKT2,AKT3,ARAF,BAK1,BAX,BRAF,CALM1,CALM2,CALM3,CALML3,CALML5,CALML6,CAMK1,CAMK1D,CAMK2A,CAMK2D,CAMK2G,CCND1,CDK4,CDK6,CDKN1A,CDKN2A,DDB2,E2F2,E2F3,EGF,EGFR,GADD45A,GADD45B,GADD45G,GRB2,HRAS,IGF1,IGF1R,KRAS,MAP2K1,MAP2K2,MAPK1,MAPK3,MDM2,MTOR,NRAS,PDGFA,PDGFB,PDGFRA,PIK3CA,PIK3CB,PIK3CD,PIK3R1,PIK3R2,PIK3R3,PLCG1,POLK,PRKCA,PTEN,RAF1,RB1,SHC1,SHC2,SOS1,SOS2,TGFA,TP53_x000D_
hsa01522	Endocrine resistance - Homo sapiens (human)	81	98	8033	5130	3.30142e-05	0.000193452	ADCY2,ADCY3,ADCY5,ADCY6,ADCY7,ADCY9,AKT1,AKT2,AKT3,ARAF,BAD,BAX,BCL2,BIK,BRAF,CARM1,CCND1,CDK4,CDKN1A,CDKN1B,CDKN2A,CYP2D6,DLL3,DLL4,E2F2,E2F3,EGFR,ERBB2,ESR1,FOS,GNAS,GRB2,HBEGF,HRAS,IGF1,IGF1R,JAG1,JAG2,JUN,KRAS,MAP2K1,MAP2K2,MAPK1,MAPK11,MAPK12,MAPK13,MAPK14,MAPK3,MAPK8,MAPK9,MDM2,MED1,MMP2,MTOR,NCOA3,NCOR1,NOTCH1,NOTCH2,NOTCH3,NOTCH4,NRAS,PIK3CA,PIK3CB,PIK3CD,PIK3R1,PIK3R2,PIK3R3,PRKACA,PRKAC…
hsa04330	Notch signaling pathway - Homo sapiens (human)	47	53	8033	5130	4.34078e-05	0.000249969	ADAM17,APH1A,APH1B,ATXN1,ATXN1L,CIR1,CREBBP,CTBP1,CTBP2,DLL3,DLL4,DTX2,DTX3,DTX3L,DVL1,DVL2,DVL3,EP300,HDAC1,HDAC2,HES5,HEYL,JAG1,JAG2,KAT2A,KAT2B,LFNG,MAML1,MAML2,MAML3,MFNG,NCOR2,NCSTN,NOTCH1,NOTCH2,NOTCH3,NOTCH4,NUMB,NUMBL,PSEN1,PSEN2,PSENEN,PTCRA,RBPJ,RBPJL,RFNG,SNW1_x000D_
hsa05170	Human immunodeficiency virus 1 infection - Homo sapiens (human)	162	212	8033	5130	4.87346e-05	0.000275888	AKT1,AKT2,AKT3,AP1B1,AP1G1,AP1G2,AP1M1,AP1S1,AP1S2,AP1S3,APOBEC3A,APOBEC3B,APOBEC3C,APOBEC3D,APOBEC3F,APOBEC3H,ATM,B2M,BAD,BAK1,BAX,BCL2,BCL2L1,BID,BST2,BTRC,CALM1,CALM2,CALM3,CALML3,CALML5,CALML6,CALR,CASP3,CASP8,CASP9,CCNB1,CFL1,CFL2,CHEK1,CHUK,CRK,CRKL,CUL1,CUL4A,CUL4B,CUL5,CYCS,DDB1,FADD,FAS,FBXW11,FOS,GNA11,GNAI1,GNAI2,GNAI3,GNAO1,GNAQ,GNB1,GNB2,GNB3,GNB4,GNB5,GNG10,GNG11,GNG12,GNG13,GNG2,GN…
hsa04012	ErbB signaling pathway - Homo sapiens (human)	71	85	8033	5130	5.06013e-05	0.000281681	ABL1,ABL2,AKT1,AKT2,AKT3,ARAF,BAD,BRAF,BTC,CAMK2A,CAMK2D,CAMK2G,CBL,CBLB,CDKN1A,CDKN1B,CRK,CRKL,EGF,EGFR,EIF4EBP1,ELK1,ERBB2,ERBB4,GAB1,GRB2,GSK3B,HBEGF,HRAS,JUN,KRAS,MAP2K1,MAP2K2,MAP2K4,MAP2K7,MAPK1,MAPK3,MAPK8,MAPK9,MTOR,MYC,NCK1,NCK2,NRAS,NRG1,NRG2,PAK1,PAK2,PAK3,PAK4,PAK6,PIK3CA,PIK3CB,PIK3CD,PIK3R1,PIK3R2,PIK3R3,PLCG1,PRKCA,PTK2,RAF1,RPS6KB1,RPS6KB2,SHC1,SHC2,SOS1,SOS2,SRC,STAT5A,STAT5B,TGF…
hsa04130	SNARE interactions in vesicular transport - Homo sapiens (human)	31	33	8033	5130	6.87896e-05	0.000376651	BET1,BET1L,BNIP1,GOSR1,GOSR2,SEC22B,SNAP23,SNAP29,STX11,STX16,STX17,STX18,STX1A,STX2,STX3,STX4,STX5,STX6,STX7,STX8,USE1,VAMP1,VAMP2,VAMP3,VAMP4,VAMP5,VAMP7,VAMP8,VTI1A,VTI1B,YKT6_x000D_
hsa04520	Adherens junction - Homo sapiens (human)	60	71	8033	5130	9.83735e-05	0.000526717	ACP1,ACTB,ACTG1,ACTN1,ACTN4,BAIAP2,CDC42,CREBBP,CSNK2A1,CSNK2A2,CSNK2A3,CTNNA1,CTNNB1,CTNND1,EGFR,EP300,ERBB2,FARP2,FER,FGFR1,FYN,IGF1R,IQGAP1,LEF1,LMO7,MAP3K7,MAPK1,MAPK3,MET,NLK,PARD3,PTPN1,PTPN6,PTPRB,PTPRF,PTPRJ,PTPRM,RAC1,RAC2,RAC3,RHOA,SMAD3,SMAD4,SNAI1,SNAI2,SORBS1,SRC,SSX2IP,TCF7,TCF7L1,TCF7L2,TGFBR1,TGFBR2,TJP1,VCL,WASF1,WASF2,WASF3,WASL,YES1_x000D_
hsa05216	Thyroid cancer - Homo sapiens (human)	34	37	8033	5130	9.93507e-05	0.000526717	BAK1,BAX,BRAF,CCDC6,CCND1,CDKN1A,CTNNB1,DDB2,GADD45A,GADD45B,GADD45G,HRAS,KRAS,LEF1,MAP2K1,MAP2K2,MAPK1,MAPK3,MYC,NCOA4,NRAS,PAX8,POLK,PPARG,RET,RXRA,RXRB,TCF7,TCF7L1,TCF7L2,TFG,TP53,TPM3,TPR_x000D_
hsa04668	TNF signaling pathway - Homo sapiens (human)	90	112	8033	5130	0.000102068	0.000532669	AKT1,AKT2,AKT3,ATF2,ATF4,ATF6B,BAG4,BCL3,BIRC2,BIRC3,CASP10,CASP3,CASP7,CASP8,CCL2,CEBPB,CFLAR,CHUK,CREB1,CREB3,CREB3L1,CREB3L2,CREB5,CSF1,CSF2,CX3CL1,CXCL1,CXCL2,CXCL3,CXCL5,CXCL6,DAB2IP,DNM1L,EDN1,FADD,FAS,FOS,IKBKB,IKBKG,IL6,IRF1,ITCH,JAG1,JUN,JUNB,LIF,MAP2K1,MAP2K3,MAP2K4,MAP2K7,MAP3K14,MAP3K5,MAP3K7,MAP3K8,MAPK1,MAPK11,MAPK12,MAPK13,MAPK14,MAPK3,MAPK8,MAPK9,MMP14,NFKB1,NFKBIA,NOD2,PGAM5,PIK3…
hsa04360	Axon guidance - Homo sapiens (human)	139	181	8033	5130	0.000109428	0.00056229	ABL1,ABLIM1,ABLIM3,ARHGEF12,BMP7,BMPR2,BOC,CAMK2A,CAMK2D,CAMK2G,CDC42,CDK5,CFL1,CFL2,CXCL12,DPYSL2,EFNA1,EFNA4,EFNA5,EFNB1,EFNB2,ENAH,EPHA2,EPHB1,EPHB2,EPHB4,FES,FYN,FZD3,GNAI1,GNAI2,GNAI3,GSK3B,HRAS,ILK,ITGB1,KRAS,L1CAM,LIMK1,LIMK2,LRRC4,MAPK1,MAPK3,MET,MYL12A,MYL12B,MYL5,MYL9,NCK1,NCK2,NEO1,NFATC2,NFATC3,NFATC4,NRAS,NRP1,NTN1,NTN3,NTN4,NTNG1,NTNG2,PAK1,PAK2,PAK3,PAK4,PAK6,PARD3,PARD6B,PDK1,PIK3…
hsa03020	RNA polymerase - Homo sapiens (human)	29	31	8033	5130	0.000150185	0.000760025	POLR1A,POLR1B,POLR1C,POLR1D,POLR1E,POLR2A,POLR2B,POLR2C,POLR2D,POLR2E,POLR2F,POLR2G,POLR2H,POLR2I,POLR2J,POLR2J3,POLR2K,POLR2L,POLR3A,POLR3B,POLR3C,POLR3D,POLR3E,POLR3F,POLR3GL,POLR3H,POLR3K,TWISTNB,ZNRD1_x000D_
hsa05166	Human T-cell leukemia virus 1 infection - Homo sapiens (human)	165	219	8033	5130	0.000154878	0.000772079	ADCY2,ADCY3,ADCY5,ADCY6,ADCY7,ADCY9,AKT1,AKT2,AKT3,ANAPC1,ANAPC10,ANAPC11,ANAPC2,ANAPC4,ANAPC5,ANAPC7,ATF2,ATF4,ATF6B,ATM,B2M,BAX,BCL2L1,BUB3,CALR,CANX,CCND1,CCND2,CCND3,CCNE1,CD40,CDC16,CDC20,CDC23,CDC26,CDC27,CDK2,CDK4,CDKN1A,CDKN2A,CDKN2B,CHEK1,CHUK,CREB1,CREB3,CREB3L1,CREB3L2,CREB5,CREBBP,CRTC1,CRTC2,CRTC3,CSF2,DLG1,E2F2,E2F3,EGR1,EGR2,ELK1,ELK4,EP300,ETS1,ETS2,FDPS,FOS,FOSL1,GPS2,HLA-A,HLA-B…
hsa00190	Oxidative phosphorylation - Homo sapiens (human)	104	133	8033	5130	0.000234955	0.00115404	ATP4A,ATP6AP1,ATP6V0A1,ATP6V0A2,ATP6V0A4,ATP6V0B,ATP6V0C,ATP6V0D1,ATP6V0D2,ATP6V0E1,ATP6V0E2,ATP6V1A,ATP6V1B2,ATP6V1C1,ATP6V1D,ATP6V1E1,ATP6V1F,ATP6V1G1,ATP6V1G2,ATP6V1H,ATP8,COX1,COX10,COX11,COX15,COX17,COX2,COX4I1,COX4I2,COX5A,COX5B,COX6A1,COX6A2,COX6B1,COX6C,COX7A1,COX7A2,COX7A2L,COX7B,COX7C,COX8A,CYC1,CYTB,LHPP,ND1,ND2,ND3,ND4L,ND5,ND6,NDUFA1,NDUFA10,NDUFA11,NDUFA12,NDUFA13,NDUFA2,NDUFA3,NDUF…
hsa04625	C-type lectin receptor signaling pathway - Homo sapiens (human)	83	104	8033	5130	0.000293096	0.00141036	AKT1,AKT2,AKT3,ARHGEF12,BCL10,BCL3,CALM1,CALM2,CALM3,CALML3,CALML5,CALML6,CARD9,CASP8,CBLB,CCL17,CD209,CHUK,CLEC4E,CLEC4M,CYLD,EGR2,HRAS,IKBKB,IKBKE,IKBKG,IL12A,IL17D,IL23A,IL6,IRF1,IRF9,ITPR2,ITPR3,JUN,KRAS,KSR1,LSP1,MALT1,MAP3K14,MAPK1,MAPK11,MAPK12,MAPK13,MAPK14,MAPK3,MAPK8,MAPK9,MAPKAPK2,MDM2,MRAS,NFATC2,NFATC3,NFATC4,NFKB1,NFKB2,NFKBIA,NRAS,PAK1,PIK3CA,PIK3CB,PIK3CD,PIK3R1,PIK3R2,PIK3R3,PLK3…
hsa05226	Gastric cancer - Homo sapiens (human)	115	149	8033	5130	0.000295584	0.00141036	ABCB1,AKT1,AKT2,AKT3,APC,APC2,ARAF,AXIN1,AXIN2,BAK1,BAX,BCL2,BRAF,CCND1,CCNE1,CDK2,CDKN1A,CDKN1B,CDKN2B,CSNK1A1,CSNK1A1L,CTNNA1,CTNNB1,DDB2,DVL1,DVL2,DVL3,E2F2,E2F3,EGF,EGFR,ERBB2,FGF17,FGF19,FGF2,FGF20,FGF22,FGF23,FGF3,FGF4,FGF5,FGF6,FGF8,FGF9,FRAT1,FRAT2,FZD1,FZD10,FZD2,FZD3,FZD4,FZD6,FZD7,FZD8,GAB1,GADD45A,GADD45B,GADD45G,GRB2,GSK3B,HRAS,JUP,KRAS,LEF1,LRP5,LRP6,MAP2K1,MAP2K2,MAPK1,MAPK3,MET,ML…
hsa00600	Sphingolipid metabolism - Homo sapiens (human)	41	47	8033	5130	0.000314731	0.00146	ACER2,ACER3,ARSA,ASAH1,ASAH2,CERK,CERS2,CERS4,CERS5,CERS6,DEGS1,DEGS2,GAL3ST1,GALC,GBA,GBA2,GLA,GLB1,KDSR,NEU1,NEU2,NEU3,NEU4,PLPP1,PLPP2,PLPP3,SGMS1,SGMS2,SGPL1,SGPP1,SGPP2,SMPD1,SMPD2,SMPD3,SMPD4,SPHK1,SPHK2,SPTLC1,SPTLC2,UGCG,UGT8_x000D_
hsa03420	Nucleotide excision repair - Homo sapiens (human)	41	47	8033	5130	0.000314731	0.00146	BIVM-ERCC5,CCNH,CDK7,CETN2,CUL4A,CUL4B,DDB1,DDB2,ERCC1,ERCC2,ERCC3,ERCC4,ERCC5,ERCC6,ERCC8,GTF2H1,GTF2H2,GTF2H2C_2,GTF2H3,GTF2H4,GTF2H5,MNAT1,PCNA,POLD1,POLD2,POLD3,POLD4,POLE,POLE3,POLE4,RAD23A,RAD23B,RBX1,RFC1,RFC2,RFC3,RFC4,RFC5,RPA1,RPA2,XPC_x000D_
hsa04010	MAPK signaling pathway - Homo sapiens (human)	215	294	8033	5130	0.000371037	0.00169762	AKT1,AKT2,AKT3,ARAF,ARRB1,ARRB2,ATF2,ATF4,BDNF,BRAF,CACNA2D1,CACNB1,CACNB3,CACNG6,CACNG8,CASP3,CD14,CDC25B,CDC42,CHUK,CRK,CRKL,CSF1,CSF1R,DAXX,DDIT3,DUSP1,DUSP10,DUSP16,DUSP2,DUSP3,DUSP4,DUSP5,DUSP6,DUSP7,DUSP8,ECSIT,EFNA1,EFNA4,EFNA5,EGF,EGFR,ELK1,ELK4,EPHA2,ERBB2,ERBB4,FAS,FGF17,FGF19,FGF2,FGF20,FGF22,FGF23,FGF3,FGF4,FGF5,FGF6,FGF8,FGF9,FGFR1,FGFR4,FLNA,FLNB,FLNC,FLT3LG,FLT4,FOS,GADD45A,GADD45B…
hsa04530	Tight junction - Homo sapiens (human)	123	161	8033	5130	0.00039428	0.00177959	ACTB,ACTG1,ACTN1,ACTN4,ACTR2,ACTR3,ACTR3B,ACTR3C,AMOT,AMOTL1,AMOTL2,ARHGAP17,ARHGEF18,ARHGEF2,BVES,CCND1,CD1D,CD1E,CDC42,CDK4,CGNL1,CLDN1,CLDN15,CLDN16,CLDN19,CLDN2,CLDN23,CLDN3,CLDN5,CLDN7,CLDN9,CRB3,CTTN,DLG1,DLG3,EPB41L4B,ERBB2,EZR,F11R,GATA4,HSPA4,ITGB1,JAM3,JUN,LLGL1,LLGL2,MAGI1,MAP2K7,MAP3K1,MAP3K5,MAPK8,MAPK9,MARVELD2,MARVELD3,MICALL2,MPDZ,MPP4,MPP5,MSN,MYH10,MYH9,MYL12A,MYL12B,MYL6,MYL6B,…
hsa04213	Longevity regulating pathway - multiple species - Homo sapiens (human)	52	62	8033	5130	0.000427403	0.00190337	ADCY2,ADCY3,ADCY5,ADCY6,ADCY7,ADCY9,AKT1,AKT1S1,AKT2,AKT3,ATG5,CAT,CLPB,CRYAB,EIF4EBP2,FOXO1,FOXO3,HDAC1,HDAC2,HRAS,HSPA1A,HSPA1B,HSPA2,HSPA8,IGF1,IGF1R,IRS1,IRS2,KRAS,MTOR,NRAS,PIK3CA,PIK3CB,PIK3CD,PIK3R1,PIK3R2,PIK3R3,PRKAA1,PRKAA2,PRKAB1,PRKAB2,PRKACA,PRKACB,PRKAG1,PRKAG2,PRKAG3,RPS6KB1,RPS6KB2,RPTOR,SIRT1,SOD1,SOD2_x000D_
hsa00510	N-Glycan biosynthesis - Homo sapiens (human)	43	50	8033	5130	0.00044715	0.00191621	ALG1,ALG10,ALG10B,ALG11,ALG12,ALG13,ALG14,ALG2,ALG3,ALG8,ALG9,B4GALT1,B4GALT2,B4GALT3,DAD1,DDOST,DOLK,DOLPP1,DPAGT1,DPM1,DPM2,DPM3,FUT8,GANAB,MAN1A1,MAN1A2,MAN1B1,MAN2A1,MAN2A2,MGAT1,MGAT2,MGAT3,MGAT4B,MGAT5,MGAT5B,MOGS,RPN1,RPN2,SRD5A3,ST6GAL1,STT3A,STT3B,TUSC3_x000D_
hsa05110	Vibrio cholerae infection - Homo sapiens (human)	43	50	8033	5130	0.00044715	0.00191621	ACTB,ACTG1,ADCY3,ADCY9,ARF1,ATP6AP1,ATP6V0A1,ATP6V0A2,ATP6V0A4,ATP6V0B,ATP6V0C,ATP6V0D1,ATP6V0D2,ATP6V0E1,ATP6V0E2,ATP6V1A,ATP6V1B2,ATP6V1C1,ATP6V1D,ATP6V1E1,ATP6V1F,ATP6V1G1,ATP6V1G2,ATP6V1H,ERO1A,GNAS,KCNQ1,KDELR1,KDELR2,KDELR3,PDIA4,PLCG1,PRKACA,PRKACB,PRKCA,SEC61A1,SEC61A2,SEC61B,SEC61G,SLC12A2,TCIRG1,TJP1,TJP2_x000D_
hsa04390	Hippo signaling pathway - Homo sapiens (human)	120	157	8033	5130	0.000447499	0.00191621	ACTB,ACTG1,AJUBA,AMH,AMOT,APC,APC2,AXIN1,AXIN2,BBC3,BIRC2,BIRC3,BIRC5,BMP2,BMP4,BMP7,BMPR1A,BMPR2,BTRC,CCND1,CCND2,CCND3,CSNK1D,CSNK1E,CTNNA1,CTNNB1,DLG1,DLG3,DLG4,DLG5,DVL1,DVL2,DVL3,FBXW11,FRMD1,FRMD6,FZD1,FZD10,FZD2,FZD3,FZD4,FZD6,FZD7,FZD8,GDF5,GDF6,GLI2,GSK3B,ID1,ID2,ITGB2,LATS1,LATS2,LEF1,LIMD1,LLGL1,LLGL2,MOB1A,MOB1B,MPP5,MYC,NF2,NKD1,NKD2,PARD3,PARD6B,PPP1CA,PPP1CB,PPP1CC,PPP2CA,PPP2CB,PP…
hsa04926	Relaxin signaling pathway - Homo sapiens (human)	100	129	8033	5130	0.000546901	0.00231222	ACTA2,ADCY2,ADCY3,ADCY5,ADCY6,ADCY7,ADCY9,AKT1,AKT2,AKT3,ARRB1,ARRB2,ATF2,ATF4,ATF6B,COL1A1,COL1A2,COL3A1,COL4A1,COL4A2,COL4A4,COL4A5,CREB1,CREB3,CREB3L1,CREB3L2,CREB5,EDN1,EDNRB,EGFR,FOS,GNA15,GNAI1,GNAI2,GNAI3,GNAO1,GNAS,GNB1,GNB2,GNB3,GNB4,GNB5,GNG10,GNG11,GNG12,GNG13,GNG2,GNG5,GNG7,GNG8,GNGT2,GRB2,HRAS,INSL3,JUN,KRAS,MAP2K1,MAP2K2,MAP2K4,MAP2K7,MAPK1,MAPK11,MAPK12,MAPK13,MAPK14,MAPK3,MAPK8,MA…
hsa04216	Ferroptosis - Homo sapiens (human)	36	41	8033	5130	0.000565577	0.00236128	ACSL1,ACSL3,ACSL4,ACSL5,ALOX15,ATG5,ATG7,FTH1,FTL,GCLC,GCLM,GPX4,GSS,HMOX1,LPCAT3,MAP1LC3A,MAP1LC3B,MAP1LC3B2,MAP1LC3C,NCOA4,PCBP1,PCBP2,PRNP,SAT1,SAT2,SLC11A2,SLC39A14,SLC39A8,SLC3A2,SLC40A1,SLC7A11,STEAP3,TFRC,TP53,VDAC2,VDAC3_x000D_
hsa04350	TGF-beta signaling pathway - Homo sapiens (human)	75	94	8033	5130	0.000578658	0.00238607	ACVR1,ACVR1B,ACVR2A,ACVR2B,AMH,BAMBI,BMP2,BMP4,BMP7,BMPR1A,BMPR2,CDKN2B,CHRD,CREBBP,CUL1,DCN,E2F4,E2F5,EP300,FBN1,FMOD,GDF5,GDF6,GREM1,GREM2,HAMP,ID1,ID2,ID3,ID4,INHBB,INHBC,INHBE,LEFTY1,LEFTY2,MAPK1,MAPK3,MYC,NBL1,NEO1,NOG,PPP2CA,PPP2CB,PPP2R1A,PPP2R1B,RBX1,RGMA,RHOA,ROCK1,RPS6KB1,RPS6KB2,SKP1,SMAD1,SMAD2,SMAD3,SMAD4,SMAD5,SMAD6,SMAD7,SMAD9,SMURF1,SMURF2,SP1,TFDP1,TGFB1,TGFB2,TGFBR1,TGFBR2,TGIF1…
hsa03022	Basal transcription factors - Homo sapiens (human)	39	45	8033	5130	0.000596476	0.00242955	CCNH,CDK7,ERCC2,ERCC3,GTF2A1,GTF2A2,GTF2B,GTF2E1,GTF2E2,GTF2F1,GTF2F2,GTF2H1,GTF2H2,GTF2H2C_2,GTF2H3,GTF2H4,GTF2H5,GTF2I,GTF2IRD1,MNAT1,TAF1,TAF10,TAF11,TAF12,TAF13,TAF15,TAF2,TAF3,TAF4,TAF4B,TAF5L,TAF6,TAF6L,TAF7,TAF8,TAF9,TAF9B,TBP,TBPL1_x000D_
hsa04215	Apoptosis - multiple species - Homo sapiens (human)	29	32	8033	5130	0.000618515	0.00248897	APAF1,BAK1,BAX,BBC3,BCL2,BCL2L1,BCL2L11,BECN1,BID,BIRC2,BIRC3,BIRC5,BIRC6,BIRC7,BOK,CASP3,CASP7,CASP8,CASP9,CYCS,DIABLO,FADD,HTRA2,MAPK8,MAPK9,NGFR,PMAIP1,TNFRSF1A,XIAP_x000D_
hsa04015	Rap1 signaling pathway - Homo sapiens (human)	156	210	8033	5130	0.00072576	0.00288576	ACTB,ACTG1,ADCY2,ADCY3,ADCY5,ADCY6,ADCY7,ADCY9,ADORA2A,ADORA2B,AKT1,AKT2,AKT3,APBB1IP,ARAP3,BCAR1,BRAF,CALM1,CALM2,CALM3,CALML3,CALML5,CALML6,CDC42,CNR1,CRK,CRKL,CSF1,CSF1R,CTNNB1,CTNND1,DOCK4,EFNA1,EFNA4,EFNA5,EGF,EGFR,ENAH,EPHA2,EVL,F2R,F2RL3,FARP2,FGF17,FGF19,FGF2,FGF20,FGF22,FGF23,FGF3,FGF4,FGF5,FGF6,FGF8,FGF9,FGFR1,FGFR4,FLT4,GNAI1,GNAI2,GNAI3,GNAO1,GNAQ,GNAS,HRAS,ID1,IGF1,IGF1R,ITGA2B,ITGB1…
hsa04933	AGE-RAGE signaling pathway in diabetic complications - Homo sapiens (human)	79	100	8033	5130	0.00073826	0.00290093	AGER,AKT1,AKT2,AKT3,BAX,BCL2,CASP3,CCL2,CCND1,CDC42,CDK4,CDKN1B,COL1A1,COL1A2,COL3A1,COL4A1,COL4A2,COL4A4,COL4A5,CXCL8,DIAPH1,EDN1,EGR1,F3,FN1,FOXO1,HRAS,IL6,JUN,KRAS,MAPK1,MAPK11,MAPK12,MAPK13,MAPK14,MAPK3,MAPK8,MAPK9,MMP2,NFKB1,NRAS,PIK3CA,PIK3CB,PIK3CD,PIK3R1,PIK3R2,PIK3R3,PIM1,PLCB2,PLCB3,PLCB4,PLCD1,PLCD3,PLCD4,PLCG1,PRKCA,PRKCD,PRKCE,PRKCZ,RAC1,RELA,SERPINE1,SMAD2,SMAD3,SMAD4,STAT1,STAT3,ST…
hsa05235	PD-L1 expression and PD-1 checkpoint pathway in cancer - Homo sapiens (human)	71	89	8033	5130	0.000814076	0.00316164	AKT1,AKT2,AKT3,ALK,BATF,BATF2,BATF3,CD274,CHUK,CSNK2A1,CSNK2A2,CSNK2A3,EGF,EGFR,EML4,FOS,HIF1A,HRAS,IFNGR1,IFNGR2,IKBKB,IKBKG,JAK1,JUN,KRAS,LAT,MAP2K1,MAP2K2,MAP2K3,MAP3K3,MAPK1,MAPK11,MAPK12,MAPK13,MAPK14,MAPK3,MTOR,MYD88,NFATC2,NFATC3,NFKB1,NFKBIA,NFKBIE,NRAS,PDCD1,PIK3CA,PIK3CB,PIK3CD,PIK3R1,PIK3R2,PIK3R3,PLCG1,PPP3CA,PPP3CB,PPP3CC,PPP3R1,PRKCQ,PTEN,PTPN11,PTPN6,RAF1,RELA,RPS6KB1,RPS6KB2,STAT1…
hsa00280	Valine, leucine and isoleucine degradation - Homo sapiens (human)	41	48	8033	5130	0.000824717	0.00316615	AACS,ABAT,ACAA1,ACAA2,ACAD8,ACADM,ACADSB,ACAT1,ACAT2,ACSF3,ALDH1B1,ALDH2,ALDH3A2,ALDH6A1,ALDH7A1,ALDH9A1,AOX1,AUH,BCAT1,BCAT2,BCKDHA,BCKDHB,DBT,DLD,ECHS1,EHHADH,HADH,HADHA,HADHB,HIBADH,HIBCH,HMGCL,HMGCS1,HSD17B10,IVD,MCCC1,MCCC2,OXCT1,OXCT2,PCCA,PCCB_x000D_
hsa04152	AMPK signaling pathway - Homo sapiens (human)	93	120	8033	5130	0.000860065	0.00324828	ACACA,ADIPOR1,ADIPOR2,AKT1,AKT1S1,AKT2,AKT3,CAB39,CAB39L,CAMKK2,CCND1,CPT1A,CPT1B,CREB1,CREB3,CREB3L1,CREB3L2,CREB5,CRTC2,EEF2,EEF2K,EIF4EBP1,ELAVL1,FASN,FOXO1,FOXO3,G6PC3,GYS1,HMGCR,IGF1,IGF1R,IRS1,IRS2,LEPR,MAP3K7,MLYCD,MTOR,PCK1,PCK2,PDPK1,PFKFB3,PFKFB4,PFKL,PFKM,PFKP,PIK3CA,PIK3CB,PIK3CD,PIK3R1,PIK3R2,PIK3R3,PPARG,PPARGC1A,PPP2CA,PPP2CB,PPP2R1A,PPP2R1B,PPP2R2A,PPP2R2D,PPP2R3A,PPP2R5A,PPP2R5B,…
hsa05221	Acute myeloid leukemia - Homo sapiens (human)	55	67	8033	5130	0.000865559	0.00324828	AKT1,AKT2,AKT3,ARAF,BAD,BRAF,CCND1,CD14,CEBPA,CHUK,CSF1R,CSF2,DUSP6,EIF4EBP1,GRB2,HRAS,IKBKB,IKBKG,JUP,KRAS,LEF1,MAP2K1,MAP2K2,MAPK1,MAPK3,MPO,MTOR,MYC,NFKB1,NRAS,PIK3CA,PIK3CB,PIK3CD,PIK3R1,PIK3R2,PIK3R3,PIM1,PIM2,PML,PPARD,RAF1,RARA,RELA,RPS6KB1,RPS6KB2,RUNX1,RUNX1T1,SOS1,SOS2,STAT3,STAT5A,STAT5B,TCF7,TCF7L1,TCF7L2_x000D_
hsa05120	Epithelial cell signaling in Helicobacter pylori infection - Homo sapiens (human)	57	70	8033	5130	0.00103578	0.00384389	ADAM10,ADAM17,ATP6AP1,ATP6V0A1,ATP6V0A2,ATP6V0A4,ATP6V0B,ATP6V0C,ATP6V0D1,ATP6V0D2,ATP6V0E1,ATP6V0E2,ATP6V1A,ATP6V1B2,ATP6V1C1,ATP6V1D,ATP6V1E1,ATP6V1F,ATP6V1G1,ATP6V1G2,ATP6V1H,CASP3,CDC42,CHUK,CSK,CXCL1,CXCL2,CXCL3,CXCL8,EGFR,F11R,GIT1,HBEGF,IKBKB,IKBKG,JAM3,JUN,LYN,MAP2K4,MAP3K14,MAPK11,MAPK12,MAPK13,MAPK14,MAPK8,MAPK9,MET,NFKB1,NFKBIA,PAK1,PLCG1,PTPN11,RAC1,RELA,SRC,TCIRG1,TJP1_x000D_
hsa05160	Hepatitis C - Homo sapiens (human)	117	155	8033	5130	0.00121011	0.00437606	AKT1,AKT2,AKT3,APAF1,ARAF,BAD,BAK1,BAX,BID,BRAF,CASP3,CASP8,CASP9,CCND1,CD81,CDK2,CDK4,CDK6,CDKN1A,CFLAR,CHUK,CLDN1,CLDN15,CLDN16,CLDN19,CLDN2,CLDN23,CLDN3,CLDN5,CLDN7,CLDN9,CTNNB1,CYCS,DDX58,E2F2,E2F3,EGF,EGFR,EIF2AK1,EIF2AK2,EIF2AK3,EIF2AK4,EIF2S1,EIF3E,FADD,FAS,GRB2,GSK3B,HRAS,IFNAR1,IFNAR2,IKBKB,IKBKE,IKBKG,IRF3,IRF7,IRF9,JAK1,KRAS,LDLR,MAP2K1,MAP2K2,MAPK1,MAPK3,MAVS,MYC,NFKB1,NFKBIA,NR1H3,NR…
hsa00562	Inositol phosphate metabolism - Homo sapiens (human)	59	73	8033	5130	0.00121849	0.00437606	ALDH6A1,CDIPT,FIG4,IMPA1,IMPA2,INPP1,INPP4A,INPP5A,INPP5B,INPP5D,INPP5E,INPP5F,INPP5K,INPPL1,IPMK,IPPK,ISYNA1,ITPK1,ITPKA,ITPKB,ITPKC,MINPP1,MIOX,MTMR1,MTMR14,MTMR2,MTMR3,MTMR4,MTMR6,OCRL,PI4K2A,PI4K2B,PI4KA,PI4KB,PIK3C2A,PIK3C3,PIK3CA,PIK3CB,PIK3CD,PIKFYVE,PIP4K2A,PIP4K2B,PIP4K2C,PIP5K1A,PIP5K1C,PIP5KL1,PLCB2,PLCB3,PLCB4,PLCD1,PLCD3,PLCD4,PLCG1,PLCH2,PTEN,SACM1L,SYNJ1,SYNJ2,TPI1_x000D_
hsa04115	p53 signaling pathway - Homo sapiens (human)	59	73	8033	5130	0.00121849	0.00437606	APAF1,ATM,BAX,BBC3,BCL2,BCL2L1,BID,CASP3,CASP8,CASP9,CCNB1,CCND1,CCND2,CCND3,CCNE1,CCNG1,CCNG2,CD82,CDK2,CDK4,CDK6,CDKN1A,CDKN2A,CHEK1,CYCS,DDB2,EI24,FAS,GADD45A,GADD45B,GADD45G,GORAB,IGF1,IGFBP3,MDM2,MDM4,PERP,PIDD1,PMAIP1,PPM1D,PTEN,RCHY1,RRM2B,SERPINE1,SESN1,SESN2,SESN3,SFN,SHISA5,SIAH1,SIVA1,STEAP3,THBS1,TNFRSF10A,TNFRSF10B,TP53,TP53I3,TSC2,ZMAT3_x000D_
hsa04931	Insulin resistance - Homo sapiens (human)	84	108	8033	5130	0.00124255	0.004415	AKT1,AKT2,AKT3,CPT1A,CPT1B,CREB1,CREB3,CREB3L1,CREB3L2,CREB5,CRTC2,FOXO1,G6PC3,GFPT1,GFPT2,GSK3B,GYS1,IKBKB,IL6,IRS1,IRS2,MAPK8,MAPK9,MLX,MLXIP,MLXIPL,MTOR,NFKB1,NFKBIA,NR1H2,NR1H3,OGT,PCK1,PCK2,PDPK1,PIK3CA,PIK3CB,PIK3CD,PIK3R1,PIK3R2,PIK3R3,PPARA,PPARGC1A,PPP1CA,PPP1CB,PPP1CC,PPP1R3B,PPP1R3D,PRKAA1,PRKAA2,PRKAB1,PRKAB2,PRKAG1,PRKAG2,PRKAG3,PRKCD,PRKCE,PRKCQ,PRKCZ,PTEN,PTPN1,PTPN11,PTPRF,PYGB,PY…
hsa04014	Ras signaling pathway - Homo sapiens (human)	170	232	8033	5130	0.00127272	0.0044746	ABL1,ABL2,AKT1,AKT2,AKT3,ARF6,BAD,BCL2L1,BDNF,BRAP,CALM1,CALM2,CALM3,CALML3,CALML5,CALML6,CDC42,CHUK,CSF1,CSF1R,EFNA1,EFNA4,EFNA5,EGF,EGFR,ELK1,EPHA2,ETS1,ETS2,EXOC2,FGF17,FGF19,FGF2,FGF20,FGF22,FGF23,FGF3,FGF4,FGF5,FGF6,FGF8,FGF9,FGFR1,FGFR4,FLT3LG,FLT4,FOXO4,GAB1,GAB2,GNB1,GNB2,GNB3,GNB4,GNB5,GNG10,GNG11,GNG12,GNG13,GNG2,GNG5,GNG7,GNG8,GNGT2,GRB2,HRAS,IGF1,IGF1R,IGF2,IKBKB,IKBKG,KRAS,KSR1,KSR2,…
hsa04146	Peroxisome - Homo sapiens (human)	66	83	8033	5130	0.00144997	0.00504468	ABCD1,ABCD3,ABCD4,ACAA1,ACOT8,ACOX1,ACOX2,ACOX3,ACSL1,ACSL3,ACSL4,ACSL5,AGPS,AGXT,BAAT,CAT,CRAT,CROT,DECR2,DHRS4,ECH1,ECI2,EHHADH,FAR1,GNPAT,GSTK1,HACL1,HMGCL,HSD17B4,IDH1,IDH2,MLYCD,MPV17,MPV17L2,MVK,NUDT12,NUDT19,NUDT7,PAOX,PECR,PEX1,PEX10,PEX11A,PEX11B,PEX11G,PEX12,PEX13,PEX14,PEX16,PEX19,PEX2,PEX26,PEX3,PEX5,PEX6,PHYH,PMVK,PRDX1,PRDX5,PXMP2,PXMP4,SCP2,SLC25A17,SOD1,SOD2,XDH_x000D_
hsa00563	Glycosylphosphatidylinositol (GPI)-anchor biosynthesis - Homo sapiens (human)	23	25	8033	5130	0.00148432	0.00511097	DPM2,GPAA1,PGAP1,PIGA,PIGB,PIGC,PIGF,PIGG,PIGH,PIGK,PIGL,PIGM,PIGN,PIGO,PIGP,PIGS,PIGT,PIGU,PIGV,PIGW,PIGX,PIGY,PIGZ_x000D_
hsa00310	Lysine degradation - Homo sapiens (human)	50	61	8033	5130	0.00158552	0.00537885	AADAT,AASS,ACAT1,ACAT2,ALDH1B1,ALDH2,ALDH3A2,ALDH7A1,ALDH9A1,ASH1L,CAMKMT,COLGALT1,DHTKD1,DLD,DLST,DOT1L,ECHS1,EHHADH,EHMT1,EHMT2,EZH1,EZH2,GCDH,HADH,HADHA,KMT2A,KMT2B,KMT2C,KMT2D,KMT2E,KMT5A,KMT5B,KMT5C,NSD1,PHYKPL,PLOD1,PLOD2,PLOD3,PRDM2,PRDM6,SETD1A,SETD1B,SETD2,SETD7,SETDB1,SETMAR,SMYD2,SMYD3,SUV39H1,TMLHE_x000D_
hsa04310	Wnt signaling pathway - Homo sapiens (human)	120	160	8033	5130	0.00159433	0.00537885	APC,APC2,AXIN1,AXIN2,BAMBI,BTRC,CACYBP,CAMK2A,CAMK2D,CAMK2G,CBY1,CCND1,CCND2,CCND3,CHD8,CREBBP,CSNK1A1,CSNK1A1L,CSNK1E,CSNK2A1,CSNK2A2,CSNK2A3,CTBP1,CTBP2,CTNNB1,CTNNBIP1,CTNND2,CUL1,DAAM1,DAAM2,DKK1,DVL1,DVL2,DVL3,EP300,FBXW11,FOSL1,FRAT1,FRAT2,FZD1,FZD10,FZD2,FZD3,FZD4,FZD6,FZD7,FZD8,GPC4,GSK3B,INVS,JUN,LEF1,LGR4,LRP5,LRP6,MAP3K7,MAPK8,MAPK9,MYC,NFATC2,NFATC3,NFATC4,NKD1,NKD2,NLK,PLCB2,PLCB3,PL…
hsa04550	Signaling pathways regulating pluripotency of stem cells - Homo sapiens (human)	108	143	8033	5130	0.00178356	0.00595709	ACVR1,ACVR1B,ACVR2A,ACVR2B,AKT1,AKT2,AKT3,APC,APC2,AXIN1,AXIN2,BMP4,BMPR1A,BMPR2,COMMD3-BMI1,CTNNB1,DVL1,DVL2,DVL3,ESRRB,FGF2,FGFR1,FGFR4,FZD1,FZD10,FZD2,FZD3,FZD4,FZD6,FZD7,FZD8,GRB2,GSK3B,HOXA1,HOXB1,HOXD1,HRAS,ID1,ID2,ID3,ID4,IGF1,IGF1R,IL6ST,INHBB,INHBC,INHBE,ISL1,JAK1,JAK3,JARID2,KAT6A,KRAS,LEFTY1,LEFTY2,LIF,LIFR,MAP2K1,MAP2K2,MAPK1,MAPK11,MAPK12,MAPK13,MAPK14,MAPK3,MYC,NRAS,OTX1,PAX6,PCGF1,…
hsa05017	Spinocerebellar ataxia - Homo sapiens (human)	101	133	8033	5130	0.00181624	0.00600618	ADRM1,AFG3L2,AKT1,AKT2,AKT3,AMBRA1,ATG101,ATG13,ATG14,ATG2A,ATP2A2,ATP2A3,ATXN1,ATXN10,ATXN1L,ATXN2,ATXN2L,ATXN3,BEAN1,BECN1,CIC,ERN1,GNAQ,GRIA3,GRIN2C,GTF2B,ITPR2,ITPR3,KAT5,KCNC3,MAP3K5,MAPK8,MAPK9,MTOR,NFYA,NOP56,NRBF2,OPA1,PDYN,PIK3C3,PIK3CA,PIK3CB,PIK3CD,PIK3R1,PIK3R2,PIK3R3,PIK3R4,PLCB2,PLCB3,PLCB4,PRKCA,PSMA1,PSMA2,PSMA3,PSMA4,PSMA5,PSMA6,PSMA7,PSMB1,PSMB2,PSMB3,PSMB4,PSMB5,PSMB6,PSMB7,PSM…
hsa03410	Base excision repair - Homo sapiens (human)	29	33	8033	5130	0.00197651	0.00647209	APEX1,APEX2,FEN1,HMGB1,LIG3,MBD4,MPG,MUTYH,NEIL1,NEIL2,NTHL1,OGG1,PARP1,PARP2,PARP3,PARP4,PCNA,POLD1,POLD2,POLD3,POLD4,POLE,POLE3,POLE4,POLL,SMUG1,TDG,UNG,XRCC1_x000D_
hsa01230	Biosynthesis of amino acids - Homo sapiens (human)	59	74	8033	5130	0.00228179	0.00739921	ABHD14A-ACY1,ACO1,ACO2,ACY1,ALDH18A1,ALDOA,ALDOC,ASL,ASNS,ASS1,BCAT1,BCAT2,CBS,CPS1,CS,ENO1,ENO2,ENO3,GAPDH,GLUL,GOT1,GOT2,GPT2,IDH1,IDH2,IDH3A,IDH3B,IDH3G,MAT2A,MAT2B,MTR,NAGS,PC,PFKL,PFKM,PFKP,PGAM1,PGAM2,PGAM4,PGK1,PHGDH,PKLR,PKM,PRPS1,PRPS2,PSAT1,PSPH,PYCR1,PYCR2,RPE,RPEL1,SDS,SDSL,SHMT1,SHMT2,TALDO1,TKT,TKTL1,TPI1_x000D_
hsa00520	Amino sugar and nucleotide sugar metabolism - Homo sapiens (human)	40	48	8033	5130	0.00256568	0.00823979	AMDHD2,CMAS,CYB5R1,CYB5R2,CYB5R3,CYB5R4,CYB5RL,FPGT,GALE,GALK1,GALT,GFPT1,GFPT2,GMDS,GMPPA,GMPPB,GNE,GNPDA1,GNPDA2,GNPNAT1,GPI,HEXA,HEXB,HK1,HK2,HKDC1,MPI,NAGK,NANP,NANS,PGM1,PGM2,PGM3,PMM2,TSTA3,UAP1,UAP1L1,UGDH,UGP2,UXS1_x000D_
hsa04110	Cell cycle - Homo sapiens (human)	94	124	8033	5130	0.00283773	0.0090267	ABL1,ANAPC1,ANAPC10,ANAPC11,ANAPC13,ANAPC2,ANAPC4,ANAPC5,ANAPC7,ATM,BUB3,CCNB1,CCND1,CCND2,CCND3,CCNE1,CCNH,CDC14A,CDC14B,CDC16,CDC20,CDC23,CDC25B,CDC26,CDC27,CDK2,CDK4,CDK6,CDK7,CDKN1A,CDKN1B,CDKN1C,CDKN2A,CDKN2B,CDKN2D,CHEK1,CREBBP,CUL1,DBF4,E2F2,E2F3,E2F4,E2F5,EP300,FZR1,GADD45A,GADD45B,GADD45G,GSK3B,HDAC1,HDAC2,MAD1L1,MAD2L2,MCM2,MCM3,MCM4,MCM5,MCM7,MDM2,MYC,ORC2,ORC3,ORC4,ORC5,PCNA,PKMYT1,PR…
hsa04070	Phosphatidylinositol signaling system - Homo sapiens (human)	75	97	8033	5130	0.00298134	0.00939405	CALM1,CALM2,CALM3,CALML3,CALML5,CALML6,CDIPT,CDS1,CDS2,DGKA,DGKD,DGKH,DGKI,DGKQ,DGKZ,IMPA1,IMPA2,IMPAD1,INPP1,INPP4A,INPP5A,INPP5B,INPP5D,INPP5E,INPP5F,INPPL1,IP6K1,IP6K2,IPMK,IPPK,ITPK1,ITPKA,ITPKB,ITPKC,ITPR2,ITPR3,MTMR1,MTMR14,MTMR2,MTMR3,MTMR4,MTMR6,OCRL,PI4K2A,PI4K2B,PI4KA,PI4KB,PIK3C2A,PIK3C3,PIK3CA,PIK3CB,PIK3CD,PIK3R1,PIK3R2,PIK3R3,PIKFYVE,PIP4K2A,PIP4K2B,PIP4K2C,PIP5K1A,PIP5K1C,PLCB2,PLC…
hsa04666	Fc gamma R-mediated phagocytosis - Homo sapiens (human)	72	93	8033	5130	0.0033817	0.010556	AKT1,AKT2,AKT3,ARF6,ARPC1A,ARPC1B,ARPC2,ARPC3,ARPC4,ARPC5,ARPC5L,ASAP1,ASAP2,ASAP3,BIN1,CDC42,CFL1,CFL2,CRK,CRKL,DNM2,DOCK2,GAB2,GSN,INPP5D,INPPL1,LAT,LIMK1,LIMK2,LYN,MAP2K1,MAPK1,MAPK3,MARCKS,MARCKSL1,MYO10,PAK1,PIK3CA,PIK3CB,PIK3CD,PIK3R1,PIK3R2,PIK3R3,PIP5K1A,PIP5K1C,PLA2G4C,PLA2G4D,PLA2G6,PLCG1,PLD1,PLD2,PLPP1,PLPP2,PLPP3,PRKCA,PRKCD,PRKCE,RAC1,RAC2,RAF1,RPS6KB1,RPS6KB2,SCIN,SPHK1,SPHK2,VASP,…
hsa00511	Other glycan degradation - Homo sapiens (human)	17	18	8033	5130	0.00346425	0.0106152	AGA,ENGASE,FUCA1,FUCA2,GBA,GBA2,GLB1,HEXA,HEXB,MAN2B1,MAN2B2,MAN2C1,MANBA,NEU1,NEU2,NEU3,NEU4_x000D_
hsa01210	2-Oxocarboxylic acid metabolism - Homo sapiens (human)	17	18	8033	5130	0.00346425	0.0106152	AADAT,ABHD14A-ACY1,ACO1,ACO2,ACY1,BCAT1,BCAT2,CS,GOT1,GOT2,GPT2,IDH1,IDH2,IDH3A,IDH3B,IDH3G,NAGS_x000D_
hsa00513	Various types of N-glycan biosynthesis - Homo sapiens (human)	33	39	8033	5130	0.00376125	0.0114205	ALG1,ALG11,ALG12,ALG13,ALG14,ALG2,ALG3,ALG9,B4GALNT4,B4GALT1,B4GALT2,B4GALT3,CHST8,CHST9,DAD1,DDOST,FUT8,HEXA,HEXB,MAN1A1,MAN1A2,MAN1B1,MAN2A1,MAN2A2,MGAT1,MGAT2,MGAT4B,RPN1,RPN2,ST3GAL3,STT3A,STT3B,TUSC3_x000D_
hsa04340	Hedgehog signaling pathway - Homo sapiens (human)	41	50	8033	5130	0.00412535	0.0124132	ARRB1,ARRB2,BCL2,BOC,BTRC,CCND1,CCND2,CDON,CSNK1A1,CSNK1A1L,CSNK1D,CSNK1E,CSNK1G2,CSNK1G3,CUL1,CUL3,DHH,EVC,EVC2,FBXW11,GAS1,GLI1,GLI2,GPR161,GSK3B,IHH,KIF3A,KIF7,MEGF8,MGRN1,PRKACA,PRKACB,PTCH1,PTCH2,SHH,SMO,SMURF1,SMURF2,SPOP,SPOPL,SUFU_x000D_
hsa01212	Fatty acid metabolism - Homo sapiens (human)	46	57	8033	5130	0.0044333	0.0132207	ACAA1,ACAA2,ACACA,ACADM,ACADSB,ACADVL,ACAT1,ACAT2,ACOX1,ACOX3,ACSF3,ACSL1,ACSL3,ACSL4,ACSL5,CBR4,CPT1A,CPT1B,CPT2,ECHS1,EHHADH,ELOVL1,ELOVL5,ELOVL6,ELOVL7,FADS1,FADS2,FASN,HACD1,HACD2,HACD3,HACD4,HADH,HADHA,HADHB,HSD17B12,HSD17B4,HSD17B8,MCAT,MECR,PPT1,PPT2,SCD,SCD5,SCP2,TECR_x000D_
hsa05169	Epstein-Barr virus infection - Homo sapiens (human)	146	201	8033	5130	0.00476631	0.0140829	ADRM1,AKT1,AKT2,AKT3,APAF1,B2M,BAK1,BAX,BCL2,BCL2L11,BID,BLNK,CALR,CASP3,CASP8,CASP9,CCND1,CCND2,CCND3,CCNE1,CD19,CD40,CD44,CD58,CDK2,CDK4,CDK6,CDKN1A,CDKN1B,CHUK,CIR1,CYCS,DDB2,DDX58,E2F2,E2F3,EIF2AK2,FADD,FAS,GADD45A,GADD45B,GADD45G,HDAC1,HDAC2,HLA-A,HLA-B,HLA-C,HLA-DMA,HLA-DPB1,HLA-E,HLA-F,HLA-G,IFNAR1,IFNAR2,IKBKB,IKBKE,IKBKG,IL6,IRAK1,IRAK4,IRF3,IRF7,IRF9,ISG15,JAK1,JAK3,JUN,LYN,MAP2K3,MAP2K…
hsa05231	Choline metabolism in cancer - Homo sapiens (human)	75	98	8033	5130	0.00480672	0.0140829	AKT1,AKT2,AKT3,CHKB,CHPT1,DGKA,DGKD,DGKH,DGKI,DGKQ,DGKZ,EGF,EGFR,EIF4EBP1,FOS,GRB2,HIF1A,HRAS,JUN,KRAS,LYPLA1,MAP2K1,MAP2K2,MAPK1,MAPK3,MAPK8,MAPK9,MTOR,NRAS,PCYT1A,PDGFA,PDGFB,PDGFC,PDGFD,PDGFRA,PDPK1,PIK3CA,PIK3CB,PIK3CD,PIK3R1,PIK3R2,PIK3R3,PIP5K1A,PIP5K1C,PLA2G4C,PLA2G4D,PLCG1,PLD1,PLD2,PLPP1,PLPP2,PLPP3,PRKCA,RAC1,RAC2,RAC3,RAF1,RALGDS,RHEB,RPS6KB1,RPS6KB2,SLC22A3,SLC22A4,SLC22A5,SLC44A1,SLC…
hsa05217	Basal cell carcinoma - Homo sapiens (human)	50	63	8033	5130	0.00578665	0.0168064	APC,APC2,AXIN1,AXIN2,BAK1,BAX,BMP2,BMP4,CDKN1A,CTNNB1,DDB2,DVL1,DVL2,DVL3,FZD1,FZD10,FZD2,FZD3,FZD4,FZD6,FZD7,FZD8,GADD45A,GADD45B,GADD45G,GLI1,GLI2,GSK3B,KIF7,LEF1,POLK,PTCH1,PTCH2,SHH,SMO,SUFU,TCF7,TCF7L1,TCF7L2,TP53,WNT1,WNT10B,WNT2B,WNT3,WNT4,WNT5A,WNT5B,WNT7A,WNT7B,WNT9B_x000D_
hsa01524	Platinum drug resistance - Homo sapiens (human)	57	73	8033	5130	0.006331	0.0182289	AKT1,AKT2,AKT3,APAF1,ATM,BAD,BAK1,BAX,BBC3,BCL2,BCL2L1,BID,BIRC2,BIRC3,BIRC5,CASP3,CASP8,CASP9,CDKN1A,CDKN2A,CYCS,ERBB2,ERCC1,FADD,FAS,GSTA4,GSTM2,GSTM3,GSTM4,GSTO1,GSTO2,GSTP1,GSTT2,MAP3K5,MAPK1,MAPK3,MDM2,MGST2,MGST3,MLH1,MSH2,MSH3,MSH6,PDPK1,PIK3CA,PIK3CB,PIK3CD,PIK3R1,PIK3R2,PIK3R3,PMAIP1,POLH,REV3L,SLC31A1,TOP2B,TP53,XIAP_x000D_
hsa04912	GnRH signaling pathway - Homo sapiens (human)	71	93	8033	5130	0.00666524	0.0190273	ADCY2,ADCY3,ADCY5,ADCY6,ADCY7,ADCY9,ATF4,CALM1,CALM2,CALM3,CALML3,CALML5,CALML6,CAMK2A,CAMK2D,CAMK2G,CDC42,CGA,EGFR,EGR1,ELK1,GNA11,GNAQ,GNAS,GNRH1,GNRH2,GRB2,HBEGF,HRAS,ITPR2,ITPR3,JUN,KRAS,LHB,MAP2K1,MAP2K2,MAP2K3,MAP2K4,MAP2K7,MAP3K1,MAP3K2,MAP3K3,MAP3K4,MAPK1,MAPK11,MAPK12,MAPK13,MAPK14,MAPK3,MAPK7,MAPK8,MAPK9,MMP14,MMP2,NRAS,PLA2G4C,PLA2G4D,PLCB2,PLCB3,PLCB4,PLD1,PLD2,PRKACA,PRKACB,PRKCA,PRK…
hsa04392	Hippo signaling pathway - multiple species - Homo sapiens (human)	25	29	8033	5130	0.00721618	0.0204255	AJUBA,CSNK1E,FAT4,FRMD1,FRMD6,LATS1,LATS2,LIMD1,MOB1A,MOB1B,NF2,PAK1,RASSF1,RASSF2,RASSF4,SAV1,STK3,TEAD1,TEAD2,TEAD3,TEAD4,WTIP,WWC1,WWTR1,YAP1_x000D_
hsa05203	Viral carcinogenesis - Homo sapiens (human)	147	204	8033	5130	0.00750907	0.0210759	ACTN1,ACTN4,ATF2,ATF4,ATF6B,ATP6V0D1,ATP6V0D2,BAD,BAK1,BAX,C3,CASP3,CASP8,CCND1,CCND2,CCND3,CCNE1,CDC20,CDC42,CDK2,CDK4,CDK6,CDKN1A,CDKN1B,CDKN2A,CDKN2B,CHD4,CHEK1,CREB1,CREB3,CREB3L1,CREB3L2,CREB5,CREBBP,DDB1,DDX3X,DLG1,DNAJA3,EGR2,EIF2AK2,EP300,GRB2,GSN,GTF2A1,GTF2A2,GTF2B,GTF2E1,GTF2E2,GTF2H1,GTF2H2,GTF2H2C_2,GTF2H3,GTF2H4,HDAC1,HDAC10,HDAC2,HDAC3,HDAC4,HDAC5,HDAC6,HDAC7,HDAC8,HDAC9,HLA-A,HLA-…
hsa04962	Vasopressin-regulated water reabsorption - Homo sapiens (human)	36	44	8033	5130	0.00764859	0.0212886	ADCY3,ADCY6,ADCY9,AQP2,AQP3,ARHGDIA,AVP,AVPR2,CREB1,CREB3,CREB3L1,CREB3L2,CREB5,DCTN1,DCTN2,DCTN4,DCTN5,DCTN6,DYNC1H1,DYNC1I2,DYNC1LI1,DYNC1LI2,DYNC2LI1,DYNLL1,DYNLL2,GNAS,NSF,PRKACA,PRKACB,RAB11A,RAB11B,RAB5A,RAB5B,RAB5C,STX4,VAMP2_x000D_
hsa00564	Glycerophospholipid metabolism - Homo sapiens (human)	74	98	8033	5130	0.00905247	0.0249878	ACHE,ADPRM,AGPAT1,AGPAT2,AGPAT3,AGPAT4,AGPAT5,CDIPT,CDS1,CDS2,CEPT1,CHAT,CHKB,CHPT1,CRLS1,DGKA,DGKD,DGKH,DGKI,DGKQ,DGKZ,ETNK1,ETNK2,GNPAT,GPAM,GPAT3,GPAT4,GPD1L,GPD2,LCAT,LCLAT1,LPCAT1,LPCAT2,LPCAT3,LPCAT4,LPGAT1,LPIN1,LPIN2,LPIN3,LYPLA1,LYPLA2,MBOAT1,MBOAT2,MBOAT7,PCYT1A,PCYT2,PEMT,PGS1,PHOSPHO1,PISD,PLA1A,PLA2G10,PLA2G12A,PLA2G15,PLA2G1B,PLA2G2D,PLA2G2E,PLA2G4C,PLA2G4D,PLA2G5,PLA2G6,PLD1,PLD2,P…
hsa00100	Steroid biosynthesis - Homo sapiens (human)	18	20	8033	5130	0.0092466	0.0253145	CEL,CYP27B1,CYP2R1,CYP51A1,DHCR24,DHCR7,EBP,FDFT1,HSD17B7,LBR,LIPA,LSS,MSMO1,NSDHL,SC5D,SOAT1,SQLE,TM7SF2_x000D_
hsa04136	Autophagy - other - Homo sapiens (human)	27	32	8033	5130	0.00952315	0.0258596	ATG101,ATG12,ATG13,ATG16L1,ATG2A,ATG3,ATG4A,ATG4B,ATG4D,ATG5,ATG7,ATG9A,BECN1,GABARAP,GABARAPL1,GABARAPL2,IGBP1,MLST8,MTOR,PIK3C3,PIK3R4,PPP2CA,PPP2CB,RPTOR,ULK2,WIPI1,WIPI2_x000D_
hsa04064	NF-kappa B signaling pathway - Homo sapiens (human)	78	104	8033	5130	0.00997563	0.0268698	ATM,BCL10,BCL2,BCL2L1,BIRC2,BIRC3,BLNK,CARD10,CARD11,CARD14,CCL19,CCL21,CD14,CD40,CFLAR,CHUK,CSNK2A1,CSNK2A2,CSNK2A3,CXCL1,CXCL12,CXCL2,CXCL3,CXCL8,CYLD,DDX58,EDA,EDA2R,ERC1,GADD45A,GADD45B,GADD45G,IKBKB,IKBKG,IL1R1,IRAK1,IRAK4,LAT,LTB,LTBR,LYN,MALT1,MAP3K14,MAP3K7,MYD88,NFKB1,NFKB2,NFKBIA,PARP1,PIAS4,PIDD1,PLAU,PLCG1,PRKCQ,RELA,RELB,RIPK1,TAB1,TAB2,TAB3,TICAM1,TIRAP,TLR4,TNF,TNFRSF11A,TNFRSF13C,…
hsa05134	Legionellosis - Homo sapiens (human)	45	57	8033	5130	0.0103701	0.027709	APAF1,ARF1,BCL2L13,BNIP3,C3,CASP3,CASP7,CASP8,CASP9,CD14,CLK4,CXCL1,CXCL2,CXCL3,CXCL8,CYCS,EEF1A1,EEF1A2,EEF1G,HBS1L,HSF1,HSPA1A,HSPA1B,HSPA2,HSPA8,HSPD1,IL12A,IL6,ITGB2,MYD88,NFKB1,NFKB2,NFKBIA,PYCARD,RAB1A,RAB1B,RELA,SAR1A,SAR1B,SEC22B,TLR2,TLR4,TLR5,TNF,VCP_x000D_
hsa00620	Pyruvate metabolism - Homo sapiens (human)	32	39	8033	5130	0.0109283	0.0289686	ACACA,ACAT1,ACAT2,ACSS1,ACSS2,ACYP2,ALDH1B1,ALDH2,ALDH3A2,ALDH7A1,ALDH9A1,DLAT,DLD,FH,GLO1,GRHPR,HAGH,LDHA,LDHB,LDHD,MDH1,MDH2,ME1,ME2,ME3,PC,PCK1,PCK2,PDHA1,PDHB,PKLR,PKM_x000D_
hsa04917	Prolactin signaling pathway - Homo sapiens (human)	54	70	8033	5130	0.0119958	0.0313015	AKT1,AKT2,AKT3,CCND1,CCND2,CGA,CISH,ESR1,FOS,FOXO3,GALT,GRB2,GSK3B,HRAS,IRF1,KRAS,LHB,MAP2K1,MAP2K2,MAPK1,MAPK11,MAPK12,MAPK13,MAPK14,MAPK3,MAPK8,MAPK9,NFKB1,NRAS,PIK3CA,PIK3CB,PIK3CD,PIK3R1,PIK3R2,PIK3R3,RAF1,RELA,SHC1,SHC2,SOCS1,SOCS3,SOCS4,SOCS5,SOCS6,SOCS7,SOS1,SOS2,SRC,STAT1,STAT3,STAT5A,STAT5B,TH,TNFRSF11A_x000D_
hsa05230	Central carbon metabolism in cancer - Homo sapiens (human)	54	70	8033	5130	0.0119958	0.0313015	AKT1,AKT2,AKT3,EGFR,ERBB2,FGFR1,G6PD,GLS,HIF1A,HK1,HK2,HKDC1,HRAS,IDH1,IDH2,KRAS,LDHA,LDHB,MAP2K1,MAP2K2,MAPK1,MAPK3,MET,MTOR,MYC,NRAS,PDGFRA,PDHA1,PDHB,PDK1,PFKL,PFKM,PFKP,PGAM1,PGAM2,PGAM4,PIK3CA,PIK3CB,PIK3CD,PIK3R1,PIK3R2,PIK3R3,PKM,PTEN,RAF1,RET,SIRT3,SIRT6,SLC16A3,SLC1A5,SLC2A1,SLC7A5,TIGAR,TP53_x000D_
hsa04710	Circadian rhythm - Homo sapiens (human)	26	31	8033	5130	0.0127689	0.0330605	ARNTL,BHLHE40,BHLHE41,BTRC,CLOCK,CREB1,CRY2,CSNK1D,CSNK1E,CUL1,FBXL3,FBXW11,NPAS2,NR1D1,PER1,PER3,PRKAA1,PRKAA2,PRKAB1,PRKAB2,PRKAG1,PRKAG2,PRKAG3,RBX1,RORB,SKP1_x000D_
hsa04066	HIF-1 signaling pathway - Homo sapiens (human)	81	109	8033	5130	0.0128829	0.0330992	AKT1,AKT2,AKT3,ALDOA,ALDOC,ARNT,BCL2,CAMK2A,CAMK2D,CAMK2G,CDKN1A,CDKN1B,CREBBP,CUL2,EDN1,EGF,EGFR,EGLN1,EGLN2,EGLN3,EIF4E,EIF4E1B,EIF4E2,EIF4EBP1,ENO1,ENO2,ENO3,EP300,ERBB2,GAPDH,HIF1A,HK1,HK2,HKDC1,HMOX1,IFNGR1,IFNGR2,IGF1,IGF1R,IL6,IL6R,LDHA,LDHB,LTBR,MAP2K1,MAP2K2,MAPK1,MAPK3,MKNK1,MKNK2,MTOR,NFKB1,PDHA1,PDHB,PDK1,PFKFB3,PFKL,PFKM,PFKP,PGK1,PIK3CA,PIK3CB,PIK3CD,PIK3R1,PIK3R2,PIK3R3,PLCG1,PRKCA…
hsa04380	Osteoclast differentiation - Homo sapiens (human)	94	128	8033	5130	0.0132263	0.0337221	ACP5,AKT1,AKT2,AKT3,BLNK,CHUK,CREB1,CSF1,CSF1R,CTSK,CYBA,CYLD,FHL2,FOS,FOSB,FOSL1,FOSL2,FYN,GAB2,GRB2,IFNAR1,IFNAR2,IFNGR1,IFNGR2,IKBKB,IKBKG,IL1R1,IRF9,ITGB3,JAK1,JUN,JUNB,JUND,LILRA2,LILRA5,LILRA6,LILRB1,LILRB5,MAP2K1,MAP2K7,MAP3K14,MAP3K7,MAPK1,MAPK11,MAPK12,MAPK13,MAPK14,MAPK3,MAPK8,MAPK9,MITF,NCF2,NFATC2,NFKB1,NFKB2,NFKBIA,OSCAR,PIK3CA,PIK3CB,PIK3CD,PIK3R1,PIK3R2,PIK3R3,PPARG,PPP3CA,PPP3CB,P…
hsa00062	Fatty acid elongation - Homo sapiens (human)	23	27	8033	5130	0.0134359	0.0337412	ACAA2,ACOT1,ACOT2,ACOT7,ECHS1,ELOVL1,ELOVL5,ELOVL6,ELOVL7,HACD1,HACD2,HACD3,HACD4,HADH,HADHA,HADHB,HSD17B12,MECR,PPT1,PPT2,TECR,THEM4,THEM5_x000D_
hsa01040	Biosynthesis of unsaturated fatty acids - Homo sapiens (human)	23	27	8033	5130	0.0134359	0.0337412	ACAA1,ACOT1,ACOT2,ACOT7,ACOX1,ACOX3,BAAT,ELOVL1,ELOVL5,ELOVL6,ELOVL7,FADS1,FADS2,HACD1,HACD2,HACD3,HACD4,HSD17B12,HSD17B4,SCD,SCD5,SCP2,TECR_x000D_
hsa03060	Protein export - Homo sapiens (human)	20	23	8033	5130	0.0136874	0.0341164	HSPA5,OXA1L,SEC11A,SEC11C,SEC61A1,SEC61A2,SEC61B,SEC61G,SEC62,SEC63,SPCS1,SPCS2,SPCS3,SRP14,SRP19,SRP54,SRP68,SRP72,SRP9,SRPRB_x000D_
hsa04371	Apelin signaling pathway - Homo sapiens (human)	100	137	8033	5130	0.0142522	0.035217	ACTA2,ADCY2,ADCY3,ADCY5,ADCY6,ADCY7,ADCY9,AKT1,AKT2,AKT3,APLN,APLNR,BECN1,CALM1,CALM2,CALM3,CALML3,CALML5,CALML6,CCND1,EGR1,GABARAP,GABARAPL1,GABARAPL2,GNA13,GNAI1,GNAI2,GNAI3,GNAQ,GNB1,GNB2,GNB3,GNB4,GNB5,GNG10,GNG11,GNG12,GNG13,GNG2,GNG5,GNG7,GNG8,GNGT2,HDAC4,HDAC5,HRAS,ITPR2,ITPR3,JAG1,KLF2,KRAS,MAP2K1,MAP2K2,MAPK1,MAPK3,MEF2A,MEF2D,MRAS,MTOR,MYL3,MYLK,NOTCH3,NRAS,NRF1,PIK3C3,PIK3R4,PIK3R5,PIK…
hsa04370	VEGF signaling pathway - Homo sapiens (human)	46	59	8033	5130	0.0143398	0.035217	AKT1,AKT2,AKT3,BAD,CASP9,CDC42,HRAS,HSPB1,KRAS,MAP2K1,MAP2K2,MAPK1,MAPK11,MAPK12,MAPK13,MAPK14,MAPK3,MAPKAPK2,MAPKAPK3,NFATC2,NRAS,PIK3CA,PIK3CB,PIK3CD,PIK3R1,PIK3R2,PIK3R3,PLA2G4C,PLA2G4D,PLCG1,PPP3CA,PPP3CB,PPP3CC,PPP3R1,PRKCA,PTK2,PXN,RAC1,RAC2,RAC3,RAF1,SHC2,SPHK1,SPHK2,SRC,VEGFA_x000D_
hsa04920	Adipocytokine signaling pathway - Homo sapiens (human)	53	69	8033	5130	0.0147401	0.0359358	ACSL1,ACSL3,ACSL4,ACSL5,ADIPOR1,ADIPOR2,AGRP,AKT1,AKT2,AKT3,CAMKK2,CHUK,CPT1A,CPT1B,G6PC3,IKBKB,IKBKG,IRS1,IRS2,LEPR,MAPK8,MAPK9,MTOR,NFKB1,NFKBIA,NFKBIE,PCK1,PCK2,POMC,PPARA,PPARGC1A,PRKAA1,PRKAA2,PRKAB1,PRKAB2,PRKAG1,PRKAG2,PRKAG3,PRKCQ,PTPN11,RELA,RXRA,RXRB,SLC2A1,SLC2A4,SOCS3,STAT3,STK11,TNF,TNFRSF1A,TNFRSF1B,TRADD,TRAF2_x000D_
hsa04662	B cell receptor signaling pathway - Homo sapiens (human)	62	82	8033	5130	0.0154765	0.0374577	AKT1,AKT2,AKT3,BCL10,BLNK,CARD11,CD19,CD72,CD79A,CD79B,CD81,CHUK,FOS,GRB2,GSK3B,HRAS,IFITM1,IKBKB,IKBKG,INPP5D,INPPL1,JUN,KRAS,LILRA2,LILRA5,LILRA6,LILRB1,LILRB5,LYN,MALT1,MAP2K1,MAP2K2,MAPK1,MAPK3,NFATC2,NFATC3,NFKB1,NFKBIA,NFKBIE,NRAS,PIK3AP1,PIK3CA,PIK3CB,PIK3CD,PIK3R1,PIK3R2,PIK3R3,PPP3CA,PPP3CB,PPP3CC,PPP3R1,PTPN6,RAC1,RAC2,RAC3,RAF1,RELA,SOS1,SOS2,VAV1,VAV2,VAV3_x000D_
hsa05219	Bladder cancer - Homo sapiens (human)	33	41	8033	5130	0.0166119	0.0397783	ARAF,BRAF,CCND1,CDK4,CDKN1A,CDKN2A,CXCL8,DAPK1,DAPK3,E2F2,E2F3,EGF,EGFR,ERBB2,HBEGF,HRAS,KRAS,MAP2K1,MAP2K2,MAPK1,MAPK3,MDM2,MMP2,MYC,NRAS,RAF1,RASSF1,RB1,SRC,THBS1,TP53,TYMP,VEGFA_x000D_
hsa00533	Glycosaminoglycan biosynthesis - keratan sulfate - Homo sapiens (human)	13	14	8033	5130	0.0166735	0.0397783	B3GNT2,B3GNT7,B4GALT1,B4GALT2,B4GALT3,B4GALT4,CHST1,CHST2,CHST6,FUT8,ST3GAL1,ST3GAL2,ST3GAL3_x000D_
hsa00630	Glyoxylate and dicarboxylate metabolism - Homo sapiens (human)	25	30	8033	5130	0.0170359	0.0403546	ACAT1,ACAT2,ACO1,ACO2,ACSS1,ACSS2,AFMID,AGXT,AMT,CAT,CS,DLD,GCSH,GLDC,GLUL,GRHPR,HOGA1,HYI,MDH1,MDH2,PCCA,PCCB,PGP,SHMT1,SHMT2_x000D_
hsa04151	PI3K-Akt signaling pathway - Homo sapiens (human)	245	354	8033	5130	0.0177075	0.0416501	AKT1,AKT2,AKT3,ATF2,ATF4,ATF6B,BAD,BCL2,BCL2L1,BCL2L11,BDNF,CASP9,CCND1,CCND2,CCND3,CCNE1,CD19,CDC37,CDK2,CDK4,CDK6,CDKN1A,CDKN1B,CHUK,COL1A1,COL1A2,COL2A1,COL4A1,COL4A2,COL4A4,COL4A5,COL6A1,COL6A2,COL9A2,COL9A3,COMP,CREB1,CREB3,CREB3L1,CREB3L2,CREB5,CRTC2,CSF1,CSF1R,CSF3,CSH2,DDIT4,EFNA1,EFNA4,EFNA5,EGF,EGFR,EIF4B,EIF4E,EIF4E1B,EIF4E2,EIF4EBP1,EPHA2,EPOR,ERBB2,ERBB4,F2R,FGF17,FGF19,FGF2,FGF20,FG…
hsa04935	Growth hormone synthesis, secretion and action - Homo sapiens (human)	87	119	8033	5130	0.0200666	0.0468688	ADCY2,ADCY3,ADCY5,ADCY6,ADCY7,ADCY9,AKT1,AKT2,AKT3,ATF2,ATF4,ATF6B,BCAR1,CREB1,CREB3,CREB3L1,CREB3L2,CREB5,CREBBP,CRK,CRKL,CSH2,EP300,FOS,GH1,GHRH,GHRHR,GNA11,GNAI1,GNAI2,GNAI3,GNAQ,GNAS,GRB2,GSK3B,HRAS,IGF1,IGFBP3,IRS1,IRS2,ITPR2,ITPR3,JUNB,KRAS,MAP2K1,MAP2K2,MAP2K3,MAP2K4,MAP3K1,MAPK1,MAPK11,MAPK12,MAPK13,MAPK14,MAPK3,MAPK8,MAPK9,MTOR,NRAS,PIK3CA,PIK3CB,PIK3CD,PIK3R1,PIK3R2,PIK3R3,PLCB2,PLCB3,P…
hsa04922	Glucagon signaling pathway - Homo sapiens (human)	78	106	8033	5130	0.0211706	0.0491041	ACACA,ADCY2,AKT1,AKT2,AKT3,ATF2,ATF4,CALM1,CALM2,CALM3,CALML3,CALML5,CALML6,CAMK2A,CAMK2D,CAMK2G,CPT1A,CPT1B,CREB1,CREB3,CREB3L1,CREB3L2,CREB5,CREBBP,CRTC2,EP300,FOXO1,G6PC3,GNAQ,GNAS,GYS1,ITPR2,ITPR3,LDHA,LDHB,PCK1,PCK2,PDHA1,PDHB,PFKL,PFKM,PFKP,PGAM1,PGAM2,PGAM4,PHKA1,PHKA2,PHKB,PHKG2,PKM,PLCB2,PLCB3,PLCB4,PPARA,PPARGC1A,PPP3CA,PPP3CB,PPP3CC,PPP3R1,PPP4C,PPP4R3A,PPP4R3B,PRKAA1,PRKAA2,PRKAB1,PRK…
hsa05100	Bacterial invasion of epithelial cells - Homo sapiens (human)	55	73	8033	5130	0.0245242	0.0564902	ACTB,ACTG1,ARHGAP10,ARPC1A,ARPC1B,ARPC2,ARPC3,ARPC4,ARPC5,ARPC5L,BCAR1,CAV1,CAV2,CAV3,CBL,CD2AP,CDC42,CLTA,CLTB,CLTC,CLTCL1,CRK,CRKL,CTNNA1,CTNNB1,CTTN,DNM1,DNM2,DOCK1,ELMO2,FN1,GAB1,ILK,ITGA5,ITGB1,MAD2L2,MET,PIK3CA,PIK3CB,PIK3CD,PIK3R1,PIK3R2,PIK3R3,PTK2,PXN,RAC1,RHOA,RHOG,SHC1,SHC2,SRC,VCL,WASF1,WASF2,WASL_x000D_
hsa04122	Sulfur relay system - Homo sapiens (human)	8	8	8033	5130	0.0276096	0.0631616	CTU1,CTU2,MOCS2,MOCS3,MPST,NFS1,TST,URM1_x000D_
hsa04928	Parathyroid hormone synthesis, secretion and action - Homo sapiens (human)	77	106	8033	5130	0.0345889	0.0785898	ADCY2,ADCY3,ADCY5,ADCY6,ADCY7,ADCY9,AKAP13,ARAF,ARHGEF1,ARHGEF11,ARRB1,ARRB2,ATF2,ATF4,ATF6B,BCL2,BRAF,CASR,CDKN1A,CREB1,CREB3,CREB3L1,CREB3L2,CREB5,CYP27B1,EGFR,EGR1,FGF23,FGFR1,FOS,GATA3,GNA11,GNA12,GNA13,GNAI1,GNAI2,GNAI3,GNAQ,GNAS,HBEGF,ITPR2,ITPR3,JUND,LRP5,LRP6,MAP2K1,MAPK1,MAPK3,MEF2A,MEF2D,MMP14,MMP15,MMP17,MMP24,MMP25,NACA,PDE4A,PLCB2,PLCB3,PLCB4,PLD1,PLD2,PRKACA,PRKACB,PRKCA,PTHLH,RAF1,…
hsa00532	Glycosaminoglycan biosynthesis - chondroitin sulfate / dermatan sulfate - Homo sapiens (human)	17	20	8033	5130	0.03544	0.0799794	B3GALT6,B3GAT3,B4GALT7,CHPF,CHPF2,CHST11,CHST12,CHST14,CHST15,CHST3,CHST7,CHSY1,CSGALNACT2,DSE,UST,XYLT1,XYLT2_x000D_
hsa00640	Propanoate metabolism - Homo sapiens (human)	27	34	8033	5130	0.0394177	0.0883591	ABAT,ACACA,ACAT1,ACAT2,ACOX1,ACOX3,ACSS1,ACSS2,ACSS3,ALDH6A1,BCKDHA,BCKDHB,DBT,DLD,ECHDC1,ECHS1,EHHADH,HADHA,HIBCH,LDHA,LDHB,MLYCD,PCCA,PCCB,SUCLA2,SUCLG1,SUCLG2_x000D_
hsa03430	Mismatch repair - Homo sapiens (human)	19	23	8033	5130	0.0436733	0.0972459	MLH1,MLH3,MSH2,MSH3,MSH6,PCNA,PMS2,POLD1,POLD2,POLD3,POLD4,RFC1,RFC2,RFC3,RFC4,RFC5,RPA1,RPA2,SSBP1_x000D_
hsa04916	Melanogenesis - Homo sapiens (human)	73	101	8033	5130	0.0457235	0.101137	ADCY2,ADCY3,ADCY5,ADCY6,ADCY7,ADCY9,ASIP,CALM1,CALM2,CALM3,CALML3,CALML5,CALML6,CAMK2A,CAMK2D,CAMK2G,CREB1,CREB3,CREB3L1,CREB3L2,CREBBP,CTNNB1,DVL1,DVL2,DVL3,EDN1,EDNRB,EP300,FZD1,FZD10,FZD2,FZD3,FZD4,FZD6,FZD7,FZD8,GNAI1,GNAI2,GNAI3,GNAO1,GNAQ,GNAS,GSK3B,HRAS,KRAS,LEF1,MAP2K1,MAP2K2,MAPK1,MAPK3,MITF,NRAS,PLCB2,PLCB3,PLCB4,POMC,PRKACA,PRKACB,PRKCA,RAF1,TCF7,TCF7L1,TCF7L2,WNT1,WNT10B,WNT2B,WNT3,WN…
hsa04660	T cell receptor signaling pathway - Homo sapiens (human)	75	104	8033	5130	0.046424	0.102011	AKT1,AKT2,AKT3,BCL10,CARD11,CBLB,CD8B,CDC42,CDK4,CHUK,CSF2,DLG1,FOS,FYN,GRB2,GSK3B,HRAS,IKBKB,IKBKG,JUN,KRAS,LAT,MALT1,MAP2K1,MAP2K2,MAP2K7,MAP3K14,MAP3K7,MAP3K8,MAPK1,MAPK11,MAPK12,MAPK13,MAPK14,MAPK3,MAPK8,MAPK9,NCK1,NCK2,NFATC2,NFATC3,NFKB1,NFKBIA,NFKBIE,NRAS,PAK1,PAK2,PAK3,PAK4,PAK6,PDCD1,PDPK1,PIK3CA,PIK3CB,PIK3CD,PIK3R1,PIK3R2,PIK3R3,PLCG1,PPP3CA,PPP3CB,PPP3CC,PPP3R1,PRKCQ,PTPN6,RAF1,RELA,R…
hsa04540	Gap junction - Homo sapiens (human)	64	88	8033	5130	0.0495022	0.108064	ADCY2,ADCY3,ADCY5,ADCY6,ADCY7,ADCY9,ADRB1,CSNK1D,EGF,EGFR,GJA1,GJD2,GNA11,GNAI1,GNAI2,GNAI3,GNAQ,GNAS,GRB2,HRAS,ITPR2,ITPR3,KRAS,LPAR1,MAP2K1,MAP2K2,MAP2K5,MAP3K2,MAPK1,MAPK3,MAPK7,NRAS,PDGFA,PDGFB,PDGFC,PDGFD,PDGFRA,PLCB2,PLCB3,PLCB4,PRKACA,PRKACB,PRKCA,PRKG1,RAF1,SOS1,SOS2,SRC,TJP1,TUBA1A,TUBA1B,TUBA1C,TUBA3C,TUBA3E,TUBA4A,TUBA8,TUBB,TUBB2A,TUBB2B,TUBB3,TUBB4A,TUBB4B,TUBB6,TUBB8_x000D_
hsa04657	IL-17 signaling pathway - Homo sapiens (human)	68	94	8033	5130	0.0513056	0.111273	ANAPC5,CASP3,CASP8,CCL17,CCL2,CEBPB,CHUK,CSF2,CSF3,CXCL1,CXCL2,CXCL3,CXCL5,CXCL6,CXCL8,ELAVL1,FADD,FOS,FOSB,FOSL1,GSK3B,HSP90AA1,HSP90AB1,HSP90B1,IKBKB,IKBKE,IKBKG,IL17A,IL17C,IL17D,IL17F,IL17RA,IL17RC,IL17RE,IL25,IL6,JUN,JUND,LCN2,MAP3K7,MAPK1,MAPK11,MAPK12,MAPK13,MAPK14,MAPK15,MAPK3,MAPK6,MAPK7,MAPK8,MAPK9,MUC5B,NFKB1,NFKBIA,RELA,SRSF1,TAB2,TAB3,TBK1,TNF,TRADD,TRAF2,TRAF3,TRAF3IP2,TRAF4,TRAF5,T…
hsa04934	Cushing syndrome - Homo sapiens (human)	109	155	8033	5130	0.0525958	0.113335	ADCY2,ADCY3,ADCY5,ADCY6,ADCY7,ADCY9,AHR,AIP,APC,APC2,ARMC5,ARNT,ASH2L,ATF2,ATF4,ATF6B,AXIN1,AXIN2,BRAF,CAMK2A,CAMK2D,CAMK2G,CCND1,CCNE1,CDK2,CDK4,CDK6,CDKN1A,CDKN1B,CDKN2A,CDKN2B,CREB1,CREB3,CREB3L1,CREB3L2,CREB5,CTNNB1,CYP11B1,CYP21A2,DVL1,DVL2,DVL3,E2F2,E2F3,EGFR,FH,FZD1,FZD10,FZD2,FZD3,FZD4,FZD6,FZD7,FZD8,GNA11,GNAI1,GNAI2,GNAI3,GNAQ,GNAS,GSK3B,ITPR2,ITPR3,KCNK3,KMT2A,KMT2D,LDLR,LEF1,MAP2K1,MA…
hsa00900	Terpenoid backbone biosynthesis - Homo sapiens (human)	18	22	8033	5130	0.0577209	0.123582	ACAT1,ACAT2,DHDDS,FDPS,FNTA,FNTB,GGPS1,HMGCR,HMGCS1,ICMT,IDI1,MVD,MVK,NUS1,PCYOX1,PMVK,RCE1,ZMPSTE24_x000D_
hsa05142	Chagas disease (American trypanosomiasis) - Homo sapiens (human)	73	102	8033	5130	0.0615571	0.130956	AKT1,AKT2,AKT3,C1QC,C3,CALR,CASP8,CCL2,CFLAR,CHUK,CXCL8,FADD,FAS,FOS,GNA11,GNA15,GNAI1,GNAI2,GNAI3,GNAL,GNAO1,GNAQ,GNAS,IFNGR1,IFNGR2,IKBKB,IKBKG,IL12A,IL6,IRAK1,IRAK4,JUN,MAP2K4,MAPK1,MAPK11,MAPK12,MAPK13,MAPK14,MAPK3,MAPK8,MAPK9,MYD88,NFKB1,NFKBIA,PIK3CA,PIK3CB,PIK3CD,PIK3R1,PIK3R2,PIK3R3,PLCB2,PLCB3,PLCB4,PPP2CA,PPP2CB,PPP2R1A,PPP2R1B,PPP2R2A,PPP2R2D,RELA,SERPINE1,SMAD2,TGFB1,TGFB2,TGFBR1,TGFB…
hsa04114	Oocyte meiosis - Homo sapiens (human)	90	128	8033	5130	0.0736546	0.155531	ADCY2,ADCY3,ADCY5,ADCY6,ADCY7,ADCY9,ANAPC1,ANAPC10,ANAPC11,ANAPC13,ANAPC2,ANAPC4,ANAPC5,ANAPC7,AURKA,BTRC,CALM1,CALM2,CALM3,CALML3,CALML5,CALML6,CAMK2A,CAMK2D,CAMK2G,CCNB1,CCNE1,CDC16,CDC20,CDC23,CDC26,CDC27,CDK2,CPEB2,CPEB4,CUL1,FBXW11,IGF1,IGF1R,ITPR2,ITPR3,MAD1L1,MAD2L2,MAP2K1,MAPK1,MAPK11,MAPK12,MAPK13,MAPK14,MAPK3,PKMYT1,PPP1CA,PPP1CB,PPP1CC,PPP2CA,PPP2CB,PPP2R1A,PPP2R1B,PPP2R5A,PPP2R5B,PPP2…
hsa04145	Phagosome - Homo sapiens (human)	106	152	8033	5130	0.0740403	0.155531	ACTB,ACTG1,ATP6AP1,ATP6V0A1,ATP6V0A2,ATP6V0A4,ATP6V0B,ATP6V0C,ATP6V0D1,ATP6V0D2,ATP6V0E1,ATP6V0E2,ATP6V1A,ATP6V1B2,ATP6V1C1,ATP6V1D,ATP6V1E1,ATP6V1F,ATP6V1G1,ATP6V1G2,ATP6V1H,C3,CALR,CANX,CD14,CD209,CLEC4M,COLEC11,COMP,CORO1A,CTSL,CTSS,CYBA,DYNC1H1,DYNC1I2,DYNC1LI1,DYNC1LI2,EEA1,HGS,HLA-A,HLA-B,HLA-C,HLA-DMA,HLA-DPB1,HLA-E,HLA-F,HLA-G,ITGA2,ITGA5,ITGAV,ITGB1,ITGB2,ITGB3,ITGB5,LAMP1,LAMP2,M6PR,MAR…
hsa00920	Sulfur metabolism - Homo sapiens (human)	9	10	8033	5130	0.0750009	0.156564	BPNT1,ETHE1,IMPAD1,MPST,PAPSS1,PAPSS2,SELENBP1,SUOX,TST_x000D_
hsa05014	Amyotrophic lateral sclerosis (ALS) - Homo sapiens (human)	42	57	8033	5130	0.0768584	0.159445	ALS2,APAF1,BAD,BAX,BCL2,BCL2L1,BID,CASP3,CASP9,CAT,CCS,CYCS,DAXX,DERL1,GPX1,GPX3,GPX7,GPX8,GRIN2C,MAP2K3,MAP3K5,MAPK11,MAPK12,MAPK13,MAPK14,NEFH,NEFL,NEFM,PPP3CA,PPP3CB,PPP3CC,PPP3R1,PRPH,RAB5A,RAC1,SOD1,TNF,TNFRSF1A,TNFRSF1B,TOMM40,TOMM40L,TP53_x000D_
hsa00410	beta-Alanine metabolism - Homo sapiens (human)	24	31	8033	5130	0.0794885	0.163884	ABAT,ACOX1,ACOX3,ALDH1A3,ALDH1B1,ALDH2,ALDH3A1,ALDH3A2,ALDH3B1,ALDH6A1,ALDH7A1,ALDH9A1,AOC3,CARNS1,CNDP2,DPYD,ECHS1,EHHADH,GAD1,GAD2,HADHA,HIBCH,MLYCD,SMOX_x000D_
hsa00514	Other types of O-glycan biosynthesis - Homo sapiens (human)	35	47	8033	5130	0.0836137	0.171331	B3GLCT,B4GALT1,B4GALT2,B4GALT3,C1GALT1,C1GALT1C1,COLGALT1,EOGT,GALNT1,GALNT10,GALNT11,GALNT12,GALNT14,GALNT15,GALNT16,GALNT18,GALNT2,GALNT3,GALNT6,GALNT7,GXYLT1,GXYLT2,LFNG,MFNG,OGT,PLOD3,POFUT1,POFUT2,POGLUT1,POMT1,POMT2,RFNG,ST3GAL3,ST6GAL1,XXYLT1_x000D_
hsa04966	Collecting duct acid secretion - Homo sapiens (human)	21	27	8033	5130	0.0926131	0.187043	ATP4A,ATP6V0A1,ATP6V0A2,ATP6V0A4,ATP6V0C,ATP6V0D1,ATP6V0D2,ATP6V0E1,ATP6V0E2,ATP6V1A,ATP6V1B2,ATP6V1C1,ATP6V1D,ATP6V1E1,ATP6V1F,ATP6V1G1,ATP6V1G2,CA2,CLCNKB,SLC12A7,TCIRG1_x000D_
hsa05162	Measles - Homo sapiens (human)	96	138	8033	5130	0.0927107	0.187043	ADAR,AKT1,AKT2,AKT3,APAF1,BAD,BAK1,BAX,BBC3,BCL2,BCL2L1,BID,CASP3,CASP8,CASP9,CBLB,CCND1,CCND2,CCND3,CCNE1,CD209,CD46,CDK2,CDK4,CDK6,CDKN1B,CHUK,CLEC4M,CSNK2A1,CSNK2A2,CSNK2A3,CYCS,DDX58,EIF2AK1,EIF2AK2,EIF2AK3,EIF2AK4,EIF2S1,EIF3H,FADD,FAS,FOS,GSK3B,HSPA1A,HSPA1B,HSPA2,HSPA8,IFIH1,IFNAR1,IFNAR2,IKBKB,IKBKE,IKBKG,IL12A,IL6,IRAK1,IRAK4,IRF3,IRF7,IRF9,JAK1,JAK3,JUN,MAP3K7,MAPK8,MAPK9,MAVS,MSN,MYD88…
hsa04728	Dopaminergic synapse - Homo sapiens (human)	92	132	8033	5130	0.0929613	0.187043	ADCY5,AKT1,AKT2,AKT3,ARNTL,ARRB1,ARRB2,ATF2,ATF4,ATF6B,CALM1,CALM2,CALM3,CALML3,CALML5,CALML6,CALY,CAMK2A,CAMK2D,CAMK2G,CLOCK,COMT,CREB1,CREB3,CREB3L1,CREB3L2,CREB5,DRD4,FOS,GNAI1,GNAI2,GNAI3,GNAL,GNAO1,GNAQ,GNAS,GNB1,GNB2,GNB3,GNB4,GNB5,GNG10,GNG11,GNG12,GNG13,GNG2,GNG5,GNG7,GNG8,GNGT2,GRIA3,GSK3A,GSK3B,ITPR2,ITPR3,KIF5A,KIF5B,LRTOMT,MAOA,MAPK11,MAPK12,MAPK13,MAPK14,MAPK8,MAPK9,PLCB2,PLCB3,PLCB4…
hsa00670	One carbon pool by folate - Homo sapiens (human)	16	20	8033	5130	0.0985673	0.197135	ALDH1L2,AMT,ATIC,DHFR,FTCD,GART,MTFMT,MTHFD1,MTHFD1L,MTHFD2,MTHFR,MTHFS,MTR,SHMT1,SHMT2,ST20-MTHFS_x000D_
hsa00270	Cysteine and methionine metabolism - Homo sapiens (human)	36	49	8033	5130	0.102945	0.204665	ADI1,AHCY,AHCYL1,AHCYL2,AMD1,APIP,BCAT1,BCAT2,BHMT2,CBS,DNMT1,DNMT3A,DNMT3B,ENOPH1,GCLC,GCLM,GOT1,GOT2,GSS,LDHA,LDHB,MAT2A,MAT2B,MDH1,MDH2,MPST,MRI1,MTAP,MTR,PHGDH,PSAT1,SDS,SDSL,SMS,SRM,TST_x000D_
hsa03030	DNA replication - Homo sapiens (human)	27	36	8033	5130	0.109256	0.215927	FEN1,MCM2,MCM3,MCM4,MCM5,MCM7,PCNA,POLA2,POLD1,POLD2,POLD3,POLD4,POLE,POLE3,POLE4,PRIM2,RFC1,RFC2,RFC3,RFC4,RFC5,RNASEH1,RNASEH2B,RNASEH2C,RPA1,RPA2,SSBP1_x000D_
hsa00561	Glycerolipid metabolism - Homo sapiens (human)	44	61	8033	5130	0.110675	0.217445	AGK,AGPAT1,AGPAT2,AGPAT3,AGPAT4,AGPAT5,AKR1A1,AKR1B1,ALDH1B1,ALDH2,ALDH3A2,ALDH7A1,ALDH9A1,CEL,DGAT1,DGAT2,DGKA,DGKD,DGKH,DGKI,DGKQ,DGKZ,GLA,GPAM,GPAT3,GPAT4,LCLAT1,LIPC,LIPG,LPIN1,LPIN2,LPIN3,LPL,MBOAT1,MBOAT2,MGLL,PLPP1,PLPP2,PLPP3,PLPP4,PLPP5,PNPLA2,PNPLA3,TKFC_x000D_
hsa05133	Pertussis - Homo sapiens (human)	54	76	8033	5130	0.115714	0.226015	C1QC,C1S,C2,C3,C4A,C4B,CALM1,CALM2,CALM3,CALML3,CALML5,CALML6,CASP3,CASP7,CD14,CFL1,CFL2,CXCL5,CXCL6,CXCL8,FOS,GNAI1,GNAI2,GNAI3,IL12A,IL23A,IL6,IRAK1,IRAK4,IRF1,IRF3,ITGA5,ITGB1,ITGB2,JUN,MAPK1,MAPK11,MAPK12,MAPK13,MAPK14,MAPK3,MAPK8,MAPK9,MYD88,NFKB1,PYCARD,RELA,RHOA,SFTPA2,TICAM1,TIRAP,TLR4,TNF,TRAF6_x000D_
hsa04611	Platelet activation - Homo sapiens (human)	86	124	8033	5130	0.116414	0.22606	ACTB,ACTG1,ADCY2,ADCY3,ADCY5,ADCY6,ADCY7,ADCY9,AKT1,AKT2,AKT3,APBB1IP,ARHGAP35,ARHGEF1,ARHGEF12,COL1A1,COL1A2,COL3A1,F2,F2R,F2RL3,FYN,GNA13,GNAI1,GNAI2,GNAI3,GNAQ,GNAS,GP6,ITGA2,ITGA2B,ITGB1,ITGB3,ITPR2,ITPR3,LYN,MAPK1,MAPK11,MAPK12,MAPK13,MAPK14,MAPK3,MYL12A,MYL12B,MYLK,ORAI1,P2RX1,PIK3CA,PIK3CB,PIK3CD,PIK3R1,PIK3R2,PIK3R3,PIK3R5,PIK3R6,PLA2G4C,PLA2G4D,PLCB2,PLCB3,PLCB4,PPP1CA,PPP1CB,PPP1CC,PPP1…
hsa05145	Toxoplasmosis - Homo sapiens (human)	78	112	8033	5130	0.117481	0.226812	AKT1,AKT2,AKT3,BAD,BCL2,BCL2L1,BIRC2,BIRC3,BIRC7,CASP3,CASP8,CASP9,CD40,CHUK,CYCS,GNAI1,GNAI2,GNAI3,GNAO1,HLA-DMA,HLA-DPB1,HSPA1A,HSPA1B,HSPA2,HSPA8,IFNGR1,IFNGR2,IKBKB,IKBKG,IL10RB,IL12A,IRAK1,IRAK4,ITGA6,ITGB1,JAK1,LAMA1,LAMA3,LAMA4,LAMA5,LAMB1,LAMB2,LAMC1,LAMC2,LAMC3,LDLR,MAP2K3,MAP3K7,MAPK1,MAPK11,MAPK12,MAPK13,MAPK14,MAPK3,MAPK8,MAPK9,MYD88,NFKB1,NFKBIA,PDPK1,PIK3R5,PIK3R6,PPIF,RELA,SOCS1,ST…
hsa00531	Glycosaminoglycan degradation - Homo sapiens (human)	15	19	8033	5130	0.12719	0.243214	ARSB,GALNS,GLB1,GNS,GUSB,HEXA,HEXB,HGSNAT,HYAL1,HYAL2,HYAL3,IDS,IDUA,NAGLU,SGSH_x000D_
hsa00480	Glutathione metabolism - Homo sapiens (human)	41	57	8033	5130	0.127433	0.243214	ANPEP,CHAC1,CHAC2,G6PD,GCLC,GCLM,GGCT,GGT1,GGT5,GGT6,GGT7,GPX1,GPX3,GPX4,GPX7,GPX8,GSR,GSS,GSTA4,GSTK1,GSTM2,GSTM3,GSTM4,GSTO1,GSTO2,GSTP1,GSTT2,IDH1,IDH2,LAP3,MGST2,MGST3,ODC1,OPLAH,PGD,PRDX6,RRM1,RRM2B,SMS,SRM,TXNDC12_x000D_
hsa00760	Nicotinate and nicotinamide metabolism - Homo sapiens (human)	26	35	8033	5130	0.132408	0.250495	AOX1,ASPDH,BST1,ENPP1,NADK,NADK2,NADSYN1,NAMPT,NAPRT,NMNAT1,NMNAT3,NNMT,NNT,NT5C,NT5C2,NT5E,NT5M,NUDT12,PNP,QPRT,SIRT1,SIRT2,SIRT3,SIRT5,SIRT6,SIRT7_x000D_
hsa04914	Progesterone-mediated oocyte maturation - Homo sapiens (human)	69	99	8033	5130	0.132747	0.250495	ADCY2,ADCY3,ADCY5,ADCY6,ADCY7,ADCY9,AKT1,AKT2,AKT3,ANAPC1,ANAPC10,ANAPC11,ANAPC13,ANAPC2,ANAPC4,ANAPC5,ANAPC7,ARAF,AURKA,BRAF,CCNB1,CDC16,CDC23,CDC25B,CDC26,CDC27,CDK2,CPEB2,CPEB4,FZR1,GNAI1,GNAI2,GNAI3,HSP90AA1,HSP90AB1,IGF1,IGF1R,KIF22,KRAS,MAD1L1,MAD2L2,MAP2K1,MAPK1,MAPK11,MAPK12,MAPK13,MAPK14,MAPK3,MAPK8,MAPK9,PIK3CA,PIK3CB,PIK3CD,PIK3R1,PIK3R2,PIK3R3,PKMYT1,PRKACA,PRKACB,RAF1,RPS6KA1,RPS6KA2…
hsa04670	Leukocyte transendothelial migration - Homo sapiens (human)	78	113	8033	5130	0.146041	0.274032	ACTB,ACTG1,ACTN1,ACTN4,ARHGAP35,ARHGAP5,BCAR1,CD99,CD99L2,CDC42,CDH5,CLDN1,CLDN15,CLDN16,CLDN19,CLDN2,CLDN23,CLDN3,CLDN5,CLDN7,CLDN9,CTNNA1,CTNNB1,CTNND1,CXCL12,CYBA,ESAM,EZR,F11R,GNAI1,GNAI2,GNAI3,ITGA4,ITGB1,ITGB2,JAM3,MAPK11,MAPK12,MAPK13,MAPK14,MMP2,MSN,MYL12A,MYL12B,MYL5,MYL7,MYL9,NCF2,OCLN,PIK3CA,PIK3CB,PIK3CD,PIK3R1,PIK3R2,PIK3R3,PLCG1,PRKCA,PTK2,PTK2B,PTPN11,PXN,RAC1,RAC2,RAP1A,RAP1B,RAPG…
hsa04664	Fc epsilon RI signaling pathway - Homo sapiens (human)	48	68	8033	5130	0.150606	0.281019	AKT1,AKT2,AKT3,ALOX5AP,CSF2,FYN,GAB2,GRB2,HRAS,INPP5D,KRAS,LAT,LYN,MAP2K1,MAP2K2,MAP2K3,MAP2K4,MAP2K7,MAPK1,MAPK11,MAPK12,MAPK13,MAPK14,MAPK3,MAPK8,MAPK9,NRAS,PDPK1,PIK3CA,PIK3CB,PIK3CD,PIK3R1,PIK3R2,PIK3R3,PLA2G4C,PLA2G4D,PLCG1,PRKCA,RAC1,RAC2,RAC3,RAF1,SOS1,SOS2,TNF,VAV1,VAV2,VAV3_x000D_
hsa00740	Riboflavin metabolism - Homo sapiens (human)	7	8	8033	5130	0.152771	0.283476	ACP1,ACP2,ACP5,BLVRB,ENPP1,FLAD1,RFK_x000D_
hsa00290	Valine, leucine and isoleucine biosynthesis - Homo sapiens (human)	4	4	8033	5130	0.166255	0.306791	BCAT1,BCAT2,SDS,SDSL_x000D_
hsa00010	Glycolysis / Gluconeogenesis - Homo sapiens (human)	47	67	8033	5130	0.171838	0.313628	ACSS1,ACSS2,ADH5,ADPGK,ALDH1A3,ALDH1B1,ALDH2,ALDH3A1,ALDH3A2,ALDH3B1,ALDH7A1,ALDH9A1,ALDOA,ALDOC,BPGM,DLAT,DLD,ENO1,ENO2,ENO3,G6PC3,GALM,GAPDH,GAPDHS,GPI,HK1,HK2,HKDC1,LDHA,LDHB,MINPP1,PCK1,PCK2,PDHA1,PDHB,PFKL,PFKM,PFKP,PGAM1,PGAM2,PGAM4,PGK1,PGM1,PGM2,PKLR,PKM,TPI1_x000D_
hsa04720	Long-term potentiation - Homo sapiens (human)	47	67	8033	5130	0.171838	0.313628	ARAF,ATF4,BRAF,CALM1,CALM2,CALM3,CALML3,CALML5,CALML6,CAMK2A,CAMK2D,CAMK2G,CREBBP,EP300,GNAQ,GRIN2C,HRAS,ITPR2,ITPR3,KRAS,MAP2K1,MAP2K2,MAPK1,MAPK3,NRAS,PLCB2,PLCB3,PLCB4,PPP1CA,PPP1CB,PPP1CC,PPP1R1A,PPP3CA,PPP3CB,PPP3CC,PPP3R1,PRKACA,PRKACB,PRKCA,RAF1,RAP1A,RAP1B,RAPGEF3,RPS6KA1,RPS6KA2,RPS6KA3,RPS6KA6_x000D_
hsa04621	NOD-like receptor signaling pathway - Homo sapiens (human)	122	181	8033	5130	0.177754	0.322662	ANTXR1,ANTXR2,ATG12,ATG16L1,ATG5,BCL2,BCL2L1,BIRC2,BIRC3,BRCC3,CARD16,CARD8,CARD9,CASP4,CASP8,CASR,CCL2,CHUK,CTSB,CXCL1,CXCL2,CXCL3,CXCL8,CYBA,DEFA4,DHX33,DNM1L,FADD,GABARAP,GABARAPL1,GABARAPL2,GBP1,GBP2,GBP3,GSDMD,HSP90AA1,HSP90AB1,IFI16,IFNAR1,IFNAR2,IKBKB,IKBKE,IKBKG,IL6,IRAK4,IRF3,IRF7,IRF9,ITPR2,ITPR3,JAK1,JUN,MAP3K7,MAPK1,MAPK11,MAPK12,MAPK13,MAPK14,MAPK3,MAPK8,MAPK9,MAVS,MCU,MEFV,MFN1,MFN2…
hsa00430	Taurine and hypotaurine metabolism - Homo sapiens (human)	9	11	8033	5130	0.178774	0.322759	ADO,BAAT,CSAD,GAD1,GAD2,GGT1,GGT5,GGT6,GGT7_x000D_
hsa05202	Transcriptional misregulation in cancer - Homo sapiens (human)	129	192	8033	5130	0.185775	0.333595	AFF1,ARNT2,ASPSCR1,ATF1,ATM,BAIAP3,BAK1,BAX,BCL11B,BCL2L1,BCL6,BIRC2,BIRC3,BMP2K,CCND2,CCNT1,CCNT2,CD14,CD40,CDK14,CDK9,CDKN1A,CDKN1B,CEBPA,CEBPB,COMMD3-BMI1,CSF1R,CSF2,CXCL8,DDB2,DDIT3,DDX5,DEFA4,DOT1L,DUSP6,ELK4,ERG,ETV1,ETV4,ETV5,ETV6,EWSR1,FEV,FOXO1,FUS,FUT8,GADD45A,GADD45B,GADD45G,GRIA3,GZMB,HDAC1,HDAC2,HMGA2,HOXA10,HOXA11,HPGD,ID2,IGF1,IGF1R,IGFBP3,IL1R2,IL6,JMJD1C,JUP,KDM6A,KLF3,KMT2A,LDB1…
hsa00051	Fructose and mannose metabolism - Homo sapiens (human)	24	33	8033	5130	0.190391	0.340056	AKR1B1,ALDOA,ALDOC,ENOSF1,FPGT,GMDS,GMPPA,GMPPB,HK1,HK2,HKDC1,KHK,MPI,PFKFB3,PFKFB4,PFKL,PFKM,PFKP,PMM2,SORD,TIGAR,TKFC,TPI1,TSTA3_x000D_
hsa00250	Alanine, aspartate and glutamate metabolism - Homo sapiens (human)	26	36	8033	5130	0.192603	0.342177	ABAT,ADSL,AGXT,ALDH4A1,ALDH5A1,ASL,ASNS,ASRGL1,ASS1,CAD,CPS1,GAD1,GAD2,GFPT1,GFPT2,GLS,GLUD1,GLUD2,GLUL,GOT1,GOT2,GPT2,NAT8L,NIT2,PPAT,RIMKLB_x000D_
hsa04072	Phospholipase D signaling pathway - Homo sapiens (human)	100	148	8033	5130	0.195222	0.344995	ADCY2,ADCY3,ADCY5,ADCY6,ADCY7,ADCY9,AGPAT1,AGPAT2,AGPAT3,AGPAT4,AGPAT5,AKT1,AKT2,AKT3,ARF1,ARF6,AVP,AVPR2,CXCL8,CYTH1,CYTH2,CYTH3,DGKA,DGKD,DGKH,DGKI,DGKQ,DGKZ,DNM1,DNM2,EGF,EGFR,F2,F2R,FYN,GAB1,GAB2,GNA12,GNA13,GNAS,GRB2,GRM4,HRAS,KRAS,LPAR1,LPAR2,LPAR6,MAP2K1,MAP2K2,MAPK1,MAPK3,MRAS,MTOR,NRAS,PDGFA,PDGFB,PDGFC,PDGFD,PDGFRA,PIK3CA,PIK3CB,PIK3CD,PIK3R1,PIK3R2,PIK3R3,PIK3R5,PIK3R6,PIP5K1A,PIP5K1C,…
hsa00240	Pyrimidine metabolism - Homo sapiens (human)	40	57	8033	5130	0.196614	0.345628	CAD,CANT1,CDA,CMPK1,CTPS1,CTPS2,DCK,DCTD,DCTPP1,DHODH,DPYD,DTYMK,DUT,ENPP1,ENTPD4,ENTPD5,ENTPD6,NME1,NME3,NME4,NME6,NME7,NT5C,NT5C2,NT5C3A,NT5C3B,NT5E,NT5M,PNP,RRM1,RRM2B,TK1,TK2,TYMP,UCK1,UCK2,UCKL1,UMPS,UPP1,UPRT_x000D_
hsa04979	Cholesterol metabolism - Homo sapiens (human)	35	50	8033	5130	0.225927	0.395077	ABCA1,ANGPTL4,ANGPTL8,APOA1,APOA4,APOC2,APOC3,APOE,LCAT,LDLR,LDLRAP1,LIPA,LIPC,LIPG,LPL,LRP1,LRPAP1,MYLIP,NCEH1,NPC1,NPC2,OSBPL5,PCSK9,PLTP,SCARB1,SOAT1,SORT1,STAR,STARD3,TSPO,VAPA,VAPB,VDAC1,VDAC2,VDAC3_x000D_
hsa00072	Synthesis and degradation of ketone bodies - Homo sapiens (human)	8	10	8033	5130	0.237548	0.413193	ACAT1,ACAT2,BDH1,BDH2,HMGCL,HMGCS1,OXCT1,OXCT2_x000D_
hsa05152	Tuberculosis - Homo sapiens (human)	120	180	8033	5130	0.238761	0.413193	AKT1,AKT2,AKT3,APAF1,ARHGEF12,ATP6AP1,ATP6V0A1,ATP6V0A2,ATP6V0A4,ATP6V0B,ATP6V0C,ATP6V0D1,ATP6V0D2,ATP6V1H,BAD,BAX,BCL10,BCL2,BID,C3,CALM1,CALM2,CALM3,CALML3,CALML5,CALML6,CAMK2A,CAMK2D,CAMK2G,CARD9,CASP10,CASP3,CASP8,CASP9,CD14,CD209,CD74,CEBPB,CEBPG,CLEC4E,CLEC4M,CORO1A,CREB1,CREBBP,CTSD,CTSS,CYCS,CYP27B1,EEA1,EP300,FADD,HLA-DMA,HLA-DPB1,HSPA9,HSPD1,IFNGR1,IFNGR2,IL10RB,IL12A,IL23A,IL6,IRAK1,IR…
hsa04622	RIG-I-like receptor signaling pathway - Homo sapiens (human)	48	70	8033	5130	0.244278	0.420561	ATG12,ATG5,AZI2,CASP10,CASP8,CHUK,CXCL8,CYLD,DDX3X,DDX58,DHX58,FADD,IFIH1,IFNE,IKBKB,IKBKE,IKBKG,IL12A,IRF3,IRF7,ISG15,MAP3K1,MAP3K7,MAPK11,MAPK12,MAPK13,MAPK14,MAPK8,MAPK9,MAVS,NFKB1,NFKBIA,NLRX1,OTUD5,PIN1,RELA,RIPK1,SIKE1,TANK,TBK1,TBKBP1,TKFC,TNF,TRADD,TRAF2,TRAF3,TRAF6,TRIM25_x000D_
hsa03450	Non-homologous end-joining - Homo sapiens (human)	10	13	8033	5130	0.250041	0.428276	DCLRE1C,FEN1,LIG4,NHEJ1,POLL,POLM,PRKDC,RAD50,XRCC5,XRCC6_x000D_
hsa00730	Thiamine metabolism - Homo sapiens (human)	12	16	8033	5130	0.257359	0.438561	ACP1,AK1,AK2,AK4,AK5,AK7,AK8,ALPP,NFS1,NTPCR,THTPA,TPK1_x000D_
hsa01523	Antifolate resistance - Homo sapiens (human)	22	31	8033	5130	0.26556	0.448355	ABCC1,ABCC3,ABCC4,ABCC5,ATIC,CHUK,DHFR,FOLR1,FOLR3,FPGS,GART,IKBKB,IKBKG,IL6,MTHFR,NFKB1,RELA,SHMT1,SHMT2,SLC19A1,SLC46A1,TNF_x000D_
hsa00650	Butanoate metabolism - Homo sapiens (human)	20	28	8033	5130	0.265791	0.448355	AACS,ABAT,ACAT1,ACAT2,ACSM2A,ACSM2B,ALDH5A1,BDH1,BDH2,ECHS1,EHHADH,GAD1,GAD2,HADH,HADHA,HMGCL,HMGCS1,L2HGDH,OXCT1,OXCT2_x000D_
hsa04915	Estrogen signaling pathway - Homo sapiens (human)	92	138	8033	5130	0.27519	0.461877	ADCY2,ADCY3,ADCY5,ADCY6,ADCY7,ADCY9,AKT1,AKT2,AKT3,ATF2,ATF4,ATF6B,BCL2,CALM1,CALM2,CALM3,CALML3,CALML5,CALML6,CREB1,CREB3,CREB3L1,CREB3L2,CREB5,CTSD,EBAG9,EGFR,ESR1,FKBP4,FKBP5,FOS,GABBR1,GNAI1,GNAI2,GNAI3,GNAO1,GNAQ,GNAS,GRB2,HBEGF,HRAS,HSP90AA1,HSP90AB1,HSP90B1,HSPA1A,HSPA1B,HSPA2,HSPA8,ITPR2,ITPR3,JUN,KRAS,KRT16,KRT17,KRT18,KRT19,KRT31,KRT33A,KRT33B,KRT35,KRT37,MAP2K1,MAP2K2,MAPK1,MAPK3,MMP2,…
hsa00030	Pentose phosphate pathway - Homo sapiens (human)	21	30	8033	5130	0.309809	0.517382	ALDOA,ALDOC,DERA,G6PD,GPI,H6PD,PFKL,PFKM,PFKP,PGD,PGLS,PGM1,PGM2,PRPS1,PRPS2,RBKS,RPE,RPEL1,TALDO1,TKT,TKTL1_x000D_
hsa00601	Glycosphingolipid biosynthesis - lacto and neolacto series - Homo sapiens (human)	19	27	8033	5130	0.312373	0.519068	A4GALT,ABO,B3GALNT1,B3GALT5,B3GNT2,B3GNT3,B3GNT4,B3GNT5,B4GALT1,B4GALT2,B4GALT3,B4GALT4,FUT1,FUT3,FUT4,FUT5,GCNT2,ST3GAL3,ST3GAL4_x000D_
hsa00534	Glycosaminoglycan biosynthesis - heparan sulfate / heparin - Homo sapiens (human)	17	24	8033	5130	0.314677	0.520307	B3GALT6,B3GAT3,B4GALT7,EXT1,EXT2,EXTL1,EXTL3,GLCE,HS2ST1,HS3ST1,HS3ST3A1,HS6ST1,HS6ST2,NDST1,NDST2,XYLT1,XYLT2_x000D_
hsa00603	Glycosphingolipid biosynthesis - globo and isoglobo series - Homo sapiens (human)	11	15	8033	5130	0.318026	0.523254	A4GALT,B3GALNT1,B3GALT5,FUT1,GBGT1,GLA,HEXA,HEXB,NAGA,ST3GAL1,ST3GAL2_x000D_
hsa04725	Cholinergic synapse - Homo sapiens (human)	75	113	8033	5130	0.325106	0.530547	ACHE,ADCY2,ADCY3,ADCY5,ADCY6,ADCY7,ADCY9,AKT1,AKT2,AKT3,ATF4,BCL2,CAMK2A,CAMK2D,CAMK2G,CHAT,CHRM4,CHRNA4,CHRNA7,CHRNB2,CHRNB4,CREB1,CREB3,CREB3L1,CREB3L2,CREB5,FOS,FYN,GNA11,GNAI1,GNAI2,GNAI3,GNAO1,GNAQ,GNB1,GNB2,GNB3,GNB4,GNB5,GNG10,GNG11,GNG12,GNG13,GNG2,GNG5,GNG7,GNG8,GNGT2,HRAS,ITPR2,ITPR3,KCNJ12,KCNJ4,KCNQ1,KCNQ2,KCNQ3,KRAS,MAP2K1,MAPK1,MAPK3,NRAS,PIK3CA,PIK3CB,PIK3CD,PIK3R1,PIK3R2,PIK3R3,PI…
hsa00330	Arginine and proline metabolism - Homo sapiens (human)	34	50	8033	5130	0.325635	0.530547	AGMAT,ALDH18A1,ALDH1B1,ALDH2,ALDH3A2,ALDH4A1,ALDH7A1,ALDH9A1,AMD1,AZIN2,CARNS1,CKB,CKMT2,CNDP2,GAMT,GOT1,GOT2,HOGA1,L3HYPDH,LAP3,MAOA,OAT,ODC1,P4HA1,P4HA2,P4HA3,PRODH,PYCR1,PYCR2,SAT1,SAT2,SMOX,SMS,SRM_x000D_
hsa00071	Fatty acid degradation - Homo sapiens (human)	30	44	8033	5130	0.334208	0.541872	ACAA1,ACAA2,ACADM,ACADSB,ACADVL,ACAT1,ACAT2,ACOX1,ACOX3,ACSL1,ACSL3,ACSL4,ACSL5,ADH5,ALDH1B1,ALDH2,ALDH3A2,ALDH7A1,ALDH9A1,CPT1A,CPT1B,CPT2,ECHS1,ECI1,ECI2,EHHADH,GCDH,HADH,HADHA,HADHB_x000D_
hsa04261	Adrenergic signaling in cardiomyocytes - Homo sapiens (human)	98	149	8033	5130	0.345597	0.55763	ACTC1,ADCY2,ADCY3,ADCY5,ADCY6,ADCY7,ADCY9,ADRA1B,ADRA1D,ADRB1,ADRB2,AKT1,AKT2,AKT3,ATF2,ATF4,ATF6B,ATP1A1,ATP1A2,ATP1A4,ATP1B1,ATP1B3,ATP2A2,ATP2A3,ATP2B1,ATP2B2,ATP2B3,ATP2B4,BCL2,CACNA2D1,CACNB1,CACNB3,CACNG6,CACNG8,CALM1,CALM2,CALM3,CALML3,CALML5,CALML6,CAMK2A,CAMK2D,CAMK2G,CREB1,CREB3,CREB3L1,CREB3L2,CREB5,CREM,GNAI1,GNAI2,GNAI3,GNAQ,GNAS,KCNE1,KCNQ1,MAPK1,MAPK11,MAPK12,MAPK13,MAPK14,MAPK3,MY…
hsa00512	Mucin type O-glycan biosynthesis - Homo sapiens (human)	22	32	8033	5130	0.35314	0.567062	B3GNT6,B4GALT5,C1GALT1,C1GALT1C1,GALNT1,GALNT10,GALNT11,GALNT12,GALNT14,GALNT15,GALNT16,GALNT18,GALNT2,GALNT3,GALNT6,GALNT7,GCNT1,GCNT3,GCNT4,ST3GAL1,ST3GAL2,ST6GALNAC1_x000D_
hsa00515	Mannose type O-glycan biosynthesis - Homo sapiens (human)	16	23	8033	5130	0.369329	0.587409	B3GALNT2,B4GALT1,B4GALT2,B4GALT3,B4GAT1,CHST10,FKRP,FKTN,FUT4,MGAT5B,POMGNT1,POMGNT2,POMK,POMT1,POMT2,ST3GAL3_x000D_
hsa04964	Proximal tubule bicarbonate reclamation - Homo sapiens (human)	16	23	8033	5130	0.369329	0.587409	AQP1,ATP1A1,ATP1A2,ATP1A4,ATP1B1,ATP1B3,CA2,GLS,GLUD1,GLUD2,MDH1,PCK1,PCK2,SLC25A10,SLC38A3,SLC4A4_x000D_
hsa00260	Glycine, serine and threonine metabolism - Homo sapiens (human)	27	40	8033	5130	0.381796	0.60436	AGXT,ALAS1,ALDH7A1,AMT,AOC3,BPGM,CBS,DLD,DMGDH,GAMT,GCAT,GCSH,GLDC,GRHPR,MAOA,PGAM1,PGAM2,PGAM4,PHGDH,PSAT1,PSPH,SARDH,SDS,SDSL,SHMT1,SHMT2,SRR_x000D_
hsa05146	Amoebiasis - Homo sapiens (human)	67	102	8033	5130	0.392243	0.617968	ACTN1,ACTN4,C8G,CASP3,CD14,CD1D,CD1E,COL1A1,COL1A2,COL3A1,COL4A1,COL4A2,COL4A4,COL4A5,CSF2,CXCL1,CXCL2,CXCL3,CXCL8,FN1,GNA11,GNA15,GNAL,GNAQ,GNAS,HSPB1,IL12A,IL1R1,IL1R2,IL6,ITGB2,LAMA1,LAMA3,LAMA4,LAMA5,LAMB1,LAMB2,LAMC1,LAMC2,LAMC3,NFKB1,PIK3CA,PIK3CB,PIK3CD,PIK3R1,PIK3R2,PIK3R3,PLCB2,PLCB3,PLCB4,PRDX1,PRKACA,PRKACB,PRKCA,PTK2,RAB5A,RAB5B,RAB5C,RAB7A,RELA,SERPINB6,TGFB1,TGFB2,TLR2,TLR4,TNF,VCL_…
hsa00052	Galactose metabolism - Homo sapiens (human)	21	31	8033	5130	0.402733	0.631516	AKR1B1,B4GALT1,B4GALT2,G6PC3,GAA,GALE,GALK1,GALM,GALT,GANC,GLA,GLB1,HK1,HK2,HKDC1,PFKL,PFKM,PFKP,PGM1,PGM2,UGP2_x000D_
hsa04721	Synaptic vesicle cycle - Homo sapiens (human)	51	78	8033	5130	0.439498	0.685946	AP2A1,AP2A2,AP2B1,AP2M1,AP2S1,ATP6V0A1,ATP6V0A2,ATP6V0A4,ATP6V0B,ATP6V0C,ATP6V0D1,ATP6V0D2,ATP6V0E1,ATP6V0E2,ATP6V1A,ATP6V1B2,ATP6V1C1,ATP6V1D,ATP6V1E1,ATP6V1F,ATP6V1G1,ATP6V1G2,ATP6V1H,CLTA,CLTB,CLTC,CLTCL1,CPLX1,CPLX2,CPLX3,DNM1,DNM2,NAPA,NSF,RAB3A,SLC1A1,SLC1A6,SLC1A7,SLC6A1,SLC6A12,SLC6A3,SLC6A4,SLC6A9,STX1A,STX2,STX3,STXBP1,TCIRG1,UNC13B,UNC13C,VAMP2_x000D_
hsa05164	Influenza A - Homo sapiens (human)	110	170	8033	5130	0.442808	0.687896	ACTB,ACTG1,ADAR,AKT1,AKT2,AKT3,APAF1,BAK1,BAX,BCL2L2-PABPN1,BID,CALCOCO2,CASP3,CASP8,CASP9,CCL2,CCND3,CDK4,CDK6,CHUK,CPSF4,CREBBP,CXCL8,CYCS,DDX58,DNAJB1,DNAJC3,EIF2AK2,EIF2S1,EP300,FADD,FAS,FDPS,HLA-DMA,HLA-DPB1,HNRNPUL1,IFIH1,IFNAR1,IFNAR2,IFNGR1,IFNGR2,IKBKB,IKBKE,IKBKG,IL12A,IL6,IRAK4,IRF3,IRF7,IRF9,JAK1,KPNA1,KPNA2,KPNA5,KPNA6,MAP2K1,MAP2K2,MAPK1,MAPK3,MAVS,MYD88,NFKB1,NFKBIA,NLRX1,NXF1,NXT1…
hsa04512	ECM-receptor interaction - Homo sapiens (human)	57	88	8033	5130	0.477202	0.737895	AGRN,CD44,CD47,COL1A1,COL1A2,COL2A1,COL4A1,COL4A2,COL4A4,COL4A5,COL6A1,COL6A2,COL9A2,COL9A3,COMP,DAG1,FN1,FRAS1,GP6,HSPG2,ITGA10,ITGA11,ITGA2,ITGA2B,ITGA3,ITGA4,ITGA5,ITGA6,ITGA7,ITGAV,ITGB1,ITGB3,ITGB4,ITGB5,ITGB6,ITGB8,LAMA1,LAMA3,LAMA4,LAMA5,LAMB1,LAMB2,LAMC1,LAMC2,LAMC3,NPNT,SDC1,SDC4,SPP1,SV2A,THBS1,THBS3,TNC,TNR,TNXB,VTN,VWF_x000D_
hsa04620	Toll-like receptor signaling pathway - Homo sapiens (human)	67	104	8033	5130	0.496829	0.764705	AKT1,AKT2,AKT3,CASP8,CD14,CD40,CHUK,CTSK,CXCL8,FADD,FOS,IFNAR1,IFNAR2,IKBKB,IKBKE,IKBKG,IL12A,IL6,IRAK1,IRAK4,IRF3,IRF5,IRF7,JUN,MAP2K1,MAP2K2,MAP2K3,MAP2K4,MAP2K7,MAP3K7,MAP3K8,MAPK1,MAPK11,MAPK12,MAPK13,MAPK14,MAPK3,MAPK8,MAPK9,MYD88,NFKB1,NFKBIA,PIK3CA,PIK3CB,PIK3CD,PIK3R1,PIK3R2,PIK3R3,RAC1,RELA,RIPK1,SPP1,STAT1,TAB1,TAB2,TBK1,TICAM1,TIRAP,TLR2,TLR3,TLR4,TLR5,TLR6,TNF,TOLLIP,TRAF3,TRAF6_x000D_
hsa00604	Glycosphingolipid biosynthesis - ganglio series - Homo sapiens (human)	10	15	8033	5130	0.527037	0.807478	B4GALNT1,GLB1,HEXA,HEXB,SLC33A1,ST3GAL1,ST3GAL2,ST3GAL5,ST6GALNAC4,ST6GALNAC6_x000D_
hsa00380	Tryptophan metabolism - Homo sapiens (human)	27	42	8033	5130	0.547028	0.83428	AADAT,ACAT1,ACAT2,ACMSD,AFMID,ALDH1B1,ALDH2,ALDH3A2,ALDH7A1,ALDH8A1,ALDH9A1,AOX1,ASMT,CAT,CYP1B1,DHTKD1,DLD,DLST,ECHS1,EHHADH,GCDH,HADH,HADHA,IDO2,INMT,KMO,MAOA_x000D_
hsa04270	Vascular smooth muscle contraction - Homo sapiens (human)	86	135	8033	5130	0.554376	0.841643	ACTA2,ACTG2,ADCY2,ADCY3,ADCY5,ADCY6,ADCY7,ADCY9,ADM,ADORA2A,ADORA2B,ADRA1B,ADRA1D,ARAF,ARHGEF1,ARHGEF11,ARHGEF12,AVP,BRAF,CALCA,CALD1,CALM1,CALM2,CALM3,CALML3,CALML5,CALML6,EDN1,EDN2,GNA11,GNA12,GNA13,GNAQ,GNAS,ITPR2,ITPR3,KCNMA1,KCNMB1,KCNMB3,MAP2K1,MAP2K2,MAPK1,MAPK3,MRVI1,MYH10,MYH9,MYL6,MYL6B,MYL9,MYLK,NPPB,NPPC,NPR1,NPR2,PLA2G10,PLA2G12A,PLA2G1B,PLA2G2D,PLA2G2E,PLA2G4C,PLA2G4D,PLA2G5,PLA2G6,…
hsa05031	Amphetamine addiction - Homo sapiens (human)	44	69	8033	5130	0.560864	0.84764	ADCY5,ARC,ATF2,ATF4,ATF6B,CALM1,CALM2,CALM3,CALML3,CALML5,CALML6,CAMK2A,CAMK2D,CAMK2G,CREB1,CREB3,CREB3L1,CREB3L2,CREB5,FOS,FOSB,GNAS,GRIA3,GRIN2C,HDAC1,HDAC2,JUN,MAOA,PDYN,PPP1CA,PPP1CB,PPP1CC,PPP1R1B,PPP3CA,PPP3CB,PPP3CC,PPP3R1,PRKACA,PRKACB,PRKCA,SIRT1,SLC6A3,STX1A,TH_x000D_
hsa04723	Retrograde endocannabinoid signaling - Homo sapiens (human)	94	148	8033	5130	0.572479	0.861297	ABHD6,ADCY2,ADCY3,ADCY5,ADCY6,ADCY7,ADCY9,CNR1,DAGLA,DAGLB,FAAH,GABRP,GNAI1,GNAI2,GNAI3,GNAO1,GNAQ,GNB1,GNB2,GNB3,GNB4,GNB5,GNG10,GNG11,GNG12,GNG13,GNG2,GNG5,GNG7,GNG8,GNGT2,GRIA3,ITPR2,ITPR3,MAPK1,MAPK11,MAPK12,MAPK13,MAPK14,MAPK3,MAPK8,MAPK9,MGLL,NAPEPLD,ND1,ND2,ND3,ND4L,ND5,ND6,NDUFA1,NDUFA10,NDUFA11,NDUFA12,NDUFA13,NDUFA2,NDUFA3,NDUFA4,NDUFA5,NDUFA6,NDUFA7,NDUFA8,NDUFA9,NDUFAB1,NDUFB1,NDUFB10…
hsa04062	Chemokine signaling pathway - Homo sapiens (human)	120	189	8033	5130	0.575375	0.861773	ADCY2,ADCY3,ADCY5,ADCY6,ADCY7,ADCY9,AKT1,AKT2,AKT3,ARRB1,ARRB2,BAD,BCAR1,BRAF,CCL17,CCL19,CCL2,CCL21,CCL25,CCL27,CCL28,CCR10,CDC42,CHUK,CRK,CRKL,CX3CL1,CXCL1,CXCL12,CXCL14,CXCL16,CXCL2,CXCL3,CXCL5,CXCL6,CXCL8,DOCK2,FGR,FOXO3,GNAI1,GNAI2,GNAI3,GNB1,GNB2,GNB3,GNB4,GNB5,GNG10,GNG11,GNG12,GNG13,GNG2,GNG5,GNG7,GNG8,GNGT2,GRB2,GRK5,GRK6,GSK3A,GSK3B,HRAS,IKBKB,IKBKG,JAK3,KRAS,LYN,MAP2K1,MAPK1,MAPK3,NFKB…
hsa00450	Selenocompound metabolism - Homo sapiens (human)	11	17	8033	5130	0.580148	0.865042	INMT,MARS2,MTR,PAPSS1,PAPSS2,SCLY,SEPHS1,SEPHS2,SEPSECS,TXNRD1,TXNRD2_x000D_
hsa04925	Aldosterone synthesis and secretion - Homo sapiens (human)	62	98	8033	5130	0.594173	0.882016	ADCY2,ADCY3,ADCY5,ADCY6,ADCY7,ADCY9,ATF1,ATF2,ATF4,ATF6B,ATP1A1,ATP1A2,ATP1A4,ATP1B1,ATP1B3,ATP2B1,ATP2B2,ATP2B3,ATP2B4,CALM1,CALM2,CALM3,CALML3,CALML5,CALML6,CAMK1,CAMK1D,CAMK2A,CAMK2D,CAMK2G,CREB1,CREB3,CREB3L1,CREB3L2,CREB5,CYP11B2,CYP21A2,DAGLA,DAGLB,GNA11,GNAQ,GNAS,ITPR2,ITPR3,KCNK3,LDLR,NPR1,NR4A1,ORAI1,PLCB2,PLCB3,PLCB4,POMC,PRKACA,PRKACB,PRKCA,PRKCE,PRKD1,PRKD2,PRKD3,SCARB1,STAR_x000D_
hsa05030	Cocaine addiction - Homo sapiens (human)	31	49	8033	5130	0.598263	0.884158	ADCY5,ATF2,ATF4,ATF6B,BDNF,CDK5,CDK5R1,CREB1,CREB3,CREB3L1,CREB3L2,CREB5,DLG4,FOSB,GNAI1,GNAI2,GNAI3,GNAS,GPSM1,GRIN2C,JUN,MAOA,NFKB1,PDYN,PPP1R1B,PRKACA,PRKACB,RELA,RGS9,SLC6A3,TH_x000D_
hsa04930	Type II diabetes mellitus - Homo sapiens (human)	29	46	8033	5130	0.611184	0.899275	HK1,HK2,HKDC1,IKBKB,IRS1,IRS2,KCNJ11,MAFA,MAPK1,MAPK3,MAPK8,MAPK9,MTOR,PIK3CA,PIK3CB,PIK3CD,PIK3R1,PIK3R2,PIK3R3,PKLR,PKM,PRKCD,PRKCE,PRKCZ,SLC2A4,SOCS1,SOCS3,SOCS4,TNF_x000D_
hsa04750	Inflammatory mediator regulation of TRP channels - Homo sapiens (human)	63	100	8033	5130	0.6155	0.901654	ADCY2,ADCY3,ADCY5,ADCY6,ADCY7,ADCY9,ASIC2,ASIC4,BDKRB1,CALM1,CALM2,CALM3,CALML3,CALML5,CALML6,CAMK2A,CAMK2D,CAMK2G,CYP2J2,F2RL1,GNAQ,GNAS,HRH1,IGF1,IL1R1,IL1RAP,ITPR2,ITPR3,MAP2K3,MAPK11,MAPK12,MAPK13,MAPK14,MAPK8,MAPK9,NGF,PIK3CA,PIK3CB,PIK3CD,PIK3R1,PIK3R2,PIK3R3,PLA2G4C,PLA2G4D,PLA2G6,PLCB2,PLCB3,PLCB4,PLCG1,PPP1CA,PPP1CB,PPP1CC,PRKACA,PRKACB,PRKCA,PRKCD,PRKCE,PRKCQ,PTGER2,PTGER4,SRC,TRPM8,TRP…
hsa00440	Phosphonate and phosphinate metabolism - Homo sapiens (human)	4	6	8033	5130	0.623998	0.901661	CEPT1,CHPT1,PCYT1A,PCYT2_x000D_
hsa00750	Vitamin B6 metabolism - Homo sapiens (human)	4	6	8033	5130	0.623998	0.901661	AOX1,PDXK,PNPO,PSAT1_x000D_
hsa04921	Oxytocin signaling pathway - Homo sapiens (human)	97	154	8033	5130	0.625307	0.901661	ACTB,ACTG1,ADCY2,ADCY3,ADCY5,ADCY6,ADCY7,ADCY9,CACNA2D1,CACNB1,CACNB3,CACNG6,CACNG8,CALM1,CALM2,CALM3,CALML3,CALML5,CALML6,CAMK1,CAMK1D,CAMK2A,CAMK2D,CAMK2G,CAMKK2,CCND1,CDKN1A,EEF2,EEF2K,EGFR,ELK1,FOS,GNAI1,GNAI2,GNAI3,GNAO1,GNAQ,GNAS,HRAS,ITPR2,ITPR3,JUN,KCNJ12,KCNJ4,KRAS,MAP2K1,MAP2K2,MAP2K5,MAPK1,MAPK3,MAPK7,MYL6,MYL6B,MYL9,MYLK,NFATC2,NFATC3,NFATC4,NPR1,NPR2,NRAS,OXT,OXTR,PIK3R5,PIK3R6,PLA2G…
hsa00770	Pantothenate and CoA biosynthesis - Homo sapiens (human)	12	19	8033	5130	0.626303	0.901661	AASDHPPT,BCAT1,BCAT2,COASY,DPYD,ENPP1,PANK1,PANK2,PANK3,PANK4,PPCDC,PPCS_x000D_
hsa00130	Ubiquinone and other terpenoid-quinone biosynthesis - Homo sapiens (human)	7	11	8033	5130	0.638268	0.912175	COQ2,COQ5,COQ6,COQ7,GGCX,VKORC1,VKORC1L1_x000D_
hsa04022	cGMP-PKG signaling pathway - Homo sapiens (human)	105	167	8033	5130	0.639069	0.912175	ADCY2,ADCY3,ADCY5,ADCY6,ADCY7,ADCY9,ADORA1,ADRA1B,ADRA1D,ADRA2C,ADRB1,ADRB2,AKT1,AKT2,AKT3,ATF2,ATF4,ATF6B,ATP1A1,ATP1A2,ATP1A4,ATP1B1,ATP1B3,ATP2A2,ATP2A3,ATP2B1,ATP2B2,ATP2B3,ATP2B4,BAD,CALM1,CALM2,CALM3,CALML3,CALML5,CALML6,CNGB1,CREB1,CREB3,CREB3L1,CREB3L2,CREB5,EDNRB,GATA4,GNA11,GNA12,GNA13,GNAI1,GNAI2,GNAI3,GNAQ,GTF2I,GTF2IRD1,IRS1,IRS2,ITPR2,ITPR3,KCNJ8,KCNMA1,KCNMB1,KCNMB3,MAP2K1,MAP2K2,M…
hsa04929	GnRH secretion - Homo sapiens (human)	40	64	8033	5130	0.643663	0.914824	AKT1,AKT2,AKT3,ARRB1,ARRB2,CGA,GABBR1,GNA11,GNAQ,GNRH1,GNRH2,HRAS,ITPR2,ITPR3,KCNJ11,KCNN1,KCNN3,KCNN4,KISS1R,KRAS,LHB,MAP2K1,MAP2K2,MAPK1,MAPK3,NRAS,PIK3CA,PIK3CB,PIK3CD,PIK3R1,PIK3R2,PIK3R3,PLCB2,PLCB3,PLCB4,PRKCA,RAF1,SPP1,TRPC1,TRPC4_x000D_
hsa04659	Th17 cell differentiation - Homo sapiens (human)	67	107	8033	5130	0.647563	0.916467	AHR,CHUK,FOS,FOXP3,GATA3,HIF1A,HLA-DMA,HLA-DPB1,HSP90AA1,HSP90AB1,IFNGR1,IFNGR2,IKBKB,IKBKG,IL17A,IL17D,IL17F,IL1R1,IL1RAP,IL23A,IL4R,IL6,IL6R,IL6ST,IRF4,JAK1,JAK3,JUN,LAT,MAPK1,MAPK11,MAPK12,MAPK13,MAPK14,MAPK3,MAPK8,MAPK9,MTOR,NFATC2,NFATC3,NFKB1,NFKBIA,NFKBIE,PLCG1,PPP3CA,PPP3CB,PPP3CC,PPP3R1,PRKCQ,RARA,RELA,RUNX1,RXRA,RXRB,SMAD2,SMAD3,SMAD4,STAT1,STAT3,STAT5A,STAT5B,STAT6,TBX21,TGFB1,TGFBR1,T…
hsa04961	Endocrine and other factor-regulated calcium reabsorption - Homo sapiens (human)	33	53	8033	5130	0.654316	0.919743	ADCY6,ADCY9,AP2A1,AP2A2,AP2B1,AP2M1,AP2S1,ATP1A1,ATP1A2,ATP1A4,ATP1B1,ATP1B3,ATP2B1,ATP2B2,ATP2B3,ATP2B4,CLTA,CLTB,CLTC,CLTCL1,DNM1,DNM2,ESR1,GNAQ,GNAS,PLCB2,PLCB3,PLCB4,PRKACA,PRKACB,PRKCA,RAB11A,VDR_x000D_
hsa04960	Aldosterone-regulated sodium reabsorption - Homo sapiens (human)	23	37	8033	5130	0.655385	0.919743	ATP1A1,ATP1A2,ATP1A4,ATP1B1,ATP1B3,IGF1,IRS1,KRAS,MAPK1,MAPK3,NEDD4L,PDPK1,PIK3CA,PIK3CB,PIK3CD,PIK3R1,PIK3R2,PIK3R3,PRKCA,SCNN1A,SFN,SGK1,SLC9A3R2_x000D_
hsa00220	Arginine biosynthesis - Homo sapiens (human)	13	21	8033	5130	0.6666	0.928522	ABHD14A-ACY1,ACY1,ASL,ASS1,CPS1,GLS,GLUD1,GLUD2,GLUL,GOT1,GOT2,GPT2,NAGS_x000D_
hsa04978	Mineral absorption - Homo sapiens (human)	36	58	8033	5130	0.667201	0.928522	ATOX1,ATP1A1,ATP1A2,ATP1A4,ATP1B1,ATP1B3,ATP2B1,ATP2B2,ATP2B3,ATP2B4,CYBRD1,FTH1,FTL,HMOX1,HMOX2,MT1A,MT1B,MT1E,MT1F,MT1G,MT1H,MT1M,MT1X,MT2A,SLC11A2,SLC26A6,SLC30A1,SLC31A1,SLC34A1,SLC34A2,SLC39A4,SLC40A1,SLC46A1,STEAP2,TRPM7,VDR_x000D_
hsa00790	Folate biosynthesis - Homo sapiens (human)	16	26	8033	5130	0.679183	0.936626	AKR1B1,AKR1C3,ALPP,CBR1,DHFR,FPGS,GPHN,MOCOS,MOCS1,MOCS2,PCBD1,PCBD2,PTS,QDPR,SPR,TH_x000D_
hsa00230	Purine metabolism - Homo sapiens (human)	81	130	8033	5130	0.680856	0.936626	ADCY2,ADCY3,ADCY5,ADCY6,ADCY7,ADCY9,ADK,ADPRM,ADSL,AK1,AK2,AK3,AK4,AK5,AK7,AK8,AMPD2,AMPD3,APRT,ATIC,CANT1,DCK,DGUOK,ENPP1,ENPP4,ENTPD2,ENTPD4,ENTPD5,ENTPD6,FHIT,GART,GMPR,GMPR2,GMPS,GUCY2D,GUK1,HDDC3,HPRT1,IMPDH1,IMPDH2,ITPA,NME1,NME3,NME4,NME6,NME7,NPR1,NPR2,NT5C,NT5C2,NT5C3A,NT5C3B,NT5E,NT5M,NTPCR,NUDT16,NUDT5,NUDT9,PAICS,PAPSS1,PAPSS2,PDE10A,PDE11A,PDE1B,PDE4A,PDE6B,PDE6D,PDE6G,PFAS,PGM1,PGM2…
hsa00565	Ether lipid metabolism - Homo sapiens (human)	29	47	8033	5130	0.681438	0.936626	AGPS,CEPT1,CHPT1,GAL3ST1,GDPD1,LPCAT1,LPCAT2,LPCAT4,PAFAH1B1,PAFAH1B2,PAFAH1B3,PAFAH2,PLA2G10,PLA2G12A,PLA2G1B,PLA2G2D,PLA2G2E,PLA2G4C,PLA2G4D,PLA2G5,PLA2G6,PLD1,PLD2,PLD3,PLPP1,PLPP2,PLPP3,TMEM86B,UGT8_x000D_
hsa04971	Gastric acid secretion - Homo sapiens (human)	47	76	8033	5130	0.690086	0.940994	ACTB,ACTG1,ADCY2,ADCY3,ADCY5,ADCY6,ADCY7,ADCY9,ATP1A1,ATP1A2,ATP1A4,ATP1B1,ATP1B3,ATP4A,CA2,CALM1,CALM2,CALM3,CALML3,CALML5,CALML6,CAMK2A,CAMK2D,CAMK2G,CCKBR,EZR,GAST,GNAI1,GNAI2,GNAI3,GNAQ,GNAS,ITPR2,ITPR3,KCNJ15,KCNJ16,KCNQ1,MYLK,PLCB2,PLCB3,PLCB4,PRKACA,PRKACB,PRKCA,SLC4A2,SLC9A1,SST_x000D_
hsa04730	Long-term depression - Homo sapiens (human)	37	60	8033	5130	0.691103	0.940994	ARAF,BRAF,GNA11,GNA12,GNA13,GNAI1,GNAI2,GNAI3,GNAO1,GNAQ,GNAS,GRIA3,HRAS,IGF1,IGF1R,ITPR2,ITPR3,KRAS,LYN,MAP2K1,MAP2K2,MAPK1,MAPK3,NRAS,PLA2G4C,PLA2G4D,PLCB2,PLCB3,PLCB4,PPP2CA,PPP2CB,PPP2R1A,PPP2R1B,PRKCA,PRKG1,RAF1,RYR1_x000D_
hsa00061	Fatty acid biosynthesis - Homo sapiens (human)	11	18	8033	5130	0.693068	0.940994	ACACA,ACSF3,ACSL1,ACSL3,ACSL4,ACSL5,CBR4,FASN,HSD17B8,MCAT,MECR_x000D_
hsa00340	Histidine metabolism - Homo sapiens (human)	14	23	8033	5130	0.70193	0.946271	ALDH1A3,ALDH1B1,ALDH2,ALDH3A1,ALDH3A2,ALDH3B1,ALDH7A1,ALDH9A1,CARNMT1,CARNS1,CNDP2,FTCD,HNMT,MAOA_x000D_
hsa00780	Biotin metabolism - Homo sapiens (human)	2	3	8033	5130	0.702621	0.946271	BTD,HLCS_x000D_
hsa03440	Homologous recombination - Homo sapiens (human)	25	41	8033	5130	0.711701	0.954652	ATM,BABAM1,BRCC3,EME1,MUS81,NBN,PALB2,POLD1,POLD2,POLD3,POLD4,RAD50,RAD51B,RAD51C,RAD51D,RAD52,RAD54B,RBBP8,RPA1,RPA2,SSBP1,TOP3A,TOP3B,TOPBP1,UIMC1_x000D_
hsa00471	D-Glutamine and D-glutamate metabolism - Homo sapiens (human)	3	5	8033	5130	0.74695	0.993949	GLS,GLUD1,GLUD2_x000D_
hsa00524	Neomycin, kanamycin and gentamicin biosynthesis - Homo sapiens (human)	3	5	8033	5130	0.74695	0.993949	HK1,HK2,HKDC1_x000D_
hsa04260	Cardiac muscle contraction - Homo sapiens (human)	53	87	8033	5130	0.755409	1	ACTC1,ASPH,ATP1A1,ATP1A2,ATP1A4,ATP1B1,ATP1B3,ATP2A2,ATP2A3,CACNA2D1,CACNB1,CACNB3,CACNG6,CACNG8,COX1,COX2,COX4I1,COX4I2,COX5A,COX5B,COX6A1,COX6A2,COX6B1,COX6C,COX7A1,COX7A2,COX7A2L,COX7B,COX7C,COX8A,CYC1,CYTB,HRC,MYL3,SLC9A1,SLC9A6,SLC9A7,TNNC1,TNNI3,TNNT2,TPM1,TPM2,TPM3,TPM4,UQCR10,UQCR11,UQCRB,UQCRC1,UQCRC2,UQCRFS1,UQCRH,UQCRHL,UQCRQ_x000D_
hsa04977	Vitamin digestion and absorption - Homo sapiens (human)	14	24	8033	5130	0.783585	1	ABCC1,APOA1,APOA4,BTD,LMBRD1,MMACHC,SCARB1,SLC19A1,SLC19A2,SLC23A1,SLC46A1,SLC52A3,SLC5A6,TCN2_x000D_
hsa03008	Ribosome biogenesis in eukaryotes - Homo sapiens (human)	68	112	8033	5130	0.788245	1	BMS1,CSNK2A1,CSNK2A2,CSNK2A3,DKC1,DROSHA,EIF6,EMG1,FBL,FBLL1,FCF1,GAR1,GNL2,GNL3,GNL3L,GTPBP4,HEATR1,IMP3,IMP4,LSG1,MDN1,MPHOSPH10,NAT10,NHP2,NMD3,NOB1,NOL6,NOP10,NOP56,NOP58,NVL,NXF1,NXT1,NXT2,POP1,POP4,POP7,PWP2,RAN,RBM28,RCL1,REXO1,REXO2,RIOK1,RIOK2,RPP25,RPP25L,RPP30,RPP38,RPP40,RRP7A,SBDS,SNU13,SPATA5,TBL3,TCOF1,UTP14A,UTP15,UTP18,UTP4,UTP6,WDR3,WDR36,WDR43,WDR75,XPO1,XRN1,XRN2_x000D_
hsa03460	Fanconi anemia pathway - Homo sapiens (human)	32	54	8033	5130	0.80287	1	ATRIP,EME1,EME2,ERCC1,ERCC4,FAAP100,FAAP24,FAN1,FANCC,FANCF,FANCL,MLH1,MUS81,PALB2,PMS2,POLH,POLI,POLK,RAD51C,REV1,REV3L,RMI1,RMI2,RPA1,RPA2,SLX1A,SLX4,TELO2,TOP3A,TOP3B,USP1,WDR48_x000D_
hsa04744	Phototransduction - Homo sapiens (human)	16	28	8033	5130	0.826547	1	CALM1,CALM2,CALM3,CALML3,CALML5,CALML6,CNGB1,GNAT1,GNAT2,GNB1,GUCY2D,PDE6B,PDE6G,RGS9,SAG,SLC24A1_x000D_
hsa04975	Fat digestion and absorption - Homo sapiens (human)	25	43	8033	5130	0.827415	1	ABCA1,ACAT1,ACAT2,AGPAT1,AGPAT2,APOA1,APOA4,CEL,CLPS,DGAT1,DGAT2,GOT2,MTTP,PLA2G10,PLA2G12A,PLA2G1B,PLA2G2D,PLA2G2E,PLA2G5,PLPP1,PLPP2,PLPP3,SCARB1,SLC27A1,SLC27A4_x000D_
hsa04630	JAK-STAT signaling pathway - Homo sapiens (human)	98	162	8033	5130	0.837517	1	AKT1,AKT2,AKT3,AOX1,BCL2,BCL2L1,CCND1,CCND2,CCND3,CDKN1A,CISH,CNTFR,CREBBP,CRLF2,CSF2,CSF2RB,CSF3,CSH2,CTF1,EGF,EGFR,EP300,EPOR,FHL1,GFAP,GH1,GRB2,HRAS,IFNAR1,IFNAR2,IFNE,IFNGR1,IFNGR2,IFNL1,IFNL2,IFNL3,IFNLR1,IL10RB,IL11,IL11RA,IL12A,IL13RA1,IL15RA,IL17D,IL22RA1,IL23A,IL3RA,IL4R,IL6,IL6R,IL6ST,IL9R,IRF9,JAK1,JAK3,LEPR,LIF,LIFR,MCL1,MTOR,MYC,OSM,OSMR,PDGFA,PDGFB,PDGFRA,PIAS1,PIAS2,PIAS3,PIAS4,PIK…
hsa05020	Prion diseases - Homo sapiens (human)	20	35	8033	5130	0.842733	1	BAX,C1QC,C8G,EGR1,ELK1,FYN,HSPA1A,HSPA5,IL6,LAMC1,MAP2K1,MAP2K2,MAPK1,MAPK3,NOTCH1,PRKACA,PRKACB,PRNP,SOD1,STIP1_x000D_
hsa05410	Hypertrophic cardiomyopathy (HCM) - Homo sapiens (human)	53	90	8033	5130	0.863511	1	ACTB,ACTC1,ACTG1,ATP2A2,ATP2A3,CACNA2D1,CACNB1,CACNB3,CACNG6,CACNG8,DAG1,EDN1,EMD,IGF1,IL6,ITGA10,ITGA11,ITGA2,ITGA2B,ITGA3,ITGA4,ITGA5,ITGA6,ITGA7,ITGAV,ITGB1,ITGB3,ITGB4,ITGB5,ITGB6,ITGB8,LAMA1,LMNA,MYBPC3,MYL3,PRKAA1,PRKAA2,PRKAB1,PRKAB2,PRKAG1,PRKAG2,PRKAG3,SGCB,TGFB1,TGFB2,TNF,TNNC1,TNNI3,TNNT2,TPM1,TPM2,TPM3,TPM4_x000D_
hsa03320	PPAR signaling pathway - Homo sapiens (human)	45	77	8033	5130	0.866911	1	ACAA1,ACADM,ACOX1,ACOX2,ACOX3,ACSL1,ACSL3,ACSL4,ACSL5,ANGPTL4,APOA1,APOA5,APOC3,CPT1A,CPT1B,CPT2,DBI,EHHADH,FADS2,HMGCS1,ILK,LPL,ME1,ME3,NR1H3,PCK1,PCK2,PDPK1,PLIN2,PLIN4,PLIN5,PLTP,PPARA,PPARD,PPARG,RXRA,RXRB,SCD,SCD5,SCP2,SLC27A1,SLC27A4,SLC27A5,SORBS1,UBC_x000D_
hsa05412	Arrhythmogenic right ventricular cardiomyopathy (ARVC) - Homo sapiens (human)	45	77	8033	5130	0.866911	1	ACTB,ACTG1,ACTN2,ACTN3,ATP2A2,ATP2A3,CACNA2D1,CACNB1,CACNB3,CACNG6,CACNG8,CDH2,CTNNA1,CTNNB1,DAG1,DSC2,DSG2,DSP,EMD,GJA1,ITGA10,ITGA11,ITGA2,ITGA2B,ITGA3,ITGA4,ITGA5,ITGA6,ITGA7,ITGAV,ITGB1,ITGB3,ITGB4,ITGB5,ITGB6,ITGB8,JUP,LAMA1,LEF1,LMNA,PKP2,SGCB,TCF7,TCF7L1,TCF7L2_x000D_
hsa04658	Th1 and Th2 cell differentiation - Homo sapiens (human)	54	92	8033	5130	0.873681	1	CHUK,DLL3,DLL4,FOS,GATA3,HLA-DMA,HLA-DPB1,IFNGR1,IFNGR2,IKBKB,IKBKG,IL12A,IL4R,JAG1,JAG2,JAK1,JAK3,JUN,LAT,MAF,MAML1,MAML2,MAML3,MAPK1,MAPK11,MAPK12,MAPK13,MAPK14,MAPK3,MAPK8,MAPK9,NFATC2,NFATC3,NFKB1,NFKBIA,NFKBIE,NOTCH1,NOTCH2,NOTCH3,PLCG1,PPP3CA,PPP3CB,PPP3CC,PPP3R1,PRKCQ,RBPJ,RBPJL,RELA,STAT1,STAT5A,STAT5B,STAT6,TBX21,TYK2_x000D_
hsa04923	Regulation of lipolysis in adipocytes - Homo sapiens (human)	32	56	8033	5130	0.882122	1	ABHD5,ADCY2,ADCY3,ADCY5,ADCY6,ADCY7,ADCY9,ADORA1,ADRB1,ADRB2,AKT1,AKT2,AKT3,CGA,GNAI1,GNAI2,GNAI3,GNAS,IRS1,IRS2,MGLL,NPR1,PIK3CA,PIK3CB,PIK3CD,PIK3R1,PIK3R2,PIK3R3,PNPLA2,PRKACA,PRKACB,PRKG1_x000D_
hsa04927	Cortisol synthesis and secretion - Homo sapiens (human)	37	65	8033	5130	0.901869	1	ADCY2,ADCY3,ADCY5,ADCY6,ADCY7,ADCY9,ATF2,ATF4,ATF6B,CREB1,CREB3,CREB3L1,CREB3L2,CREB5,CYP11B1,CYP21A2,GNA11,GNAQ,GNAS,ITPR2,ITPR3,KCNK3,LDLR,MRAP,NCEH1,NR4A1,ORAI1,PBX1,PLCB2,PLCB3,PLCB4,POMC,PRKACA,PRKACB,SCARB1,SP1,STAR_x000D_
hsa05416	Viral myocarditis - Homo sapiens (human)	34	60	8033	5130	0.901922	1	ABL1,ABL2,ACTB,ACTG1,BID,CASP3,CASP8,CASP9,CAV1,CCND1,CD40,CD55,CXADR,CYCS,DAG1,EIF4G1,EIF4G2,EIF4G3,FYN,HLA-A,HLA-B,HLA-C,HLA-DMA,HLA-DPB1,HLA-E,HLA-F,HLA-G,ITGB2,LAMA1,PRF1,RAC1,RAC2,RAC3,SGCB_x000D_
hsa04918	Thyroid hormone synthesis - Homo sapiens (human)	43	75	8033	5130	0.902663	1	ADCY2,ADCY3,ADCY5,ADCY6,ADCY7,ADCY9,ASGR1,ATF2,ATF4,ATF6B,ATP1A1,ATP1A2,ATP1A4,ATP1B1,ATP1B3,CANX,CGA,CREB1,CREB3,CREB3L1,CREB3L2,CREB5,GNAQ,GNAS,GPX1,GPX3,GPX7,GPX8,GSR,HSP90B1,HSPA5,ITPR2,ITPR3,PAX8,PDIA4,PLCB2,PLCB3,PLCB4,PRKACA,PRKACB,PRKCA,TPO,TTF1_x000D_
hsa04217	Necroptosis - Homo sapiens (human)	94	159	8033	5130	0.909131	1	AIFM1,ALOX15,BAX,BCL2,BID,BIRC2,BIRC3,CAMK2A,CAMK2D,CAMK2G,CAPN1,CAPN2,CASP8,CFLAR,CHMP1A,CHMP1B,CHMP2A,CHMP2B,CHMP3,CHMP4B,CHMP4C,CHMP5,CHMP6,CHMP7,CYLD,DNM1L,EIF2AK2,FADD,FAF1,FAS,FTH1,FTL,GLUD1,GLUD2,GLUL,HMGB1,HSP90AA1,HSP90AB1,IFNAR1,IFNAR2,IFNGR1,IFNGR2,IRF9,JAK1,JAK3,MAPK8,MAPK9,PARP1,PGAM5,PLA2G4C,PLA2G4D,PPIA,PPID,PYCARD,PYGB,PYGL,RBCK1,RIPK1,RNF103-CHMP3,RNF31,SHARPIN,SLC25A4,SLC25A5,SL…
hsa04713	Circadian entrainment - Homo sapiens (human)	56	97	8033	5130	0.91365	1	ADCY2,ADCY3,ADCY5,ADCY6,ADCY7,ADCY9,ADCYAP1,CALM1,CALM2,CALM3,CALML3,CALML5,CALML6,CAMK2A,CAMK2D,CAMK2G,CREB1,FOS,GNAI1,GNAI2,GNAI3,GNAO1,GNAQ,GNAS,GNB1,GNB2,GNB3,GNB4,GNB5,GNG10,GNG11,GNG12,GNG13,GNG2,GNG5,GNG7,GNG8,GNGT2,GRIA3,GRIN2C,ITPR3,MAPK1,MAPK3,MTNR1B,NOS1AP,PER1,PER3,PLCB2,PLCB3,PLCB4,PRKACA,PRKACB,PRKCA,PRKG1,RASD1,RYR1_x000D_
hsa04924	Renin secretion - Homo sapiens (human)	39	69	8033	5130	0.917976	1	ADCY5,ADCY6,ADCYAP1,ADORA1,ADRB1,ADRB2,AQP1,CALM1,CALM2,CALM3,CALML3,CALML5,CALML6,CREB1,CTSB,EDN1,EDN2,GNAI1,GNAI2,GNAI3,GNAQ,GNAS,ITPR2,ITPR3,KCNMA1,NPR1,ORAI1,PDE1B,PLCB2,PLCB3,PLCB4,PPP3CA,PPP3CB,PPP3CC,PPP3R1,PRKACA,PRKACB,PTGER2,PTGER4_x000D_
hsa04724	Glutamatergic synapse - Homo sapiens (human)	66	114	8033	5130	0.923061	1	ADCY2,ADCY3,ADCY5,ADCY6,ADCY7,ADCY9,DLG4,DLGAP1,GLS,GLUL,GNAI1,GNAI2,GNAI3,GNAO1,GNAQ,GNAS,GNB1,GNB2,GNB3,GNB4,GNB5,GNG10,GNG11,GNG12,GNG13,GNG2,GNG5,GNG7,GNG8,GNGT2,GRIA3,GRIK2,GRIK5,GRIN2C,GRM4,HOMER1,HOMER2,HOMER3,ITPR2,ITPR3,MAPK1,MAPK3,PLA2G4C,PLA2G4D,PLCB2,PLCB3,PLCB4,PLD1,PLD2,PPP3CA,PPP3CB,PPP3CC,PPP3R1,PRKACA,PRKACB,PRKCA,SHANK1,SHANK2,SHANK3,SLC1A1,SLC1A6,SLC1A7,SLC38A1,SLC38A2,SLC38A3,…
hsa00592	alpha-Linolenic acid metabolism - Homo sapiens (human)	13	25	8033	5130	0.923711	1	ACAA1,ACOX1,ACOX3,FADS2,PLA2G10,PLA2G12A,PLA2G1B,PLA2G2D,PLA2G2E,PLA2G4C,PLA2G4D,PLA2G5,PLA2G6_x000D_
hsa00350	Tyrosine metabolism - Homo sapiens (human)	19	36	8033	5130	0.938785	1	ADH5,ALDH1A3,ALDH3A1,ALDH3B1,AOC3,AOX1,COMT,FAH,FAHD1,GOT1,GOT2,GSTZ1,HGD,LRTOMT,MAOA,MIF,PNMT,TH,TPO_x000D_
hsa00500	Starch and sucrose metabolism - Homo sapiens (human)	19	36	8033	5130	0.938785	1	AGL,ENPP1,G6PC3,GAA,GANC,GBA3,GBE1,GPI,GYG1,GYS1,HK1,HK2,HKDC1,PGM1,PGM2,PGM2L1,PYGB,PYGL,UGP2_x000D_
hsa00400	Phenylalanine, tyrosine and tryptophan biosynthesis - Homo sapiens (human)	2	5	8033	5130	0.939433	1	GOT1,GOT2_x000D_
hsa05340	Primary immunodeficiency - Homo sapiens (human)	20	38	8033	5130	0.944711	1	AICDA,AIRE,BLNK,CD19,CD40,CD79A,CD8B,DCLRE1C,IGLL1,IKBKG,JAK3,ORAI1,RAG1,RFX5,RFXANK,TAP1,TAP2,TNFRSF13B,TNFRSF13C,UNG_x000D_
hsa02010	ABC transporters - Homo sapiens (human)	24	45	8033	5130	0.946553	1	ABCA1,ABCA12,ABCA13,ABCA2,ABCA3,ABCA4,ABCA5,ABCA7,ABCB1,ABCB6,ABCB7,ABCB8,ABCB9,ABCC1,ABCC10,ABCC3,ABCC4,ABCC5,ABCC6,ABCD1,ABCD3,ABCD4,TAP1,TAP2_x000D_
hsa04024	cAMP signaling pathway - Homo sapiens (human)	127	216	8033	5130	0.9488	1	ABCC4,ACOX1,ACOX3,ADCY2,ADCY3,ADCY5,ADCY6,ADCY7,ADCY9,ADCYAP1,ADORA1,ADORA2A,ADRB1,ADRB2,AKT1,AKT2,AKT3,AMH,ARAP3,ATP1A1,ATP1A2,ATP1A4,ATP1B1,ATP1B3,ATP2A2,ATP2A3,ATP2B1,ATP2B2,ATP2B3,ATP2B4,BAD,BDNF,BRAF,CALM1,CALM2,CALM3,CALML3,CALML5,CALML6,CAMK2A,CAMK2D,CAMK2G,CGA,CNGA2,CNGB1,CREB1,CREB3,CREB3L1,CREB3L2,CREB5,CREBBP,EDN1,EDN2,EP300,F2R,FOS,FXYD1,GABBR1,GLI1,GLP1R,GNAI1,GNAI2,GNAI3,GNAS,GRIA3,…
hsa05414	Dilated cardiomyopathy (DCM) - Homo sapiens (human)	54	96	8033	5130	0.950997	1	ACTB,ACTC1,ACTG1,ADCY2,ADCY3,ADCY5,ADCY6,ADCY7,ADCY9,ADRB1,ATP2A2,ATP2A3,CACNA2D1,CACNB1,CACNB3,CACNG6,CACNG8,DAG1,EMD,GNAS,IGF1,ITGA10,ITGA11,ITGA2,ITGA2B,ITGA3,ITGA4,ITGA5,ITGA6,ITGA7,ITGAV,ITGB1,ITGB3,ITGB4,ITGB5,ITGB6,ITGB8,LAMA1,LMNA,MYBPC3,MYL3,PRKACA,PRKACB,SGCB,TGFB1,TGFB2,TNF,TNNC1,TNNI3,TNNT2,TPM1,TPM2,TPM3,TPM4_x000D_
hsa04911	Insulin secretion - Homo sapiens (human)	48	86	8033	5130	0.951531	1	ADCY2,ADCY3,ADCY5,ADCY6,ADCY7,ADCY9,ADCYAP1,ATF2,ATF4,ATF6B,ATP1A1,ATP1A2,ATP1A4,ATP1B1,ATP1B3,CAMK2A,CAMK2D,CAMK2G,CCK,CREB1,CREB3,CREB3L1,CREB3L2,CREB5,FFAR1,GLP1R,GNA11,GNAQ,GNAS,ITPR3,KCNJ11,KCNMA1,KCNMB1,KCNMB3,KCNN1,KCNN3,KCNN4,PLCB2,PLCB3,PLCB4,PRKACA,PRKACB,PRKCA,RAB3A,SLC2A1,STX1A,TRPM4,VAMP2_x000D_
hsa00120	Primary bile acid biosynthesis - Homo sapiens (human)	8	17	8033	5130	0.952545	1	ACOT8,ACOX2,BAAT,CYP7B1,HSD17B4,HSD3B7,SCP2,SLC27A5_x000D_
hsa00360	Phenylalanine metabolism - Homo sapiens (human)	8	17	8033	5130	0.952545	1	ALDH1A3,ALDH3A1,ALDH3B1,AOC3,GOT1,GOT2,MAOA,MIF_x000D_
hsa00910	Nitrogen metabolism - Homo sapiens (human)	8	17	8033	5130	0.952545	1	CA13,CA2,CA5B,CA9,CPS1,GLUD1,GLUD2,GLUL_x000D_
hsa05323	Rheumatoid arthritis - Homo sapiens (human)	51	93	8033	5130	0.971885	1	ACP5,ATP6AP1,ATP6V0A1,ATP6V0A2,ATP6V0A4,ATP6V0B,ATP6V0C,ATP6V0D1,ATP6V0D2,ATP6V0E1,ATP6V0E2,ATP6V1A,ATP6V1B2,ATP6V1C1,ATP6V1D,ATP6V1E1,ATP6V1F,ATP6V1G1,ATP6V1G2,ATP6V1H,CCL2,CSF1,CSF2,CTSK,CTSL,CXCL1,CXCL12,CXCL2,CXCL3,CXCL5,CXCL6,CXCL8,FOS,HLA-DMA,HLA-DPB1,IL11,IL17A,IL23A,IL6,ITGB2,JUN,LTB,TCIRG1,TGFB1,TGFB2,TLR2,TLR4,TNF,TNFRSF11A,TNFSF13,VEGFA_x000D_
hsa00860	Porphyrin and chlorophyll metabolism - Homo sapiens (human)	21	42	8033	5130	0.977465	1	ALAD,ALAS1,BLVRA,BLVRB,COX10,COX15,CPOX,EARS2,FECH,FXN,GUSB,HCCS,HMBS,HMOX1,HMOX2,MMAB,PPOX,UGT1A1,UGT2B7,UROD,UROS_x000D_
hsa04913	Ovarian steroidogenesis - Homo sapiens (human)	26	51	8033	5130	0.979132	1	ACOT1,ACOT2,ADCY2,ADCY3,ADCY5,ADCY6,ADCY7,ADCY9,AKR1C3,CGA,CYP1B1,CYP2J2,GNAS,HSD17B1,HSD17B2,HSD17B7,IGF1,IGF1R,LDLR,LHB,PLA2G4C,PLA2G4D,PRKACA,PRKACB,SCARB1,STAR_x000D_
hsa05140	Leishmaniasis - Homo sapiens (human)	41	77	8033	5130	0.979353	1	C3,CYBA,EEF1A1,EEF1A2,ELK1,FOS,HLA-DMA,HLA-DPB1,IFNGR1,IFNGR2,IL12A,IRAK1,IRAK4,ITGA4,ITGB1,ITGB2,JAK1,JUN,MAP3K7,MAPK1,MAPK11,MAPK12,MAPK13,MAPK14,MAPK3,MARCKSL1,MYD88,NCF2,NFKB1,NFKBIA,PTPN6,RELA,STAT1,TAB1,TAB2,TGFB1,TGFB2,TLR2,TLR4,TNF,TRAF6_x000D_
hsa04727	GABAergic synapse - Homo sapiens (human)	48	89	8033	5130	0.979627	1	ABAT,ADCY2,ADCY3,ADCY5,ADCY6,ADCY7,ADCY9,GABARAP,GABARAPL1,GABARAPL2,GABBR1,GABRP,GAD1,GAD2,GLS,GLUL,GNAI1,GNAI2,GNAI3,GNAO1,GNB1,GNB2,GNB3,GNB4,GNB5,GNG10,GNG11,GNG12,GNG13,GNG2,GNG5,GNG7,GNG8,GNGT2,GPHN,HAP1,NSF,PRKACA,PRKACB,PRKCA,SLC12A5,SLC38A1,SLC38A2,SLC38A3,SLC6A1,SLC6A12,SRC,TRAK2_x000D_
hsa05143	African trypanosomiasis - Homo sapiens (human)	18	37	8033	5130	0.980616	1	APOA1,F2RL1,FAS,GNAQ,HBA1,HBA2,IDO2,IL12A,IL6,LAMA4,MYD88,PLCB2,PLCB3,PLCB4,PRKCA,THOP1,TNF,VCAM1_x000D_
hsa04970	Salivary secretion - Homo sapiens (human)	49	91	8033	5130	0.981393	1	ADCY2,ADCY3,ADCY5,ADCY6,ADCY7,ADCY9,ADRA1B,ADRA1D,ADRB1,ADRB2,AQP5,ATP1A1,ATP1A2,ATP1A4,ATP1B1,ATP1B3,ATP2B1,ATP2B2,ATP2B3,ATP2B4,BEST2,BST1,CALM1,CALM2,CALM3,CALML3,CALML5,CALML6,CST2,CST3,GNAQ,GNAS,ITPR2,ITPR3,KCNMA1,KCNN4,MUC5B,PLCB2,PLCB3,PLCB4,PRH1,PRKACA,PRKACB,PRKCA,PRKG1,SLC12A2,SLC4A2,SLC9A1,VAMP2_x000D_
hsa05144	Malaria - Homo sapiens (human)	25	50	8033	5130	0.984562	1	CCL2,CD40,CD81,COMP,CSF3,CXCL8,GYPC,HBA1,HBA2,IL12A,IL6,ITGB2,LRP1,MET,MYD88,SDC1,SDC2,TGFB1,TGFB2,THBS1,THBS3,TLR2,TLR4,TNF,VCAM1_x000D_
hsa04650	Natural killer cell mediated cytotoxicity - Homo sapiens (human)	72	131	8033	5130	0.986221	1	ARAF,BID,BRAF,CASP3,CSF2,FAS,FYN,GRB2,GZMB,HCST,HLA-A,HLA-B,HLA-C,HLA-E,HLA-G,HRAS,IFNAR1,IFNAR2,IFNGR1,IFNGR2,ITGB2,KRAS,LAT,MAP2K1,MAP2K2,MAPK1,MAPK3,MICA,MICB,NCR1,NCR3,NFATC2,NRAS,PAK1,PIK3CA,PIK3CB,PIK3CD,PIK3R1,PIK3R2,PIK3R3,PLCG1,PPP3CA,PPP3CB,PPP3CC,PPP3R1,PRF1,PRKCA,PTK2B,PTPN11,PTPN6,RAC1,RAC2,RAC3,RAET1G,RAET1L,RAF1,SH3BP2,SHC1,SHC2,SOS1,SOS2,TNF,TNFRSF10A,TNFRSF10B,TNFSF10,TYROBP,ULBP…
hsa04614	Renin-angiotensin system - Homo sapiens (human)	10	23	8033	5130	0.986428	1	ANPEP,ATP6AP2,CTSA,ENPEP,LNPEP,MRGPRD,NLN,PRCP,PREP,THOP1_x000D_
hsa04623	Cytosolic DNA-sensing pathway - Homo sapiens (human)	32	63	8033	5130	0.988173	1	ADAR,CHUK,DDX58,IKBKB,IKBKE,IKBKG,IL6,IRF3,IRF7,MAVS,NFKB1,NFKBIA,POLR1C,POLR1D,POLR2E,POLR2F,POLR2H,POLR2K,POLR2L,POLR3A,POLR3B,POLR3C,POLR3D,POLR3E,POLR3F,POLR3GL,POLR3H,POLR3K,PYCARD,RELA,RIPK1,TBK1_x000D_
hsa00983	Drug metabolism - other enzymes - Homo sapiens (human)	41	79	8033	5130	0.989466	1	CDA,CES1,CMPK1,DPYD,DUT,GMPS,GSTA4,GSTM2,GSTM3,GSTM4,GSTO1,GSTO2,GSTP1,GSTT2,GUSB,HPRT1,IMPDH1,IMPDH2,ITPA,MGST2,MGST3,MPO,NME1,NME3,NME4,NME6,NME7,RRM1,RRM2B,TK1,TK2,TPMT,TYMP,UCK1,UCK2,UCKL1,UGT1A1,UGT2B7,UMPS,UPP1,XDH_x000D_
hsa04972	Pancreatic secretion - Homo sapiens (human)	54	102	8033	5130	0.991344	1	ADCY2,ADCY3,ADCY5,ADCY6,ADCY7,ADCY9,ATP1A1,ATP1A2,ATP1A4,ATP1B1,ATP1B3,ATP2A2,ATP2A3,ATP2B1,ATP2B2,ATP2B3,ATP2B4,BST1,CA2,CCK,CEL,CELA2A,CELA3B,GNAQ,GNAS,ITPR2,ITPR3,KCNMA1,KCNQ1,PLA2G10,PLA2G12A,PLA2G1B,PLA2G2D,PLA2G2E,PLA2G5,PLCB2,PLCB3,PLCB4,PRKCA,RAB11A,RAB27B,RAB3D,RAB8A,RAC1,RAP1A,RAP1B,RHOA,SCT,SLC12A2,SLC4A2,SLC4A4,SLC9A1,TPCN2,TRPC1_x000D_
hsa04612	Antigen processing and presentation - Homo sapiens (human)	40	78	8033	5130	0.991886	1	B2M,CALR,CANX,CD74,CD8B,CREB1,CTSB,CTSL,CTSS,HLA-A,HLA-B,HLA-C,HLA-DMA,HLA-DPB1,HLA-E,HLA-F,HLA-G,HSP90AA1,HSP90AB1,HSPA1A,HSPA1B,HSPA2,HSPA4,HSPA5,HSPA8,KIR2DL4,LGMN,NFYA,NFYB,NFYC,PDIA3,PSME1,PSME2,PSME3,RFX5,RFXANK,TAP1,TAP2,TAPBP,TNF_x000D_
hsa04940	Type I diabetes mellitus - Homo sapiens (human)	20	43	8033	5130	0.993505	1	CPE,FAS,GAD1,GAD2,GZMB,HLA-A,HLA-B,HLA-C,HLA-DMA,HLA-DPB1,HLA-E,HLA-F,HLA-G,HSPD1,ICA1,IL12A,PRF1,PTPRN,PTPRN2,TNF_x000D_
hsa00590	Arachidonic acid metabolism - Homo sapiens (human)	31	63	8033	5130	0.99408	1	AKR1C3,ALOX12B,ALOX15,ALOX15B,CBR1,CYP2J2,CYP2U1,CYP4F2,GGT1,GGT5,GPX1,GPX3,GPX7,GPX8,LTA4H,LTC4S,PLA2G10,PLA2G12A,PLA2G1B,PLA2G2D,PLA2G2E,PLA2G4C,PLA2G4D,PLA2G5,PLA2G6,PTGDS,PTGES,PTGES2,PTGES3,PTGIS,TBXAS1_x000D_
hsa04973	Carbohydrate digestion and absorption - Homo sapiens (human)	22	47	8033	5130	0.994493	1	AKT1,AKT2,AKT3,ATP1A1,ATP1A2,ATP1A4,ATP1B1,ATP1B3,G6PC3,HK1,HK2,HKDC1,PIK3CA,PIK3CB,PIK3CD,PIK3R1,PIK3R2,PIK3R3,PLCB2,PLCB3,PLCB4,SLC37A4_x000D_
hsa04950	Maturity onset diabetes of the young - Homo sapiens (human)	10	26	8033	5130	0.997728	1	BHLHA15,FOXA3,HNF1A,HNF1B,MAFA,MNX1,NEUROG3,NKX6-1,PAX6,PKLR_x000D_
hsa00040	Pentose and glucuronate interconversions - Homo sapiens (human)	14	34	8033	5130	0.997956	1	AKR1A1,AKR1B1,CRYL1,DCXR,DHDH,GUSB,RPE,RPEL1,SORD,UGDH,UGP2,UGT1A1,UGT2B7,XYLB_x000D_
hsa00591	Linoleic acid metabolism - Homo sapiens (human)	11	29	8033	5130	0.998788	1	ALOX15,CYP2J2,PLA2G10,PLA2G12A,PLA2G1B,PLA2G2D,PLA2G2E,PLA2G4C,PLA2G4D,PLA2G5,PLA2G6_x000D_
hsa04514	Cell adhesion molecules (CAMs) - Homo sapiens (human)	77	148	8033	5130	0.998899	1	ALCAM,CD274,CD276,CD34,CD40,CD58,CD8B,CD99,CD99L2,CDH15,CDH2,CDH3,CDH4,CDH5,CLDN1,CLDN15,CLDN16,CLDN19,CLDN2,CLDN23,CLDN3,CLDN5,CLDN7,CLDN9,CNTN2,CNTNAP1,CNTNAP2,ESAM,F11R,GLG1,HLA-A,HLA-B,HLA-C,HLA-DMA,HLA-DPB1,HLA-E,HLA-F,HLA-G,ICOSLG,ITGA4,ITGA6,ITGAV,ITGB1,ITGB2,ITGB8,JAM3,L1CAM,LRRC4,MADCAM1,MAG,MPZ,MPZL1,NEGR1,NEO1,NLGN2,NLGN4X,NRCAM,NRXN2,NTNG1,NTNG2,OCLN,PDCD1,PDCD1LG2,PTPRF,PTPRM,PVR,SDC…
hsa04610	Complement and coagulation cascades - Homo sapiens (human)	41	85	8033	5130	0.998921	1	BDKRB1,C1QC,C1S,C2,C3,C4A,C4B,C5AR1,C8G,CD46,CD55,CD59,CFD,CFH,CFI,CLU,F10,F12,F2,F2R,F2RL2,F2RL3,F3,F7,F8,ITGAX,ITGB2,PLAT,PLAU,PLAUR,PROC,PROCR,PROS1,SERPINA1,SERPINA5,SERPINE1,SERPINF2,TFPI,THBD,VTN,VWF_x000D_
hsa05321	Inflammatory bowel disease (IBD) - Homo sapiens (human)	29	65	8033	5130	0.999514	1	FOXP3,GATA3,HLA-DMA,HLA-DPB1,IFNGR1,IFNGR2,IL12A,IL17A,IL17F,IL23A,IL4R,IL6,JUN,MAF,NFKB1,NOD2,RELA,SMAD2,SMAD3,STAT1,STAT3,STAT6,TBX21,TGFB1,TGFB2,TLR2,TLR4,TLR5,TNF_x000D_
hsa00053	Ascorbate and aldarate metabolism - Homo sapiens (human)	9	27	8033	5130	0.999694	1	ALDH1B1,ALDH2,ALDH3A2,ALDH7A1,ALDH9A1,MIOX,UGDH,UGT1A1,UGT2B7_x000D_
hsa04672	Intestinal immune network for IgA production - Homo sapiens (human)	20	49	8033	5130	0.999703	1	AICDA,CCL25,CCL28,CCR10,CD40,CXCL12,HLA-DMA,HLA-DPB1,ICOSLG,IL15RA,IL6,ITGA4,LTBR,MADCAM1,MAP3K14,PIGR,TGFB1,TNFRSF13B,TNFRSF13C,TNFSF13_x000D_
hsa05330	Allograft rejection - Homo sapiens (human)	14	38	8033	5130	0.999812	1	CD40,FAS,GZMB,HLA-A,HLA-B,HLA-C,HLA-DMA,HLA-DPB1,HLA-E,HLA-F,HLA-G,IL12A,PRF1,TNF_x000D_
hsa04020	Calcium signaling pathway - Homo sapiens (human)	100	196	8033	5130	0.999927	1	ADCY2,ADCY3,ADCY7,ADCY9,ADORA2A,ADORA2B,ADRA1B,ADRA1D,ADRB1,ADRB2,ASPH,ATP2A2,ATP2A3,ATP2B1,ATP2B2,ATP2B3,ATP2B4,BDKRB1,CALM1,CALM2,CALM3,CALML3,CALML5,CALML6,CAMK1,CAMK1D,CAMK2A,CAMK2D,CAMK2G,CCKBR,CHRNA7,EDNRB,EGFR,ERBB2,ERBB4,F2R,GNA11,GNA15,GNAL,GNAQ,GNAS,GRIN2C,HRC,HRH1,ITPKA,ITPKB,ITPKC,ITPR2,ITPR3,MCOLN1,MCU,MYLK,NTSR1,ORAI1,ORAI2,ORAI3,OXTR,P2RX1,P2RX3,P2RX4,P2RX5,P2RX6,PDE1B,PDGFRA,PHKA1…
hsa04726	Serotonergic synapse - Homo sapiens (human)	54	115	8033	5130	0.999933	1	ADCY5,ALOX12B,ALOX15,ALOX15B,APP,ARAF,BRAF,CASP3,CYP2D6,CYP2J2,DUSP1,GNAI1,GNAI2,GNAI3,GNAO1,GNAQ,GNAS,GNB1,GNB2,GNB3,GNB4,GNB5,GNG10,GNG11,GNG12,GNG13,GNG2,GNG5,GNG7,GNG8,GNGT2,HRAS,HTR1B,HTR3D,ITPR2,ITPR3,KRAS,MAOA,MAP2K1,MAPK1,MAPK3,NRAS,PLA2G4C,PLA2G4D,PLCB2,PLCB3,PLCB4,PRKACA,PRKACB,PRKCA,RAF1,RAPGEF3,SLC6A4,TRPC1_x000D_
hsa04974	Protein digestion and absorption - Homo sapiens (human)	43	95	8033	5130	0.999933	1	ATP1A1,ATP1A2,ATP1A4,ATP1B1,ATP1B3,CELA2A,CELA3B,COL11A2,COL12A1,COL15A1,COL17A1,COL18A1,COL1A1,COL1A2,COL27A1,COL28A1,COL2A1,COL3A1,COL4A1,COL4A2,COL4A4,COL4A5,COL5A1,COL5A2,COL6A1,COL6A2,COL7A1,COL9A2,COL9A3,DPP4,ELN,KCNN4,KCNQ1,PGA3,PGA4,PGA5,PRCP,SLC1A1,SLC1A5,SLC36A1,SLC36A4,SLC38A2,SLC3A2_x000D_
hsa05032	Morphine addiction - Homo sapiens (human)	39	91	8033	5130	0.999987	1	ADCY2,ADCY3,ADCY5,ADCY6,ADCY7,ADCY9,ADORA1,ARRB1,ARRB2,GABBR1,GABRP,GNAI1,GNAI2,GNAI3,GNAO1,GNAS,GNB1,GNB2,GNB3,GNB4,GNB5,GNG10,GNG11,GNG12,GNG13,GNG2,GNG5,GNG7,GNG8,GNGT2,GRK5,GRK6,PDE10A,PDE11A,PDE1B,PDE4A,PRKACA,PRKACB,PRKCA_x000D_
hsa04976	Bile secretion - Homo sapiens (human)	38	90	8033	5130	0.999992	1	ABCB1,ABCC3,ABCC4,ADCY2,ADCY3,ADCY5,ADCY6,ADCY7,ADCY9,AQP1,AQP8,ATP1A1,ATP1A2,ATP1A4,ATP1B1,ATP1B3,BAAT,CA2,EPHX1,GNAS,HMGCR,LDLR,NCEH1,NR1H4,PRKACA,PRKACB,RXRA,SCARB1,SCT,SLC10A2,SLC27A5,SLC2A1,SLC4A2,SLC4A4,SLC51A,SLC9A1,UGT1A1,UGT2B7_x000D_
hsa04640	Hematopoietic cell lineage - Homo sapiens (human)	42	99	8033	5130	0.999996	1	ANPEP,CD14,CD19,CD1D,CD1E,CD24,CD33,CD34,CD37,CD44,CD5,CD55,CD59,CD7,CD8B,CD9,CSF1,CSF1R,CSF2,CSF3,EPOR,FLT3LG,HLA-DMA,HLA-DPB1,IL11,IL11RA,IL1R1,IL1R2,IL3RA,IL4R,IL6,IL6R,IL9R,ITGA2,ITGA2B,ITGA3,ITGA4,ITGA5,ITGA6,ITGB3,TFRC,TNF_x000D_
hsa05332	Graft-versus-host disease - Homo sapiens (human)	13	42	8033	5130	0.999997	1	FAS,GZMB,HLA-A,HLA-B,HLA-C,HLA-DMA,HLA-DPB1,HLA-E,HLA-F,HLA-G,IL6,PRF1,TNF_x000D_
hsa00140	Steroid hormone biosynthesis - Homo sapiens (human)	22	61	8033	5130	0.999997	1	AKR1C3,COMT,CYP11B1,CYP11B2,CYP1B1,CYP21A2,CYP3A5,CYP7B1,DHRS11,HSD11B1L,HSD17B1,HSD17B12,HSD17B2,HSD17B7,HSD17B8,LRTOMT,SRD5A1,SRD5A3,STS,SULT2B1,UGT1A1,UGT2B7_x000D_
hsa04061	Viral protein interaction with cytokine and cytokine receptor - Homo sapiens (human)	40	100	8033	5130	1	1	ACKR3,CCL17,CCL19,CCL2,CCL21,CCL25,CCL27,CCL28,CCR10,CSF1,CSF1R,CX3CL1,CXCL1,CXCL12,CXCL14,CXCL2,CXCL3,CXCL5,CXCL6,CXCL8,IL10RB,IL22RA1,IL34,IL6,IL6R,IL6ST,LTBR,PF4,PF4V1,TNF,TNFRSF10A,TNFRSF10B,TNFRSF10C,TNFRSF10D,TNFRSF14,TNFRSF1A,TNFRSF1B,TNFSF10,TNFSF14,XCR1_x000D_
hsa00970	Aminoacyl-tRNA biosynthesis - Homo sapiens (human)	22	66	8033	5130	1	1	CARS2,DARS2,EARS2,FARS2,FARSA,FARSB,GATB,GATC,HARS2,IARS2,LARS2,MARS2,MTFMT,PARS2,QRSL1,RARS2,SARS2,SEPSECS,TARS2,VARS2,WARS2,YARS2_x000D_
hsa00980	Metabolism of xenobiotics by cytochrome P450 - Homo sapiens (human)	27	77	8033	5130	1	1	ADH5,AKR7A2,ALDH1A3,ALDH3A1,ALDH3B1,CBR1,CYP1B1,CYP2D6,CYP2F1,CYP2S1,CYP3A5,DHDH,EPHX1,GSTA4,GSTK1,GSTM2,GSTM3,GSTM4,GSTO1,GSTO2,GSTP1,GSTT2,HSD11B1L,MGST2,MGST3,UGT1A1,UGT2B7_x000D_
hsa05320	Autoimmune thyroid disease - Homo sapiens (human)	14	53	8033	5130	1	1	CD40,CGA,FAS,GZMB,HLA-A,HLA-B,HLA-C,HLA-DMA,HLA-DPB1,HLA-E,HLA-F,HLA-G,PRF1,TPO_x000D_
hsa00982	Drug metabolism - cytochrome P450 - Homo sapiens (human)	22	72	8033	5130	1	1	ADH5,ALDH1A3,ALDH3A1,ALDH3B1,AOX1,CYP2D6,CYP3A5,FMO4,GSTA4,GSTK1,GSTM2,GSTM3,GSTM4,GSTO1,GSTO2,GSTP1,GSTT2,MAOA,MGST2,MGST3,UGT1A1,UGT2B7_x000D_
hsa05034	Alcoholism - Homo sapiens (human)	80	187	8033	5130	1	1	ADCY5,ADORA2A,ADORA2B,ARAF,ATF2,ATF4,ATF6B,BDNF,BRAF,CALM1,CALM2,CALM3,CALML3,CALML5,CALML6,CAMKK1,CAMKK2,CREB1,CREB3,CREB3L1,CREB3L2,CREB5,FOSB,GNAI1,GNAI2,GNAI3,GNAO1,GNAS,GNB1,GNB2,GNB3,GNB4,GNB5,GNG10,GNG11,GNG12,GNG13,GNG2,GNG5,GNG7,GNG8,GNGT2,GRB2,GRIN2C,HAT1,HDAC1,HDAC10,HDAC2,HDAC3,HDAC4,HDAC5,HDAC6,HDAC7,HDAC8,HDAC9,HRAS,KRAS,MAOA,MAP2K1,MAPK1,MAPK3,NRAS,PDYN,PKIA,PPP1CA,PPP1CB,PPP1CC,PP…
hsa05310	Asthma - Homo sapiens (human)	4	31	8033	5130	1	1	CD40,HLA-DMA,HLA-DPB1,TNF_x000D_
hsa05204	Chemical carcinogenesis - Homo sapiens (human)	26	83	8033	5130	1	1	ADH5,ALDH1A3,ALDH3A1,ALDH3B1,ARNT,CBR1,CHRNA7,CYP1B1,CYP3A5,EPHX1,GSTA4,GSTK1,GSTM2,GSTM3,GSTM4,GSTO1,GSTO2,GSTP1,GSTT2,HSD11B1L,MGST2,MGST3,SULT1A2,SULT1A4,UGT1A1,UGT2B7_x000D_
hsa00830	Retinol metabolism - Homo sapiens (human)	18	67	8033	5130	1	1	ADH5,ALDH1A2,AOX1,BCO1,CYP26C1,CYP2S1,CYP3A5,DGAT1,DHRS3,DHRS4,DHRS4L2,PNPLA4,RDH10,RDH11,RDH5,RETSAT,UGT1A1,UGT2B7_x000D_
hsa04060	Cytokine-cytokine receptor interaction - Homo sapiens (human)	135	294	8033	5130	1	1	ACKR3,ACVR1,ACVR1B,ACVR2A,ACVR2B,ACVRL1,AMH,BMP2,BMP4,BMP7,BMPR1A,BMPR2,CCL17,CCL19,CCL2,CCL21,CCL25,CCL27,CCL28,CCR10,CD40,CD70,CLCF1,CNTFR,CRLF2,CSF1,CSF1R,CSF2,CSF2RB,CSF3,CSH2,CTF1,CX3CL1,CXCL1,CXCL12,CXCL14,CXCL16,CXCL2,CXCL3,CXCL5,CXCL6,CXCL8,EDA,EDA2R,EPOR,FAS,GDF15,GDF5,GDF6,GH1,IFNAR1,IFNAR2,IFNE,IFNGR1,IFNGR2,IFNL1,IFNL2,IFNL3,IFNLR1,IL10RB,IL11,IL11RA,IL12A,IL13RA1,IL15RA,IL16,IL17A,IL…
hsa05033	Nicotine addiction - Homo sapiens (human)	6	40	8033	5130	1	1	CHRNA4,CHRNA7,CHRNB2,GABRP,GRIA3,GRIN2C_x000D_
hsa05206	MicroRNAs in cancer - Homo sapiens (human)	133	310	8033	5130	1	1	ABCB1,ABCC1,ABL1,APC,APC2,ATM,BAK1,BCL2,BCL2L11,BCL2L2,BMF,BMPR2,CASP3,CCND1,CCND2,CCNE1,CCNG1,CD44,CDC25B,CDCA5,CDK6,CDKN1A,CDKN1B,CDKN2A,COMMD3-BMI1,CREBBP,CRK,CRKL,CYP1B1,DDIT4,DICER1,DNMT1,DNMT3A,DNMT3B,E2F2,E2F3,EFNA1,EFNA4,EFNA5,EGFR,EP300,ERBB2,EZH2,EZR,FOXP1,FSCN1,FZD3,GLS,GRB2,HDAC1,HDAC2,HDAC4,HDAC5,HMGA2,HMOX1,HNRNPK,HOXD10,HRAS,IKBKB,IRS1,IRS2,ITGA5,ITGB3,KIF23,KRAS,MAP2K1,MAP2K2,MAPK…
hsa04742	Taste transduction - Homo sapiens (human)	19	83	8033	5130	1	1	ADCY6,ASIC2,ENTPD2,GABBR1,GNB3,GNG13,GRM4,HCN4,HTR1B,HTR3D,ITPR3,P2RX3,P2RY4,PDE1B,PLCB2,PRKACA,PRKACB,SCNN1A,TAS2R31_x000D_
hsa05150	Staphylococcus aureus infection - Homo sapiens (human)	24	96	8033	5130	1	1	C1QC,C1S,C2,C3,C4A,C4B,C5AR1,CFD,CFH,CFI,DEFA4,HLA-DMA,HLA-DPB1,ITGB2,KRT16,KRT17,KRT18,KRT19,KRT31,KRT33A,KRT33B,KRT35,KRT37,SELPLG_x000D_
hsa04080	Neuroactive ligand-receptor interaction - Homo sapiens (human)	124	340	8033	5130	1	1	ADCYAP1,ADM,ADORA1,ADORA2A,ADORA2B,ADRA1B,ADRA1D,ADRA2C,ADRB1,ADRB2,APLN,APLNR,AVP,AVPR2,BDKRB1,C3,C5AR1,CALCA,CCK,CCKBR,CGA,CHRM4,CHRNA10,CHRNA2,CHRNA4,CHRNA7,CHRNB1,CHRNB2,CHRNB4,CHRND,CHRNG,CNR1,CNR2,CSH2,DRD4,EDN1,EDN2,EDNRB,F2,F2R,F2RL1,F2RL2,F2RL3,GABBR1,GABRP,GAL,GALR2,GALR3,GH1,GHRH,GHRHR,GLP1R,GNRH1,GNRH2,GPR35,GRIA3,GRID1,GRIK2,GRIK5,GRIN2C,GRM4,GRP,HCRT,HCRTR1,HRH1,HRH3,HTR1B,INSL3,KIS…
hsa04740	Olfactory transduction - Homo sapiens (human)	40	448	8033	5130	1	1	ADCY3,ARRB1,ARRB2,CALM1,CALM2,CALM3,CALML3,CALML5,CALML6,CAMK2A,CAMK2D,CAMK2G,CNGA2,CNGB1,GNAL,GNB1,GNG13,GNG7,GUCY2D,NCALD,OR10AC1,OR10G4,OR10P1,OR12D1,OR12D2,OR2A7,OR2G3,OR2T2,OR2T3,OR2T8,OR2W3,OR4D2,OR4S1,OR6B2,OR7D4,OR9G1,PDE1B,PRKACA,PRKACB,PRKG1_x000D_
hsa05322	Systemic lupus erythematosus - Homo sapiens (human)	18	136	8033	5130	1	1	ACTN1,ACTN4,C1QC,C1S,C2,C3,C4A,C4B,C8G,CD40,HLA-DMA,HLA-DPB1,SNRPB,SNRPD1,SNRPD3,SSB,TNF,TRIM21_x000D_

## Sheet: kegg_sig_pw.13131_up_podocyte_l
keggid	kegg_name	sig_pw	n_pw	n_all	n_sig	p_hyper	q_hyper	genes_x000D_
hsa04514	Cell adhesion molecules (CAMs) - Homo sapiens (human)	5	148	8033	20	2.46071e-05	0.000418321	CADM1,CLDN4,ICAM1,NLGN4Y,NRXN3_x000D_
hsa04668	TNF signaling pathway - Homo sapiens (human)	3	112	8033	20	0.00253035	0.0210956	CCL20,ICAM1,TNFAIP3_x000D_
hsa05143	African trypanosomiasis - Homo sapiens (human)	2	37	8033	20	0.00372275	0.0210956	APOL1,ICAM1_x000D_
hsa05323	Rheumatoid arthritis - Homo sapiens (human)	2	93	8033	20	0.0220032	0.0567061	CCL20,ICAM1_x000D_
hsa04350	TGF-beta signaling pathway - Homo sapiens (human)	2	94	8033	20	0.0224482	0.0567061	INHBA,RGMB_x000D_
hsa04657	IL-17 signaling pathway - Homo sapiens (human)	2	94	8033	20	0.0224482	0.0567061	CCL20,TNFAIP3_x000D_
hsa05150	Staphylococcus aureus infection - Homo sapiens (human)	2	96	8033	20	0.0233496	0.0567061	ICAM1,KRT34_x000D_
hsa04064	NF-kappa B signaling pathway - Homo sapiens (human)	2	104	8033	20	0.0271025	0.0575929	ICAM1,TNFAIP3_x000D_
hsa04670	Leukocyte transendothelial migration - Homo sapiens (human)	2	113	8033	20	0.0315975	0.0592993	CLDN4,ICAM1_x000D_
hsa04060	Cytokine-cytokine receptor interaction - Homo sapiens (human)	3	294	8033	20	0.0348819	0.0592993	CCL20,INHBA,TNFRSF9_x000D_
hsa04550	Signaling pathways regulating pluripotency of stem cells - Homo sapiens (human)	2	143	8033	20	0.0485006	0.0749554	INHBA,WNT10A_x000D_
hsa04310	Wnt signaling pathway - Homo sapiens (human)	2	160	8033	20	0.059261	0.0839531	MMP7,WNT10A_x000D_
hsa05169	Epstein-Barr virus infection - Homo sapiens (human)	2	201	8033	20	0.0881756	0.115307	ICAM1,TNFAIP3_x000D_
hsa05166	Human T-cell leukemia virus 1 infection - Homo sapiens (human)	2	219	8033	20	0.101998	0.123855	ICAM1,MMP7_x000D_
hsa05200	Pathways in cancer - Homo sapiens (human)	3	531	8033	20	0.142162	0.161117	LAMB3,RASGRP1,WNT10A_x000D_
hsa05165	Human papillomavirus infection - Homo sapiens (human)	2	330	8033	20	0.197464	0.206638	LAMB3,WNT10A_x000D_
hsa04080	Neuroactive ligand-receptor interaction - Homo sapiens (human)	2	340	8033	20	0.206638	0.206638	MCHR1,PTGFR_x000D_

## Sheet: kegg_sig_pw.1219_podocyte_venn_
keggid	kegg_name	sig_pw	n_pw	n_all	n_sig	p_hyper	q_hyper	genes_x000D_
hsa04080	Neuroactive ligand-receptor interaction - Homo sapiens (human)	37	340	8033	415	1.18417e-05	0.00294859	ADRA1A,ADRA2A,ADRB3,AGT,AVPR1B,BDKRB2,C3AR1,CRH,CSH1,EDN3,FPR2,GABRQ,GAL,GHSR,GLRB,GRIA4,GRIK4,GRIN3B,GRM6,GRM8,KISS1,KISS1R,MC1R,MTNR1A,NMBR,NMUR1,NPY2R,NTSR1,PRLR,PRSS3,PTAFR,PTH1R,PTH2R,RXFP3,S1PR5,SSTR1,TAC1_x000D_
hsa05150	Staphylococcus aureus infection - Homo sapiens (human)	16	96	8033	415	2.81648e-05	0.00350652	C3AR1,DEFA5,DEFB103A,FPR2,HLA-DOA,HLA-DQA1,ITGAL,ITGAM,KRT13,KRT14,KRT15,KRT23,KRT33A,KRT38,MBL2,PTAFR_x000D_
hsa00330	Arginine and proline metabolism - Homo sapiens (human)	9	50	8033	415	0.000909239	0.0754669	AGMAT,AOC1,ARG2,AZIN2,CKMT1A,CKMT1B,CKMT2,GATM,MAOB_x000D_
hsa04060	Cytokine-cytokine receptor interaction - Homo sapiens (human)	28	294	8033	415	0.00122313	0.0761398	BMP8A,CCL1,CCL11,CCL14,CCL18,CCL23,CCL7,CNTFR,CSF3R,CSH1,CXCL10,CXCL17,CXCR4,EDAR,GDF11,GDF7,IFNL2,IL15,IL16,IL17RB,IL18,IL1A,IL1B,IL20RB,NODAL,PRLR,TGFB3,TNFSF15_x000D_
hsa04020	Calcium signaling pathway - Homo sapiens (human)	19	196	8033	415	0.00596027	0.292411	ADCY1,ADRA1A,ADRB3,ATP2A1,AVPR1B,BDKRB2,CACNA1A,CACNA1G,CAMK2B,CXCR4,ERBB3,GNA14,ITPR1,MYLK3,NTSR1,PDE1A,PDE1C,PHKA2,PTAFR_x000D_
hsa00230	Purine metabolism - Homo sapiens (human)	14	130	8033	415	0.00704604	0.292411	ADA,ADCY1,AK9,ENTPD2,GDA,NPR1,PDE1A,PDE1C,PDE4B,PDE7A,PDE9A,PRPS1L1,RRM2,URAD_x000D_
hsa00590	Arachidonic acid metabolism - Homo sapiens (human)	8	63	8033	415	0.0151708	0.535472	ALOX5,CBR3,CYP2C19,CYP4A11,CYP4F8,EPHX2,GPX6,PLB1_x000D_
hsa05140	Leishmaniasis - Homo sapiens (human)	9	77	8033	415	0.0172039	0.535472	HLA-DOA,HLA-DQA1,IL1A,IL1B,ITGAM,NCF1,NCF4,NFKBIB,TGFB3_x000D_
hsa04924	Renin secretion - Homo sapiens (human)	8	69	8033	415	0.025093	0.623383	ADRB3,AGT,EDN3,ITPR1,NPR1,PDE1A,PDE1C,PRKG2_x000D_
hsa00480	Glutathione metabolism - Homo sapiens (human)	7	57	8033	415	0.026532	0.623383	CHAC2,GPX6,GSTA1,GSTM1,GSTM5,MGST1,RRM2_x000D_
hsa00340	Histidine metabolism - Homo sapiens (human)	4	23	8033	415	0.0284769	0.623383	AMDHD1,AOC1,MAOB,UROC1_x000D_
hsa04390	Hippo signaling pathway - Homo sapiens (human)	14	157	8033	415	0.0321294	0.623383	AREG,BMP8A,CDH1,CRB2,FZD5,GDF7,NKD1,PARD6A,PPP2R2B,RASSF6,SOX2,TGFB3,TP73,WNT9A_x000D_
hsa04061	Viral protein interaction with cytokine and cytokine receptor - Homo sapiens (human)	10	100	8033	415	0.0332188	0.623383	CCL1,CCL11,CCL14,CCL18,CCL23,CCL7,CXCL10,CXCR4,IL18,IL20RB_x000D_
hsa04062	Chemokine signaling pathway - Homo sapiens (human)	16	189	8033	415	0.0350497	0.623383	ADCY1,CCL1,CCL11,CCL14,CCL18,CCL23,CCL7,CXCL10,CXCR4,GNB3,HCK,NCF1,NFKBIB,PIK3CG,SHC4,TIAM1_x000D_
hsa04022	cGMP-PKG signaling pathway - Homo sapiens (human)	14	167	8033	415	0.0499245	0.649187	ADCY1,ADRA1A,ADRA2A,ADRB3,ATP1A3,ATP2A1,BDKRB2,ITPR1,MEF2C,MYH7,MYLK3,NPR1,PIK3CG,PRKG2_x000D_
hsa00983	Drug metabolism - other enzymes - Homo sapiens (human)	8	79	8033	415	0.0503831	0.649187	GSTA1,GSTM1,GSTM5,MGST1,MPO,NAT1,RRM2,UGT2B11_x000D_
hsa04915	Estrogen signaling pathway - Homo sapiens (human)	12	138	8033	415	0.0529033	0.649187	ADCY1,GPER1,HSPA1L,ITPR1,KRT13,KRT14,KRT15,KRT23,KRT33A,KRT38,SHC4,TFF1_x000D_
hsa04974	Protein digestion and absorption - Homo sapiens (human)	9	95	8033	415	0.0561155	0.649187	ATP1A3,CELA3A,COL13A1,COL14A1,COL4A6,COL9A1,PRSS3,SLC3A1,SLC7A8_x000D_
hsa05221	Acute myeloid leukemia - Homo sapiens (human)	7	67	8033	415	0.0565389	0.649187	BCL2A1,CCNA1,CCNA2,CEBPE,ITGAM,MPO,ZBTB16_x000D_
hsa05414	Dilated cardiomyopathy (DCM) - Homo sapiens (human)	9	96	8033	415	0.0592386	0.649187	ADCY1,AGT,ATP2A1,CACNA2D3,DES,LAMA2,MYH7,SGCA,TGFB3_x000D_
hsa04713	Circadian entrainment - Homo sapiens (human)	9	97	8033	415	0.0624714	0.649187	ADCY1,CACNA1G,CAMK2B,GNB3,GRIA4,ITPR1,MTNR1A,NOS1AP,PRKG2_x000D_
hsa00380	Tryptophan metabolism - Homo sapiens (human)	5	42	8033	415	0.0636259	0.649187	AANAT,ALDH8A1,AOC1,KYNU,MAOB_x000D_
hsa05204	Chemical carcinogenesis - Homo sapiens (human)	8	83	8033	415	0.0639364	0.649187	AKR1C2,CYP2C19,GSTA1,GSTM1,GSTM5,MGST1,NAT1,UGT2B11_x000D_
hsa04640	Hematopoietic cell lineage - Homo sapiens (human)	9	99	8033	415	0.0692685	0.649187	CSF3R,DNTT,FCER2,GP1BB,HLA-DOA,HLA-DQA1,IL1A,IL1B,ITGAM_x000D_
hsa04724	Glutamatergic synapse - Homo sapiens (human)	10	114	8033	415	0.0697521	0.649187	ADCY1,CACNA1A,GNB3,GRIA4,GRIK4,GRIN3B,GRM6,GRM8,ITPR1,SHANK3_x000D_
hsa05134	Legionellosis - Homo sapiens (human)	6	57	8033	415	0.0724291	0.649187	CASP1,HSPA1L,IL18,IL1B,ITGAM,NAIP_x000D_
hsa05310	Asthma - Homo sapiens (human)	4	31	8033	415	0.0734655	0.649187	CCL11,HLA-DOA,HLA-DQA1,PRG2_x000D_
hsa00982	Drug metabolism - cytochrome P450 - Homo sapiens (human)	7	72	8033	415	0.0772313	0.649187	CYP2C19,GSTA1,GSTM1,GSTM5,MAOB,MGST1,UGT2B11_x000D_
hsa04978	Mineral absorption - Homo sapiens (human)	6	58	8033	415	0.0774534	0.649187	ATP1A3,CLCN2,SLC26A9,SLC34A3,STEAP1,TRPV6_x000D_
hsa05146	Amoebiasis - Homo sapiens (human)	9	102	8033	415	0.0802998	0.649187	ADCY1,ARG2,C8G,COL4A6,GNA14,IL1B,ITGAM,LAMA2,TGFB3_x000D_
hsa04261	Adrenergic signaling in cardiomyocytes - Homo sapiens (human)	12	149	8033	415	0.0837847	0.649187	ADCY1,ADRA1A,AGT,ATP1A3,ATP2A1,CACNA2D3,CAMK2B,MYH7,PIK3CG,PPP2R2B,PPP2R3B,PPP2R3C_x000D_
hsa04621	NOD-like receptor signaling pathway - Homo sapiens (human)	14	181	8033	415	0.0848733	0.649187	CARD6,CASP1,DEFA5,DEFB103A,GBP4,IL18,IL1B,ITPR1,NAIP,NFKBIB,NLRP3,NOD1,OAS2,RIPK3_x000D_
hsa05416	Viral myocarditis - Homo sapiens (human)	6	60	8033	415	0.0880766	0.649187	HLA-DOA,HLA-DQA1,ITGAL,LAMA2,MYH7,SGCA_x000D_
hsa05410	Hypertrophic cardiomyopathy (HCM) - Homo sapiens (human)	8	90	8033	415	0.092646	0.649187	AGT,ATP2A1,CACNA2D3,DES,LAMA2,MYH7,SGCA,TGFB3_x000D_
hsa05133	Pertussis - Homo sapiens (human)	7	76	8033	415	0.096584	0.649187	CASP1,IL1A,IL1B,ITGAM,NLRP3,NOD1,SERPING1_x000D_
hsa04970	Salivary secretion - Homo sapiens (human)	8	91	8033	415	0.0972672	0.649187	ADCY1,ADRA1A,ADRB3,ATP1A3,ITPR1,PRH2,PRKG2,TRPV6_x000D_
hsa05032	Morphine addiction - Homo sapiens (human)	8	91	8033	415	0.0972672	0.649187	ADCY1,CACNA1A,GABRQ,GNB3,PDE1A,PDE1C,PDE4B,PDE7A_x000D_
hsa05164	Influenza A - Homo sapiens (human)	13	170	8033	415	0.100888	0.649187	CASP1,CXCL10,HLA-DOA,HLA-DQA1,IL18,IL1A,IL1B,NFKBIB,NLRP3,OAS2,PRSS3,RSAD2,TMPRSS4_x000D_
hsa00980	Metabolism of xenobiotics by cytochrome P450 - Homo sapiens (human)	7	77	8033	415	0.101806	0.649187	CBR3,DHDH,GSTA1,GSTM1,GSTM5,MGST1,UGT2B11_x000D_
hsa04623	Cytosolic DNA-sensing pathway - Homo sapiens (human)	6	63	8033	415	0.105423	0.649187	CASP1,CXCL10,IL18,IL1B,NFKBIB,RIPK3_x000D_
hsa05323	Rheumatoid arthritis - Homo sapiens (human)	8	93	8033	415	0.106894	0.649187	HLA-DOA,HLA-DQA1,IL15,IL18,IL1A,IL1B,ITGAL,TGFB3_x000D_
hsa04927	Cortisol synthesis and secretion - Homo sapiens (human)	6	65	8033	415	0.1179	0.669613	ADCY1,AGT,CACNA1G,ITPR1,KCNK2,NR5A1_x000D_
hsa05321	Inflammatory bowel disease (IBD) - Homo sapiens (human)	6	65	8033	415	0.1179	0.669613	HLA-DOA,HLA-DQA1,IL18,IL1A,IL1B,TGFB3_x000D_
hsa05202	Transcriptional misregulation in cancer - Homo sapiens (human)	14	192	8033	415	0.121187	0.669613	BCL2A1,CCNA1,CCNA2,CEBPE,DEFA5,ETV7,EYA1,ITGAM,MEF2C,MPO,NTRK1,PAX3,TLX3,ZBTB16_x000D_
hsa05145	Toxoplasmosis - Homo sapiens (human)	9	112	8033	415	0.124304	0.669613	ALOX5,HLA-DOA,HLA-DQA1,HSPA1L,LAMA2,MAP2K6,NFKBIB,PIK3CG,TGFB3_x000D_
hsa04010	MAPK signaling pathway - Homo sapiens (human)	20	294	8033	415	0.125419	0.669613	AREG,CACNA1A,CACNA1G,CACNA2D3,DUSP9,ERBB3,EREG,FGF18,FGFR2,FLT4,HSPA1L,IL1A,IL1B,MAP2K6,MAP3K6,MEF2C,NTRK1,NTRK2,RASGRP3,TGFB3_x000D_
hsa04015	Rap1 signaling pathway - Homo sapiens (human)	15	210	8033	415	0.126393	0.669613	ADCY1,CDH1,FGF18,FGFR2,FLT4,ITGAL,ITGAM,LCP2,LPAR5,MAP2K6,PARD6A,PFN4,RAPGEF5,RASGRP3,TIAM1_x000D_
hsa01100	Metabolic pathways - Homo sapiens (human)	86	1487	8033	415	0.130609	0.677533	AANAT,ACOT4,ACSM1,ACSM3,ACSM4,ADA,ADCY1,AGMAT,AK9,ALAS2,ALDH8A1,ALG5,ALOX5,ALPI,AMDHD1,AOC1,ARG2,AZIN2,CBR3,CHAC2,CHIT1,CHKA,CKMT1A,CKMT1B,CKMT2,CMPK2,COX6B2,COX8C,CTH,CYP2C19,CYP4A11,CYP4F8,DDO,DGKQ,DHDH,ELOVL2,ENO4,ENTPD2,EPHX2,EXTL1,FUT3,GALNT9,GATM,GCK,GDA,GPAT2,GPT,GPX6,GSTA1,GSTM1,GSTM5,HSD11B2,HYKK,IDNK,KYNU,LCT,LDHC,LPCAT2,MAOB,MCEE,MGST1,MTM1,NAT1,NMNAT2,NPR1,PDE1A,PDE1C,PDE4B,PDE7A,PDE9…
hsa04072	Phospholipase D signaling pathway - Homo sapiens (human)	11	148	8033	415	0.142908	0.678582	ADCY1,AGT,AVPR1B,CYTH4,DGKQ,GRM6,GRM8,LPAR5,PIK3CG,PIP5K1B,SHC4_x000D_
hsa04514	Cell adhesion molecules (CAMs) - Homo sapiens (human)	11	148	8033	415	0.142908	0.678582	CD6,CDH1,CLDN10,HLA-DOA,HLA-DQA1,ICAM2,ITGAL,ITGAM,NFASC,NLGN1,VTCN1_x000D_
hsa04750	Inflammatory mediator regulation of TRP channels - Homo sapiens (human)	8	100	8033	415	0.144505	0.678582	ADCY1,BDKRB2,CAMK2B,CYP4A11,IL1B,ITPR1,MAP2K6,NTRK1_x000D_
hsa04950	Maturity onset diabetes of the young - Homo sapiens (human)	3	26	8033	415	0.148449	0.678582	FOXA2,GCK,HNF4G_x000D_
hsa04610	Complement and coagulation cascades - Homo sapiens (human)	7	85	8033	415	0.148844	0.678582	BDKRB2,C3AR1,C8G,ITGAM,MBL2,SERPINA5,SERPING1_x000D_
hsa00260	Glycine, serine and threonine metabolism - Homo sapiens (human)	4	40	8033	415	0.149888	0.678582	ALAS2,CTH,GATM,MAOB_x000D_
hsa05033	Nicotine addiction - Homo sapiens (human)	4	40	8033	415	0.149888	0.678582	CACNA1A,GABRQ,GRIA4,GRIN3B_x000D_
hsa04270	Vascular smooth muscle contraction - Homo sapiens (human)	10	135	8033	415	0.159657	0.707589	ADCY1,ADRA1A,AGT,AVPR1B,CYP4A11,EDN3,ITPR1,MYLK3,NPR1,RAMP2_x000D_
hsa04260	Cardiac muscle contraction - Homo sapiens (human)	7	87	8033	415	0.161978	0.707589	ATP1A3,ATP2A1,CACNA2D3,COX6B2,COX8C,MYH7,UQCRHL_x000D_
hsa05332	Graft-versus-host disease - Homo sapiens (human)	4	42	8033	415	0.169898	0.729389	HLA-DOA,HLA-DQA1,IL1A,IL1B_x000D_
hsa00650	Butanoate metabolism - Homo sapiens (human)	3	28	8033	415	0.173854	0.733721	ACSM1,ACSM3,ACSM4_x000D_
hsa04940	Type I diabetes mellitus - Homo sapiens (human)	4	43	8033	415	0.180237	0.747983	HLA-DOA,HLA-DQA1,IL1A,IL1B_x000D_
hsa04971	Gastric acid secretion - Homo sapiens (human)	6	76	8033	415	0.198171	0.808925	ADCY1,ATP1A3,CAMK2B,ITPR1,KCNK2,MYLK3_x000D_
hsa04151	PI3K-Akt signaling pathway - Homo sapiens (human)	22	354	8033	415	0.211298	0.827428	AREG,COL4A6,COL9A1,CSF3R,CSH1,ERBB3,EREG,FGF18,FGFR2,FLT4,GNB3,LAMA2,LPAR5,NTRK1,NTRK2,PIK3CG,PKN3,PPP2R2B,PPP2R3B,PPP2R3C,PRLR,SGK2_x000D_
hsa04657	IL-17 signaling pathway - Homo sapiens (human)	7	94	8033	415	0.211709	0.827428	CCL11,CCL7,CXCL10,IL17RB,IL1B,MAPK4,S100A9_x000D_
hsa01523	Antifolate resistance - Homo sapiens (human)	3	31	8033	415	0.21396	0.827428	FOLR2,GGH,IL1B_x000D_
hsa04380	Osteoclast differentiation - Homo sapiens (human)	9	128	8033	415	0.215995	0.827428	IL1A,IL1B,LCK,LCP2,LILRB3,LILRB4,MAP2K6,NCF1,NCF4_x000D_
hsa04024	cAMP signaling pathway - Homo sapiens (human)	14	216	8033	415	0.226409	0.838247	ADCY1,ATP1A3,ATP2A1,CAMK2B,EDN3,GHSR,GRIA4,GRIN3B,HCAR1,HCAR3,NPR1,PDE4B,SSTR1,TIAM1_x000D_
hsa05135	Yersinia infection - Homo sapiens (human)	9	130	8033	415	0.229011	0.838247	CASP1,IL18,IL1B,LCK,LCP2,MAP2K6,NLRP3,PIP5K1B,WIPF3_x000D_
hsa04929	GnRH secretion - Homo sapiens (human)	5	64	8033	415	0.234564	0.838247	CACNA1G,GPER1,ITPR1,KISS1,KISS1R_x000D_
hsa03410	Base excision repair - Homo sapiens (human)	3	33	8033	415	0.241694	0.838247	LIG1,NEIL3,NTHL1_x000D_
hsa05166	Human T-cell leukemia virus 1 infection - Homo sapiens (human)	14	219	8033	415	0.241741	0.838247	ADCY1,CCNA1,CCNA2,CDC20,EGR2,ESPL1,HLA-DOA,HLA-DQA1,IL15,ITGAL,LCK,MSX1,PTTG1,TGFB3_x000D_
hsa04728	Dopaminergic synapse - Homo sapiens (human)	9	132	8033	415	0.242311	0.838247	CACNA1A,CAMK2B,GNB3,GRIA4,ITPR1,MAOB,PPP2R2B,PPP2R3B,PPP2R3C_x000D_
hsa04925	Aldosterone synthesis and secretion - Homo sapiens (human)	7	98	8033	415	0.242385	0.838247	ADCY1,AGT,ATP1A3,CACNA1G,CAMK2B,ITPR1,NPR1_x000D_
hsa04672	Intestinal immune network for IgA production - Homo sapiens (human)	4	49	8033	415	0.246046	0.839253	CXCR4,HLA-DOA,HLA-DQA1,IL15_x000D_
hsa04742	Taste transduction - Homo sapiens (human)	6	83	8033	415	0.257443	0.854932	CACNA1A,ENTPD2,GNB3,PDE1A,PDE1C,SCNN1B_x000D_
hsa05144	Malaria - Homo sapiens (human)	4	50	8033	415	0.25751	0.854932	IL18,IL1B,ITGAL,TGFB3_x000D_
hsa05132	Salmonella infection - Homo sapiens (human)	13	206	8033	415	0.267037	0.872343	CASP1,CYTH4,DYNC2H1,IL18,IL1B,MAP2K6,MLKL,NAIP,NLRP3,NOD1,PFN4,RHOJ,RIPK3_x000D_
hsa05020	Prion diseases - Homo sapiens (human)	3	35	8033	415	0.269968	0.872343	C8G,IL1A,IL1B_x000D_
hsa00532	Glycosaminoglycan biosynthesis - chondroitin sulfate / dermatan sulfate - Homo sapiens (human)	2	20	8033	415	0.276703	0.872343	CHST13,UST_x000D_
hsa04934	Cushing syndrome - Homo sapiens (human)	10	155	8033	415	0.279679	0.872343	ADCY1,AGT,CACNA1G,CAMK2B,CRH,FZD5,ITPR1,KCNK2,NR5A1,WNT9A_x000D_
hsa00250	Alanine, aspartate and glutamate metabolism - Homo sapiens (human)	3	36	8033	415	0.284245	0.872343	DDO,GPT,RIMKLA_x000D_
hsa03030	DNA replication - Homo sapiens (human)	3	36	8033	415	0.284245	0.872343	LIG1,MCM6,RPA3_x000D_
hsa05130	Pathogenic Escherichia coli infection - Homo sapiens (human)	12	192	8033	415	0.289166	0.872343	CASP1,CLDN10,CYTH4,HCLS1,IL18,IL1B,LPAR5,MYO1A,NAIP,NFKBIB,NLRP3,WIPF3_x000D_
hsa05418	Fluid shear stress and atherosclerosis - Homo sapiens (human)	9	139	8033	415	0.290781	0.872343	GSTA1,GSTM1,GSTM5,IL1A,IL1B,MAP2K6,MEF2C,MGST1,NCF1_x000D_
hsa00220	Arginine biosynthesis - Homo sapiens (human)	2	21	8033	415	0.296211	0.874674	ARG2,GPT_x000D_
hsa04960	Aldosterone-regulated sodium reabsorption - Homo sapiens (human)	3	37	8033	415	0.298583	0.874674	ATP1A3,HSD11B2,SCNN1B_x000D_
hsa04512	ECM-receptor interaction - Homo sapiens (human)	6	88	8033	415	0.30236	0.875438	COL4A6,COL9A1,DSPP,GP1BB,LAMA2,SV2B_x000D_
hsa04110	Cell cycle - Homo sapiens (human)	8	124	8033	415	0.310457	0.88774	CCNA1,CCNA2,CDC20,CDC6,ESPL1,MCM6,PTTG1,TGFB3_x000D_
hsa04550	Signaling pathways regulating pluripotency of stem cells - Homo sapiens (human)	9	143	8033	415	0.319553	0.88774	DUSP9,ESX1,FGFR2,FZD5,KLF4,NODAL,POU5F1B,SOX2,WNT9A_x000D_
hsa04976	Bile secretion - Homo sapiens (human)	6	90	8033	415	0.32073	0.88774	ABCB4,ADCY1,ATP1A3,NR1H4,SLC10A1,UGT2B11_x000D_
hsa00562	Inositol phosphate metabolism - Homo sapiens (human)	5	73	8033	415	0.325089	0.88774	INPP5J,MTM1,PIK3C2B,PIK3CG,PIP5K1B_x000D_
hsa01524	Platinum drug resistance - Homo sapiens (human)	5	73	8033	415	0.325089	0.88774	ATP7B,GSTA1,GSTM1,GSTM5,MGST1_x000D_
hsa04923	Regulation of lipolysis in adipocytes - Homo sapiens (human)	4	56	8033	415	0.328	0.88774	ADCY1,ADRB3,NPR1,PRKG2_x000D_
hsa03430	Mismatch repair - Homo sapiens (human)	2	23	8033	415	0.334944	0.888556	LIG1,RPA3_x000D_
hsa01230	Biosynthesis of amino acids - Homo sapiens (human)	5	74	8033	415	0.335439	0.888556	ARG2,CTH,ENO4,GPT,PRPS1L1_x000D_
hsa04918	Thyroid hormone synthesis - Homo sapiens (human)	5	75	8033	415	0.345817	0.906403	ADCY1,ATP1A3,GPX6,ITPR1,SLC5A5_x000D_
hsa00534	Glycosaminoglycan biosynthesis - heparan sulfate / heparin - Homo sapiens (human)	2	24	8033	415	0.354085	0.914131	EXTL1,HS3ST2_x000D_
hsa03440	Homologous recombination - Homo sapiens (human)	3	41	8033	415	0.356107	0.914131	BRIP1,RPA3,XRCC3_x000D_
hsa05412	Arrhythmogenic right ventricular cardiomyopathy (ARVC) - Homo sapiens (human)	5	77	8033	415	0.366624	0.922237	ATP2A1,CACNA2D3,DES,LAMA2,SGCA_x000D_
hsa04670	Leukocyte transendothelial migration - Homo sapiens (human)	7	113	8033	415	0.366673	0.922237	CLDN10,CXCR4,ITGAL,ITGAM,NCF1,NCF4,TXK_x000D_
hsa04730	Long-term depression - Homo sapiens (human)	4	60	8033	415	0.375685	0.935456	CACNA1A,CRH,ITPR1,PRKG2_x000D_
hsa00790	Folate biosynthesis - Homo sapiens (human)	2	26	8033	415	0.391743	0.949129	ALPI,GGH_x000D_
hsa00564	Glycerophospholipid metabolism - Homo sapiens (human)	6	98	8033	415	0.395335	0.949129	CHKA,DGKQ,GPAT2,LPCAT2,PLB1,PLD4_x000D_
hsa05200	Pathways in cancer - Homo sapiens (human)	29	531	8033	415	0.404552	0.949129	ADCY1,AGT,BDKRB2,CAMK2B,CCNA1,CCNA2,CDH1,COL4A6,CSF3R,CXCR4,DAPK2,DLL1,FGF18,FGFR2,FLT4,FZD5,GNB3,GSTA1,GSTM1,GSTM5,IL15,LAMA2,LPAR5,MGST1,NTRK1,RASGRP3,TGFB3,WNT9A,ZBTB16_x000D_
hsa00062	Fatty acid elongation - Homo sapiens (human)	2	27	8033	415	0.410203	0.949129	ACOT4,ELOVL2_x000D_
hsa01040	Biosynthesis of unsaturated fatty acids - Homo sapiens (human)	2	27	8033	415	0.410203	0.949129	ACOT4,ELOVL2_x000D_
hsa04935	Growth hormone synthesis, secretion and action - Homo sapiens (human)	7	119	8033	415	0.418133	0.949129	ADCY1,CSH1,GHSR,ITPR1,MAP2K6,SHC4,SSTR1_x000D_
hsa04662	B cell receptor signaling pathway - Homo sapiens (human)	5	82	8033	415	0.418596	0.949129	DAPP1,LILRB3,LILRB4,NFKBIB,RASGRP3_x000D_
hsa04930	Type II diabetes mellitus - Homo sapiens (human)	3	46	8033	415	0.426975	0.949129	CACNA1A,CACNA1G,GCK_x000D_
hsa04810	Regulation of actin cytoskeleton - Homo sapiens (human)	12	214	8033	415	0.427526	0.949129	BDKRB2,CXCR4,FGF18,FGFR2,ITGAD,ITGAL,ITGAM,LPAR5,MYLK3,PFN4,PIP5K1B,TIAM1_x000D_
hsa04744	Phototransduction - Homo sapiens (human)	2	28	8033	415	0.428384	0.949129	GUCA1A,RHO_x000D_
hsa04972	Pancreatic secretion - Homo sapiens (human)	6	102	8033	415	0.43269	0.949129	ADCY1,ATP1A3,ATP2A1,CELA3A,ITPR1,PRSS3_x000D_
hsa05142	Chagas disease (American trypanosomiasis) - Homo sapiens (human)	6	102	8033	415	0.43269	0.949129	ADCY1,BDKRB2,GNA14,IL1B,PPP2R2B,TGFB3_x000D_
hsa00565	Ether lipid metabolism - Homo sapiens (human)	3	47	8033	415	0.44085	0.949129	LPCAT2,PLB1,PLD4_x000D_
hsa03420	Nucleotide excision repair - Homo sapiens (human)	3	47	8033	415	0.44085	0.949129	ERCC8,LIG1,RPA3_x000D_
hsa00591	Linoleic acid metabolism - Homo sapiens (human)	2	29	8033	415	0.446265	0.949129	CYP2C19,PLB1_x000D_
hsa04012	ErbB signaling pathway - Homo sapiens (human)	5	85	8033	415	0.449471	0.949129	AREG,CAMK2B,ERBB3,EREG,SHC4_x000D_
hsa00520	Amino sugar and nucleotide sugar metabolism - Homo sapiens (human)	3	48	8033	415	0.454593	0.949129	CHIT1,GCK,RENBP_x000D_
hsa00830	Retinol metabolism - Homo sapiens (human)	4	67	8033	415	0.458029	0.949129	CYP27C1,CYP4A11,RDH12,UGT2B11_x000D_
hsa04611	Platelet activation - Homo sapiens (human)	7	124	8033	415	0.460777	0.949129	ADCY1,GP1BB,ITPR1,LCP2,MYLK3,PIK3CG,PRKG2_x000D_
hsa00030	Pentose phosphate pathway - Homo sapiens (human)	2	30	8033	415	0.463829	0.949129	IDNK,PRPS1L1_x000D_
hsa05169	Epstein-Barr virus infection - Homo sapiens (human)	11	201	8033	415	0.466681	0.949129	CCNA1,CCNA2,CXCL10,FCER2,HLA-DOA,HLA-DQA1,ITGAL,MAP2K6,NFKBIB,OAS2,SAP30_x000D_
hsa04928	Parathyroid hormone synthesis, secretion and action - Homo sapiens (human)	6	106	8033	415	0.469648	0.949129	ADCY1,ITPR1,MEF2C,PDE4B,PTH1R,SLC34A3_x000D_
hsa05031	Amphetamine addiction - Homo sapiens (human)	4	69	8033	415	0.480937	0.949129	CAMK2B,GRIA4,GRIN3B,MAOB_x000D_
hsa00052	Galactose metabolism - Homo sapiens (human)	2	31	8033	415	0.481062	0.949129	GCK,LCT_x000D_
hsa04727	GABAergic synapse - Homo sapiens (human)	5	89	8033	415	0.489932	0.949129	ADCY1,CACNA1A,GABRQ,GNB3,SLC12A5_x000D_
hsa05230	Central carbon metabolism in cancer - Homo sapiens (human)	4	70	8033	415	0.492249	0.949129	FGFR2,GCK,LDHC,NTRK1_x000D_
hsa04142	Lysosome - Homo sapiens (human)	7	128	8033	415	0.494401	0.949129	AP1M2,AP4B1,CTSE,CTSH,CTSV,CTSW,NAPSA_x000D_
hsa04913	Ovarian steroidogenesis - Homo sapiens (human)	3	51	8033	415	0.494927	0.949129	ACOT4,ADCY1,ALOX5_x000D_
hsa05226	Gastric cancer - Homo sapiens (human)	8	149	8033	415	0.507664	0.949129	CDH1,CDH17,FGF18,FGFR2,FZD5,SHC4,TGFB3,WNT9A_x000D_
hsa04658	Th1 and Th2 cell differentiation - Homo sapiens (human)	5	92	8033	415	0.519562	0.949129	DLL1,HLA-DOA,HLA-DQA1,LCK,NFKBIB_x000D_
hsa04961	Endocrine and other factor-regulated calcium reabsorption - Homo sapiens (human)	3	53	8033	415	0.520975	0.949129	ATP1A3,BDKRB2,PTH1R_x000D_
hsa04668	TNF signaling pathway - Homo sapiens (human)	6	112	8033	415	0.523731	0.949129	CXCL10,IL15,IL1B,MAP2K6,MLKL,RIPK3_x000D_
hsa04145	Phagosome - Homo sapiens (human)	8	152	8033	415	0.530619	0.949129	DYNC2H1,HLA-DOA,HLA-DQA1,ITGAM,MBL2,MPO,NCF1,NCF4_x000D_
hsa00040	Pentose and glucuronate interconversions - Homo sapiens (human)	2	34	8033	415	0.530651	0.949129	DHDH,UGT2B11_x000D_
hsa00640	Propanoate metabolism - Homo sapiens (human)	2	34	8033	415	0.530651	0.949129	LDHC,MCEE_x000D_
hsa04725	Cholinergic synapse - Homo sapiens (human)	6	113	8033	415	0.532538	0.949129	ADCY1,CACNA1A,CAMK2B,GNB3,ITPR1,PIK3CG_x000D_
hsa03460	Fanconi anemia pathway - Homo sapiens (human)	3	54	8033	415	0.533723	0.949129	BRIP1,FANCD2,RPA3_x000D_
hsa04350	TGF-beta signaling pathway - Homo sapiens (human)	5	94	8033	415	0.538906	0.949129	BMP8A,FMOD,GDF7,NODAL,TGFB3_x000D_
hsa04921	Oxytocin signaling pathway - Homo sapiens (human)	8	154	8033	415	0.545704	0.949129	ADCY1,CACNA2D3,CAMK2B,ITPR1,MEF2C,MYLK3,NPR1,PIK3CG_x000D_
hsa04726	Serotonergic synapse - Homo sapiens (human)	6	115	8033	415	0.549945	0.949129	ALOX5,CACNA1A,CYP2C19,GNB3,ITPR1,MAOB_x000D_
hsa04218	Cellular senescence - Homo sapiens (human)	8	156	8033	415	0.560593	0.949129	CCNA1,CCNA2,IL1A,ITPR1,MAP2K6,MYBL2,RAD9B,TGFB3_x000D_
hsa01200	Carbon metabolism - Homo sapiens (human)	6	117	8033	415	0.567055	0.949129	ENO4,GCK,GPT,IDNK,MCEE,PRPS1L1_x000D_
hsa04070	Phosphatidylinositol signaling system - Homo sapiens (human)	5	97	8033	415	0.567227	0.949129	DGKQ,ITPR1,MTM1,PIK3C2B,PIP5K1B_x000D_
hsa04371	Apelin signaling pathway - Homo sapiens (human)	7	137	8033	415	0.567359	0.949129	ADCY1,CDH1,GNB3,ITPR1,MEF2C,MYLK3,PIK3CG_x000D_
hsa00240	Pyrimidine metabolism - Homo sapiens (human)	3	57	8033	415	0.570783	0.949129	AK9,CMPK2,RRM2_x000D_
hsa05014	Amyotrophic lateral sclerosis (ALS) - Homo sapiens (human)	3	57	8033	415	0.570783	0.949129	CASP1,GPX6,MAP2K6_x000D_
hsa05231	Choline metabolism in cancer - Homo sapiens (human)	5	98	8033	415	0.576469	0.949129	CHKA,DGKQ,PIP5K1B,SLC44A4,SLC44A5_x000D_
hsa05143	African trypanosomiasis - Homo sapiens (human)	2	37	8033	415	0.576919	0.949129	IL18,IL1B_x000D_
hsa05216	Thyroid cancer - Homo sapiens (human)	2	37	8033	415	0.576919	0.949129	CDH1,NTRK1_x000D_
hsa04721	Synaptic vesicle cycle - Homo sapiens (human)	4	78	8033	415	0.578554	0.949129	CACNA1A,SLC6A2,SLC6A7,SYT1_x000D_
hsa04722	Neurotrophin signaling pathway - Homo sapiens (human)	6	119	8033	415	0.583848	0.949129	CAMK2B,NFKBIB,NTRK1,NTRK2,SHC4,TP73_x000D_
hsa05152	Tuberculosis - Homo sapiens (human)	9	180	8033	415	0.589293	0.949129	CAMK2B,HLA-DOA,HLA-DQA1,IL18,IL1A,IL1B,ITGAM,TGFB3,TLR1_x000D_
hsa05330	Allograft rejection - Homo sapiens (human)	2	38	8033	415	0.591583	0.949129	HLA-DOA,HLA-DQA1_x000D_
hsa05340	Primary immunodeficiency - Homo sapiens (human)	2	38	8033	415	0.591583	0.949129	ADA,LCK_x000D_
hsa04152	AMPK signaling pathway - Homo sapiens (human)	6	120	8033	415	0.592119	0.949129	ADRA1A,CCNA1,CCNA2,PPP2R2B,PPP2R3B,PPP2R3C_x000D_
hsa04933	AGE-RAGE signaling pathway in diabetic complications - Homo sapiens (human)	5	100	8033	415	0.594635	0.949129	AGT,COL4A6,IL1A,IL1B,TGFB3_x000D_
hsa04916	Melanogenesis - Homo sapiens (human)	5	101	8033	415	0.603555	0.95723	ADCY1,CAMK2B,FZD5,MC1R,WNT9A_x000D_
hsa00140	Steroid hormone biosynthesis - Homo sapiens (human)	3	61	8033	415	0.617266	0.966368	AKR1C2,HSD11B2,UGT2B11_x000D_
hsa04146	Peroxisome - Homo sapiens (human)	4	83	8033	415	0.628037	0.966368	DDO,EPHX2,FAR2,MPV17L_x000D_
hsa04213	Longevity regulating pathway - multiple species - Homo sapiens (human)	3	62	8033	415	0.628341	0.966368	ADCY1,FOXA2,HSPA1L_x000D_
hsa04625	C-type lectin receptor signaling pathway - Homo sapiens (human)	5	104	8033	415	0.629632	0.966368	CASP1,EGR2,IL1B,ITPR1,NLRP3_x000D_
hsa05219	Bladder cancer - Homo sapiens (human)	2	41	8033	415	0.633288	0.966368	CDH1,DAPK2_x000D_
hsa04144	Endocytosis - Homo sapiens (human)	12	248	8033	415	0.635499	0.966368	CBLC,CXCR4,CYTH4,EPN3,FGFR2,FOLR2,HSPA1L,PARD6A,PIP5K1B,RAB11FIP4,SH3GL2,WIPF3_x000D_
hsa05225	Hepatocellular carcinoma - Homo sapiens (human)	8	168	8033	415	0.645024	0.966368	FZD5,GSTA1,GSTM1,GSTM5,MGST1,SHC4,TGFB3,WNT9A_x000D_
hsa04922	Glucagon signaling pathway - Homo sapiens (human)	5	106	8033	415	0.64643	0.966368	CAMK2B,GCK,ITPR1,LDHC,PHKA2_x000D_
hsa00860	Porphyrin and chlorophyll metabolism - Homo sapiens (human)	2	42	8033	415	0.646431	0.966368	ALAS2,UGT2B11_x000D_
hsa04659	Th17 cell differentiation - Homo sapiens (human)	5	107	8033	415	0.654647	0.966368	HLA-DOA,HLA-DQA1,IL1B,LCK,NFKBIB_x000D_
hsa04114	Oocyte meiosis - Homo sapiens (human)	6	128	8033	415	0.655017	0.966368	ADCY1,CAMK2B,CDC20,ESPL1,ITPR1,PTTG1_x000D_
hsa04911	Insulin secretion - Homo sapiens (human)	4	86	8033	415	0.655889	0.966368	ADCY1,ATP1A3,CAMK2B,GCK_x000D_
hsa04650	Natural killer cell mediated cytotoxicity - Homo sapiens (human)	6	131	8033	415	0.677004	0.983943	ICAM2,ITGAL,LCK,LCP2,RAET1E,SHC4_x000D_
hsa00010	Glycolysis / Gluconeogenesis - Homo sapiens (human)	3	67	8033	415	0.680363	0.983943	ENO4,GCK,LDHC_x000D_
hsa04720	Long-term potentiation - Homo sapiens (human)	3	67	8033	415	0.680363	0.983943	ADCY1,CAMK2B,ITPR1_x000D_
hsa02010	ABC transporters - Homo sapiens (human)	2	45	8033	415	0.683623	0.983943	ABCB10,ABCB4_x000D_
hsa04664	Fc epsilon RI signaling pathway - Homo sapiens (human)	3	68	8033	415	0.690094	0.984321	ALOX5,LCP2,MAP2K6_x000D_
hsa04973	Carbohydrate digestion and absorption - Homo sapiens (human)	2	47	8033	415	0.706597	0.984321	ATP1A3,LCT_x000D_
hsa04917	Prolactin signaling pathway - Homo sapiens (human)	3	70	8033	415	0.708886	0.984321	GCK,PRLR,SHC4_x000D_
hsa04210	Apoptosis - Homo sapiens (human)	6	136	8033	415	0.711599	0.984321	BCL2A1,CTSH,CTSV,CTSW,ITPR1,NTRK1_x000D_
hsa05131	Shigellosis - Homo sapiens (human)	11	242	8033	415	0.713152	0.984321	CASP1,CYTH4,HCLS1,IL18,IL1B,ITPR1,NAIP,NFKBIB,NLRP3,NOD1,PFN4_x000D_
hsa04912	GnRH signaling pathway - Homo sapiens (human)	4	93	8033	415	0.715278	0.984321	ADCY1,CAMK2B,ITPR1,MAP2K6_x000D_
hsa04217	Necroptosis - Homo sapiens (human)	7	159	8033	415	0.721422	0.984321	CAMK2B,CASP1,IL1A,IL1B,MLKL,NLRP3,RIPK3_x000D_
hsa05162	Measles - Homo sapiens (human)	6	138	8033	415	0.724707	0.984321	HSPA1L,IL1A,IL1B,NFKBIB,OAS2,TP73_x000D_
hsa04360	Axon guidance - Homo sapiens (human)	8	181	8033	415	0.725164	0.984321	ABLIM2,CAMK2B,CXCR4,EPHA8,GDF7,NGEF,PARD6A,RND1_x000D_
hsa00270	Cysteine and methionine metabolism - Homo sapiens (human)	2	49	8033	415	0.728165	0.984321	CTH,LDHC_x000D_
hsa05030	Cocaine addiction - Homo sapiens (human)	2	49	8033	415	0.728165	0.984321	GRIN3B,MAOB_x000D_
hsa04115	p53 signaling pathway - Homo sapiens (human)	3	73	8033	415	0.735417	0.984321	AIFM2,RRM2,TP73_x000D_
hsa05100	Bacterial invasion of epithelial cells - Homo sapiens (human)	3	73	8033	415	0.735417	0.984321	CDH1,HCLS1,SHC4_x000D_
hsa04630	JAK-STAT signaling pathway - Homo sapiens (human)	7	162	8033	415	0.739229	0.984321	CNTFR,CSF3R,CSH1,IFNL2,IL15,IL20RB,PRLR_x000D_
hsa04071	Sphingolipid signaling pathway - Homo sapiens (human)	5	119	8033	415	0.743499	0.984741	BDKRB2,PPP2R2B,PPP2R3B,PPP2R3C,S1PR5_x000D_
hsa01522	Endocrine resistance - Homo sapiens (human)	4	98	8033	415	0.752872	0.985891	ADCY1,DLL1,GPER1,SHC4_x000D_
hsa04714	Thermogenesis - Homo sapiens (human)	10	231	8033	415	0.762483	0.985891	ADCY1,ADRB3,BMP8A,COX19,COX6B2,COX8C,NDUFAF6,NPR1,PRKG2,UQCRHL_x000D_
hsa04014	Ras signaling pathway - Homo sapiens (human)	10	232	8033	415	0.767106	0.985891	FGF18,FGFR2,FLT4,GNB3,NTRK1,NTRK2,RAPGEF5,RASGRP3,SHC4,TIAM1_x000D_
hsa04330	Notch signaling pathway - Homo sapiens (human)	2	53	8033	415	0.767284	0.985891	DLL1,DTX4_x000D_
hsa05320	Autoimmune thyroid disease - Homo sapiens (human)	2	53	8033	415	0.767284	0.985891	HLA-DOA,HLA-DQA1_x000D_
hsa04612	Antigen processing and presentation - Homo sapiens (human)	3	78	8033	415	0.775349	0.985891	HLA-DOA,HLA-DQA1,HSPA1L_x000D_
hsa05224	Breast cancer - Homo sapiens (human)	6	147	8033	415	0.778503	0.985891	DLL1,FGF18,FLT4,FZD5,SHC4,WNT9A_x000D_
hsa01521	EGFR tyrosine kinase inhibitor resistance - Homo sapiens (human)	3	79	8033	415	0.782715	0.985891	ERBB3,FGFR2,SHC4_x000D_
hsa03018	RNA degradation - Homo sapiens (human)	3	79	8033	415	0.782715	0.985891	BTG1,ENO4,WDR61_x000D_
hsa04723	Retrograde endocannabinoid signaling - Homo sapiens (human)	6	148	8033	415	0.783961	0.985891	ADCY1,CACNA1A,GABRQ,GNB3,GRIA4,ITPR1_x000D_
hsa04064	NF-kappa B signaling pathway - Homo sapiens (human)	4	104	8033	415	0.792814	0.987053	BCL2A1,EDAR,IL1B,LCK_x000D_
hsa04620	Toll-like receptor signaling pathway - Homo sapiens (human)	4	104	8033	415	0.792814	0.987053	CXCL10,IL1B,MAP2K6,TLR1_x000D_
hsa04926	Relaxin signaling pathway - Homo sapiens (human)	5	129	8033	415	0.80374	0.993545	ADCY1,COL4A6,GNB3,RXFP3,SHC4_x000D_
hsa05160	Hepatitis C - Homo sapiens (human)	6	155	8033	415	0.819347	0.993545	CLDN10,CXCL10,IFIT1,OAS2,PPP2R2B,RSAD2_x000D_
hsa05017	Spinocerebellar ataxia - Homo sapiens (human)	5	133	8033	415	0.824479	0.993545	ATP2A1,CACNA1A,GRIN3B,ITPR1,MYOD1_x000D_
hsa05210	Colorectal cancer - Homo sapiens (human)	3	86	8033	415	0.828854	0.993545	AREG,EREG,TGFB3_x000D_
hsa00310	Lysine degradation - Homo sapiens (human)	2	61	8033	415	0.831045	0.993545	HYKK,SETDB2_x000D_
hsa00561	Glycerolipid metabolism - Homo sapiens (human)	2	61	8033	415	0.831045	0.993545	DGKQ,GPAT2_x000D_
hsa05205	Proteoglycans in cancer - Homo sapiens (human)	8	205	8033	415	0.838824	0.993545	CAMK2B,ERBB3,FZD5,HCLS1,ITPR1,LUM,TIAM1,WNT9A_x000D_
hsa04540	Gap junction - Homo sapiens (human)	3	88	8033	415	0.840395	0.993545	ADCY1,ITPR1,PRKG2_x000D_
hsa04310	Wnt signaling pathway - Homo sapiens (human)	6	160	8033	415	0.841707	0.993545	CAMK2B,DKK2,FZD5,NKD1,SERPINF1,WNT9A_x000D_
hsa05217	Basal cell carcinoma - Homo sapiens (human)	2	63	8033	415	0.844314	0.993545	FZD5,WNT9A_x000D_
hsa04530	Tight junction - Homo sapiens (human)	6	161	8033	415	0.8459	0.993545	CGN,CLDN10,HCLS1,PARD6A,PPP2R2B,TIAM1_x000D_
hsa05235	PD-L1 expression and PD-1 checkpoint pathway in cancer - Homo sapiens (human)	3	89	8033	415	0.845909	0.993545	LCK,MAP2K6,NFKBIB_x000D_
hsa05161	Hepatitis B - Homo sapiens (human)	6	162	8033	415	0.850003	0.993666	CCNA1,CCNA2,EGR2,MAP2K6,SLC10A1,TGFB3_x000D_
hsa03015	mRNA surveillance pathway - Homo sapiens (human)	3	91	8033	415	0.856445	0.996518	PPP2R2B,PPP2R3B,PPP2R3C_x000D_
hsa00970	Aminoacyl-tRNA biosynthesis - Homo sapiens (human)	2	66	8033	415	0.86245	0.998705	AARS2,NARS2_x000D_
hsa04666	Fc gamma R-mediated phagocytosis - Homo sapiens (human)	3	93	8033	415	0.866346	0.998705	HCK,NCF1,PIP5K1B_x000D_
hsa04622	RIG-I-like receptor signaling pathway - Homo sapiens (human)	2	70	8033	415	0.883628	0.999999	CXCL10,NFKBIB_x000D_
hsa04932	Non-alcoholic fatty liver disease (NAFLD) - Homo sapiens (human)	5	149	8033	415	0.890355	0.999999	COX6B2,COX8C,IL1A,IL1B,UQCRHL_x000D_
hsa04914	Progesterone-mediated oocyte maturation - Homo sapiens (human)	3	99	8033	415	0.892532	0.999999	ADCY1,CCNA1,CCNA2_x000D_
hsa05218	Melanoma - Homo sapiens (human)	2	72	8033	415	0.893048	0.999999	CDH1,FGF18_x000D_
hsa04510	Focal adhesion - Homo sapiens (human)	7	201	8033	415	0.901344	0.999999	COL4A6,COL9A1,FLT4,LAMA2,MYLK3,PIP5K1B,SHC4_x000D_
hsa05214	Glioma - Homo sapiens (human)	2	75	8033	415	0.90586	0.999999	CAMK2B,SHC4_x000D_
hsa05220	Chronic myeloid leukemia - Homo sapiens (human)	2	76	8033	415	0.909802	0.999999	SHC4,TGFB3_x000D_
hsa04660	T cell receptor signaling pathway - Homo sapiens (human)	3	104	8033	415	0.910742	0.999999	LCK,LCP2,NFKBIB_x000D_
hsa04066	HIF-1 signaling pathway - Homo sapiens (human)	3	109	8033	415	0.92611	0.999999	CAMK2B,ENO4,LDHC_x000D_
hsa05034	Alcoholism - Homo sapiens (human)	6	187	8033	415	0.926711	0.999999	CRH,GNB3,GRIN3B,MAOB,NTRK2,SHC4_x000D_
hsa05165	Human papillomavirus infection - Homo sapiens (human)	12	330	8033	415	0.926778	0.999999	CCNA1,CCNA2,COL4A6,COL9A1,FZD5,HES2,LAMA2,PARD6A,PPP2R2B,PPP2R3B,PPP2R3C,WNT9A_x000D_
hsa04910	Insulin signaling pathway - Homo sapiens (human)	4	137	8033	415	0.929149	0.999999	GCK,PHKA2,PPP1R3F,SHC4_x000D_
hsa04120	Ubiquitin mediated proteolysis - Homo sapiens (human)	4	140	8033	415	0.936204	0.999999	CBLC,CDC20,CDC34,ERCC8_x000D_
hsa04919	Thyroid hormone signaling pathway - Homo sapiens (human)	3	121	8033	415	0.953619	0.999999	ATP1A3,ATP2A1,MYH7_x000D_
hsa05222	Small cell lung cancer - Homo sapiens (human)	2	92	8033	415	0.955172	0.999999	COL4A6,LAMA2_x000D_
hsa05170	Human immunodeficiency virus 1 infection - Homo sapiens (human)	6	212	8033	415	0.966615	0.999999	AP1M2,APOBEC3G,CXCR4,GNB3,ITPR1,MAP2K6_x000D_
hsa04068	FoxO signaling pathway - Homo sapiens (human)	3	131	8033	415	0.968902	0.999999	FOXG1,SGK2,TGFB3_x000D_
hsa05167	Kaposi sarcoma-associated herpesvirus infection - Homo sapiens (human)	5	189	8033	415	0.970554	0.999999	GNB3,HCK,ITPR1,MAP2K6,PIK3CG_x000D_
hsa00190	Oxidative phosphorylation - Homo sapiens (human)	3	133	8033	415	0.971325	0.999999	COX6B2,COX8C,UQCRHL_x000D_
hsa05322	Systemic lupus erythematosus - Homo sapiens (human)	3	136	8033	415	0.974627	0.999999	C8G,HLA-DOA,HLA-DQA1_x000D_
hsa04140	Autophagy - animal - Homo sapiens (human)	3	137	8033	415	0.975645	0.999999	DAPK2,ITPR1,PRAP1_x000D_
hsa05012	Parkinson disease - Homo sapiens (human)	7	249	8033	415	0.976438	0.999999	CAMK2B,COX6B2,COX8C,GPR37,ITPR1,MAOB,UQCRHL_x000D_
hsa04740	Olfactory transduction - Homo sapiens (human)	15	448	8033	415	0.976889	0.999999	CAMK2B,OR10K2,OR10Q1,OR2A1,OR2A4,OR2F1,OR2S2,OR3A3,OR4S1,OR52K2,OR5D16,OR7A17,PDE1A,PDE1C,PRKG2_x000D_
hsa04931	Insulin resistance - Homo sapiens (human)	2	108	8033	415	0.978227	0.999999	AGT,SLC27A3_x000D_
hsa05163	Human cytomegalovirus infection - Homo sapiens (human)	6	225	8033	415	0.978338	0.999999	ADCY1,CXCR4,GNB3,IL1B,ITPR1,MAP2K6_x000D_
hsa03013	RNA transport - Homo sapiens (human)	4	180	8033	415	0.985585	0.999999	GEMIN7,NUP133,NUP205,NUP210_x000D_
hsa05016	Huntington disease - Homo sapiens (human)	8	306	8033	415	0.991257	0.999999	COX6B2,COX8C,DNAH9,DNAI2,GPX6,GRIA4,ITPR1,UQCRHL_x000D_
hsa05010	Alzheimer disease - Homo sapiens (human)	10	369	8033	415	0.993633	0.999999	ATP2A1,COX6B2,COX8C,DKK2,FZD5,IL1A,IL1B,ITPR1,UQCRHL,WNT9A_x000D_
hsa05203	Viral carcinogenesis - Homo sapiens (human)	4	204	8033	415	0.994465	0.999999	CCNA1,CCNA2,CDC20,EGR2_x000D_
hsa04150	mTOR signaling pathway - Homo sapiens (human)	2	155	8033	415	0.997619	0.999999	FZD5,WNT9A_x000D_
hsa05168	Herpes simplex virus 1 infection - Homo sapiens (human)	13	491	8033	415	0.998363	0.999999	HLA-DOA,HLA-DQA1,IL1B,OAS2,ZNF181,ZNF2,ZNF343,ZNF569,ZNF658,ZNF676,ZNF682,ZNF684,ZNF735_x000D_
hsa04141	Protein processing in endoplasmic reticulum - Homo sapiens (human)	2	167	8033	415	0.998669	0.999999	HSPA1L,NGLY1_x000D_
hsa05206	MicroRNAs in cancer - Homo sapiens (human)	2	310	8033	415	0.999999	0.999999	ERBB3,SHC4_x000D_

## Sheet: kegg_sig_pw.13131_down_podocyte
keggid	kegg_name	sig_pw	n_pw	n_all	n_sig	p_hyper	q_hyper	genes_x000D_
hsa00120	Primary bile acid biosynthesis - Homo sapiens (human)	2	17	8033	16	0.000497137	0.00298282	AMACR,CYP27A1_x000D_
hsa01100	Metabolic pathways - Homo sapiens (human)	7	1487	8033	16	0.0176705	0.0387674	ALDH1A1,AMACR,CA12,CYP27A1,NQO1,SPTLC3,TYMS_x000D_
hsa04110	Cell cycle - Homo sapiens (human)	2	124	8033	16	0.0246264	0.0387674	PLK1,RBL1_x000D_
hsa05165	Human papillomavirus infection - Homo sapiens (human)	3	330	8033	16	0.0258449	0.0387674	HES1,MX1,RBL1_x000D_
hsa05160	Hepatitis C - Homo sapiens (human)	2	155	8033	16	0.0371873	0.0446248	CLDN11,MX1_x000D_
hsa05200	Pathways in cancer - Homo sapiens (human)	3	531	8033	16	0.0845627	0.0845627	HES1,KITLG,NQO1_x000D_
